# Supplementary material for: Integrative analysis of transcriptome and proteome revealed nectary and nectar traits in the plant-pollinator interaction of Nitraria tangutorum Bobrov
Source: BMC Plant Biol. 2021 May 22;21:230. doi: 10.1186/s12870-021-03002-9 (PMC8140516; doi:10.1186/s12870-021-03002-9)
Supplement: Supplementary file 4 — Additional file 4: Dataset 1. Expression level and function annotation of all identified genes. The gene expression level at each stage is the average of three replicates. Blast2GO (http://www.biobam.com/blast2go-command-line-tools/) was used for the annotation of sequencing data [file 12870_2021_3002_MOESM4_ESM.xlsx]

## Sheet: sheet1
Dataset 1. Expression level and function annotation of all identified genes.
gene_id	stage1-FPKM	stage2-FPKM	stage3-FPKM	stage4-FPKM	Cellular Component	Molecular Function	Biological Process	Kegg Orthology	Nr Description
Maker11579	4191.07	2003.64	952.867	106.153	NA	NA	NA	K13459//disease resistance protein RPS2;K20887//xyloglucan glycosyltransferase 4 [EC:2.4.1.-]	KDO51954.1//hypothetical protein CISIN_1g000280mg [Citrus sinensis];XP_019197256.1//PREDICTED: gibberellin-regulated protein 13-like [Ipomoea nil]
Maker26060	3011.57	2280.36	1696.7	3104.11	NA	NA	NA	NA	AFI61838.1//harmalin [Peganum harmala];gi|385653781|gb|AFI61838.1|//1
BGI_novel_G006461	2463.51	987.993	442.68	2673.33	NA	NA	NA	NA	XP_010922360.1//PREDICTED: ricin-like [Elaeis guineensis]
Maker30024	2016.54	7878.4	7924.33	86.47	GO:0005634//nucleus;GO:0000785//chromatin	GO:0018024//histone-lysine N-methyltransferase activity	NA	K11423//histone-lysine N-methyltransferase SETD2 [EC:2.1.1.43]	gi|567923076|ref|XP_006453544.1|//1
BGI_novel_G004278	1885.52	0	0.0633333	0	NA	NA	NA	NA	KDP25299.1//hypothetical protein JCGZ_20455 [Jatropha curcas]
Maker07259	1733.27	1051.21	1407.19	1230.7	GO:0005634//nucleus	GO:0003677//DNA binding	NA	K10802//high mobility group protein B1;K11296//high mobility group protein B3	gi|567149468|ref|XP_006416373.1|//1;XP_021666061.1//high mobility group B protein 2-like isoform X1 [Hevea brasiliensis]
Maker42798	1609.4	777.043	486.52	2371.51	GO:0009507//chloroplast	GO:0004497//monooxygenase activity;GO:0016984//ribulose-bisphosphate carboxylase activity	GO:0015977//carbon fixation;GO:0009853//photorespiration;GO:0015979//photosynthesis	K01602//ribulose-bisphosphate carboxylase small chain [EC:4.1.1.39]	gi|154269258|gb|ABS72189.1|//1;OWM84658.1//hypothetical protein CDL15_Pgr027445 [Punica granatum]
BGI_novel_G004781	1658.49	913.253	977.533	3195.21	NA	NA	NA	NA	P43390.1//RecName: Full=Metallothionein-like protein type 2 [Actinidia deliciosa]
BGI_novel_G003900	1533.5	84.1667	433.327	30.14	NA	NA	NA	K20887//xyloglucan glycosyltransferase 4 [EC:2.4.1.-]	XP_019197256.1//PREDICTED: gibberellin-regulated protein 13-like [Ipomoea nil]
BGI_novel_G001318	1525.71	504.443	523.603	543.543	NA	NA	NA	K11251//histone H2A	XP_018854965.1//PREDICTED: histone H2A.1-like [Juglans regia]
BGI_novel_G014478	1478.05	550.087	359.57	26.4033	NA	NA	NA	K13449//pathogenesis-related protein 1	XP_018856163.1//PREDICTED: pathogenesis-related protein 1-like [Juglans regia]
BGI_novel_G012635	1411.5	736.807	679.833	1106.99	NA	NA	NA	K03036//26S proteasome regulatory subunit N6	XP_006472638.1//PREDICTED: pollen-specific protein C13 [Citrus sinensis]
Maker32690	1406.63	259.667	313.927	327.11	GO:0045261//proton-transporting ATP synthase complex, catalytic core F(1)	GO:0005524//ATP binding;GO:0046933//proton-transporting ATP synthase activity, rotational mechanism	GO:0015986//ATP synthesis coupled proton transport	K02112//F-type H+-transporting ATPase subunit beta [EC:3.6.3.14]	gi|297837989|ref|XP_002886876.1|//1
Maker07954	1398.91	514.187	1273.27	1117.53	GO:0005737//cytoplasm	GO:0003746//translation elongation factor activity;GO:0005525//GTP binding;GO:0003924//GTPase activity	NA	K03231//elongation factor 1-alpha	PAN19873.1//hypothetical protein PAHAL_C03219 [Panicum hallii];gi|950933589|ref|XP_014512396.1|//1
BGI_novel_G004842	1312.36	572.92	292.563	2505.81	NA	NA	NA	K05277//leucoanthocyanidin dioxygenase [EC:1.14.11.19];K06892//feruloyl-CoA ortho-hydroxylase [EC:1.14.11.-]	XP_019260740.1//PREDICTED: protein DOWNY MILDEW RESISTANCE 6-like [Nicotiana attenuata]
Maker39575	1387.83	4219.7	4383.68	584.35	GO:0005840//ribosome	GO:0003735//structural constituent of ribosome	GO:0006412//translation	K02883//large subunit ribosomal protein L18e;K07575//PUA domain protein	KFK30798.1//hypothetical protein AALP_AA6G027500 [Arabis alpina];KJB45331.1//hypothetical protein B456_007G301700 [Gossypium raimondii];gi|823147148|ref|XP_012473484.1|//1;XP_018806136.1//PREDICTED: indole-3-acetic acid-induced protein ARG2-like [Juglans regia]
Maker43617	1282.85	482.087	361.93	551.387	NA	NA	GO:0006869//lipid transport	NA	gi|731370169|ref|XP_010665172.1|//1
Maker07946	1304.8	1452.47	1484.85	1952.79	NA	GO:0020037//heme binding;GO:0004601//peroxidase activity	GO:0006979//response to oxidative stress	K00434//L-ascorbate peroxidase [EC:1.11.1.11]	gi|719992194|ref|XP_010253495.1|//1;XP_010253495.1//PREDICTED: L-ascorbate peroxidase 2, cytosolic [Nelumbo nucifera]
Maker37858	1232.22	1753.33	1316.96	1753.38	NA	NA	NA	K01611//S-adenosylmethionine decarboxylase [EC:4.1.1.50]	gi|702286483|ref|XP_010046605.1|//1;XP_015387008.1//PREDICTED: S-adenosylmethionine decarboxylase proenzyme [Citrus sinensis]
Maker06685	1131.73	1601.98	1109.74	3316.27	NA	NA	GO:0009415//response to water;GO:0006950//response to stress	NA	gi|442022403|gb|AGC51777.1|//1
Maker38108	1111.53	5068.91	4395.42	44.5333	NA	NA	NA	K20929//glyoxal/methylglyoxal oxidase [EC:1.2.3.15]	XP_006475693.1//PREDICTED: WSC domain-containing protein ARB_07867-like [Citrus sinensis];gi|568843607|ref|XP_006475693.1|//1
BGI_novel_G003899	1115.04	156.723	227.61	40.35	NA	NA	NA	K20887//xyloglucan glycosyltransferase 4 [EC:2.4.1.-]	XP_002280219.1//PREDICTED: gibberellin-regulated protein 14 [Vitis vinifera]
BGI_novel_G005369	1060.45	204.407	332.94	197.493	NA	NA	NA	NA	KYP77543.1//hypothetical protein KK1_049123, partial [Cajanus cajan]
Maker33190	1017.04	1325.49	1262.92	1058.53	NA	GO:0003755//peptidyl-prolyl cis-trans isomerase activity	GO:0006457//protein folding	K01802//peptidylprolyl isomerase [EC:5.2.1.8]	gi|317159551|gb|ADV04050.1|//1
Maker00850	1014.98	1140.39	520.487	3260.84	NA	GO:0005199//structural constituent of cell wall	GO:0009664//plant-type cell wall organization	K03006//DNA-directed RNA polymerase II subunit RPB1 [EC:2.7.7.6]	gi|970024102|ref|XP_015073376.1|//1
Maker12378	943.46	1.04	3.04333	4.11667	GO:0016021//integral component of membrane	NA	GO:0051205//protein insertion into membrane	K03217//YidC/Oxa1 family membrane protein insertase	KDP25299.1//hypothetical protein JCGZ_20455 [Jatropha curcas];KDO76531.1//hypothetical protein CISIN_1g0137752mg [Citrus sinensis];gi|641857786|gb|KDO76531.1|//1
BGI_novel_G008606	1035.11	651.877	311.723	391.837	NA	NA	NA	K20728//vegetative storage protein 2	XP_010033711.1//PREDICTED: acid phosphatase 1 [Eucalyptus grandis]
BGI_novel_G013107	976.557	1194.7	1006.93	2217.44	NA	NA	NA	K08770//ubiquitin C	XP_022034683.1//polyubiquitin-like [Helianthus annuus]
BGI_novel_G003069	1011.39	417.24	452.017	444.01	NA	NA	NA	K11252//histone H2B	XP_015170357.1//PREDICTED: histone H2B.3 [Solanum tuberosum]
BGI_novel_G011932	923.913	389.58	588.14	688.187	NA	NA	NA	K02920//large subunit ribosomal protein L36e	KCW90685.1//hypothetical protein EUGRSUZ_A02774 [Eucalyptus grandis]
Maker30719	930.003	444.78	691.663	646.423	GO:0005840//ribosome	NA	NA	K02975//small subunit ribosomal protein S25e	OIT08654.1//40s ribosomal protein s25, partial [Nicotiana attenuata];gi|763780442|gb|KJB47513.1|//1
BGI_novel_G003723	834.993	579.99	929.663	818.703	NA	NA	NA	K02893//large subunit ribosomal protein L23Ae	XP_017411421.1//PREDICTED: 60S ribosomal protein L23a-like [Vigna angularis]
Maker28036	911.717	4844.52	4570.42	39.3933	GO:0009505//plant-type cell wall;GO:0009506//plasmodesma	GO:0016722//oxidoreductase activity, oxidizing metal ions;GO:0005507//copper ion binding;GO:0008447//L-ascorbate oxidase activity;GO:0016491//oxidoreductase activity	NA	K00423//L-ascorbate oxidase [EC:1.10.3.3]	EOY32277.1//SKU5 similar 13 [Theobroma cacao];gi|702278557|ref|XP_010044914.1|//1
BGI_novel_G014559	875.867	6503.03	6226.04	63.24	NA	NA	NA	NA	NA
BGI_novel_G010828	915.847	0	1.22	0.06	NA	NA	NA	NA	XP_006444859.1//hypothetical protein CICLE_v10022824mg [Citrus clementina]
BGI_novel_G006257	968.86	290.043	80.52	45.3233	NA	NA	NA	K20887//xyloglucan glycosyltransferase 4 [EC:2.4.1.-]	XP_002280219.1//PREDICTED: gibberellin-regulated protein 14 [Vitis vinifera]
BGI_novel_G008443	963.483	106.963	123.287	165.257	NA	NA	NA	K02886//large subunit ribosomal protein L2	OMP12419.1//Ribosomal protein L2 [Corchorus olitorius]
Maker40385	859	372.543	573.593	599.267	GO:0005840//ribosome	NA	GO:0042254//ribosome biogenesis	K02936//large subunit ribosomal protein L7Ae	gi|719982973|ref|XP_010250624.1|//1;XP_006436885.1//hypothetical protein CICLE_v10032494mg [Citrus clementina]
Maker05345	826.59	0.0266667	0.0133333	0.183333	NA	GO:0045552//dihydrokaempferol 4-reductase activity;GO:0003824//catalytic activity;GO:0050662//coenzyme binding	GO:0080110//sporopollenin biosynthetic process	K13082//bifunctional dihydroflavonol 4-reductase/flavanone 4-reductase [EC:1.1.1.219 1.1.1.234]	XP_011024587.1//PREDICTED: tetraketide alpha-pyrone reductase 1 [Populus euphratica];gi|743785226|ref|XP_011024587.1|//1
Maker04768	807.943	331.15	415.783	448.517	GO:0005840//ribosome	GO:0003735//structural constituent of ribosome	GO:0006412//translation	K02971//small subunit ribosomal protein S21e	gi|567881683|ref|XP_006433400.1|//1;XP_006433400.1//hypothetical protein CICLE_v10003001mg [Citrus clementina]
BGI_novel_G001799	850.81	305.503	355.39	327.697	NA	NA	NA	K08057//calreticulin	XP_019427847.1//PREDICTED: calreticulin isoform X1 [Lupinus angustifolius]
Maker40027	831.263	310.65	270.737	230.1	NA	NA	NA	K11254//histone H4	XP_006604532.1//PREDICTED: histone H4-like [Glycine max];gi|195617694|gb|ACG30677.1|//1;XP_016448403.1//PREDICTED: uncharacterized protein LOC107773508 [Nicotiana tabacum]
Maker39297	843.37	438.423	704.977	593.737	GO:0015934//large ribosomal subunit	GO:0003735//structural constituent of ribosome	GO:0006412//translation	K02898//large subunit ribosomal protein L26e	gi|567867007|ref|XP_006426126.1|//1
Maker42909	832.167	399.4	553.423	536.573	GO:0005840//ribosome	GO:0003735//structural constituent of ribosome	GO:0006412//translation	K02923//large subunit ribosomal protein L38e	gi|567872181|ref|XP_006428680.1|//1;CDP04642.1//unnamed protein product [Coffea canephora]
BGI_novel_G008473	795.783	492.48	522.233	832.293	NA	NA	NA	K08762//diazepam-binding inhibitor (GABA receptor modulator, acyl-CoA-binding protein)	XP_004300237.1//PREDICTED: acyl-CoA-binding protein [Fragaria vesca subsp. vesca]
Maker34508	816.14	492.913	556.913	676.233	NA	GO:0005509//calcium ion binding	GO:0010099//regulation of photomorphogenesis;GO:0005513//detection of calcium ion	K02183//calmodulin	gi|414591230|tpg|DAA41801.1|//1;NP_001326523.1//calmodulin 7 [Arabidopsis thaliana];XP_006446396.1//hypothetical protein CICLE_v10016866mg [Citrus clementina]
BGI_novel_G015925	776.65	253.977	287.56	217.393	NA	NA	NA	K11253//histone H3	GAV84486.1//Histone domain-containing protein, partial [Cephalotus follicularis]
Maker07901	769.813	451.667	211.467	1265.44	NA	NA	NA	K14651//transcription initiation factor TFIID subunit 15	gi|567910767|ref|XP_006447697.1|//1;KZV49510.1//tyrosine- and lysine-rich protein [Dorcoceras hygrometricum]
Maker05727	788	878.88	1029.06	875.033	NA	GO:0003743//translation initiation factor activity	NA	K03113//translation initiation factor 1	gi|823197828|ref|XP_012434403.1|//1;OMP04462.1//Translation initiation factor SUI1 [Corchorus olitorius]
BGI_novel_G007575	720.597	1544.05	3357.44	1.50333	NA	NA	NA	K17964//leucine-rich PPR motif-containing protein, mitochondrial	XP_002532892.1//PREDICTED: stress-induced protein KIN2 [Ricinus communis]
BGI_novel_G008230	805.59	65.7967	74.7567	215.493	NA	NA	NA	K03046//DNA-directed RNA polymerase subunit beta' [EC:2.7.7.6]	YP_009234205.1//RNA polymerase beta' subunit 2 (chloroplast) [Boswellia sacra]
Maker32769	759.96	4170.88	4115.51	124.66	NA	NA	NA	NA	gi|731329291|ref|XP_010675511.1|//1
BGI_novel_G005864	782.233	520.49	581.87	818.22	NA	NA	NA	K11253//histone H3	KRH31322.1//hypothetical protein GLYMA_11G241700, partial [Glycine max]
Maker25803	722.26	421.15	591.827	643.807	GO:0022627//cytosolic small ribosomal subunit	GO:0003735//structural constituent of ribosome	GO:0000028//ribosomal small subunit assembly;GO:0006412//translation	K02998//small subunit ribosomal protein SAe	gi|567868293|ref|XP_006426769.1|//1
BGI_novel_G004013	738.603	402.163	515.683	508.507	NA	NA	NA	K02900//large subunit ribosomal protein L27Ae	XP_022151906.1//60S ribosomal protein L27a-3 [Momordica charantia]
Maker04004	747.09	612.02	349.24	497.22	NA	GO:0046872//metal ion binding;GO:0005524//ATP binding;GO:0004478//methionine adenosyltransferase activity	GO:0006730//one-carbon metabolic process;GO:0006556//S-adenosylmethionine biosynthetic process	K00789//S-adenosylmethionine synthetase [EC:2.5.1.6]	gi|568878847|ref|XP_006492396.1|//1;XP_021664714.1//S-adenosylmethionine synthase 1-like [Hevea brasiliensis]
Maker35540	722.117	228.77	198.19	314.113	NA	NA	NA	K10772//AP endonuclease 2 [EC:4.2.99.18];K22048//mechanosensitive ion channel protein 4/5/6/7/8/9/10	gi|4239893|dbj|BAA74736.1|//1;CAC34554.1//dehydrin [Pistacia vera];XP_006479153.1//PREDICTED: protein SRC1-like [Citrus sinensis]
Maker27406	739.51	406.6	222.82	1541.8	GO:0009507//chloroplast	GO:0004497//monooxygenase activity;GO:0016984//ribulose-bisphosphate carboxylase activity	GO:0015977//carbon fixation;GO:0009853//photorespiration;GO:0015979//photosynthesis	K01602//ribulose-bisphosphate carboxylase small chain [EC:4.1.1.39]	OWM84658.1//hypothetical protein CDL15_Pgr027445 [Punica granatum];gi|449434620|ref|XP_004135094.1|//1;XP_018848375.1//PREDICTED: ribulose bisphosphate carboxylase small chain, chloroplastic-like [Juglans regia]
Maker40487	789.15	353.02	496.627	571.29	GO:0005840//ribosome;GO:0022625//cytosolic large ribosomal subunit	GO:0003723//RNA binding;GO:0003735//structural constituent of ribosome	GO:0006412//translation	K02873//large subunit ribosomal protein L13e	gi|802777682|ref|XP_012090947.1|//1
Maker31792	723.573	336.337	458.647	416.54	GO:0005840//ribosome	NA	GO:0042254//ribosome biogenesis	K02941//large subunit ribosomal protein LP0	gi|225448367|ref|XP_002268645.1|//1
BGI_novel_G003889	729.193	670.683	800.123	481.34	NA	NA	NA	K05863//solute carrier family 25 (mitochondrial adenine nucleotide translocator), member 4/5/6/31	CDP20773.1//unnamed protein product [Coffea canephora]
Maker23539	742.617	325.027	490.41	495.13	GO:0005840//ribosome;GO:0022625//cytosolic large ribosomal subunit	GO:0003723//RNA binding;GO:0003735//structural constituent of ribosome	GO:0042254//ribosome biogenesis;GO:0006412//translation	K02915//large subunit ribosomal protein L34e	gi|313586461|gb|ADR71241.1|//1
Maker31277	721.613	1850.24	1538.15	1105.54	NA	GO:0004013//adenosylhomocysteinase activity;GO:0051287//NAD binding	GO:0019510//S-adenosylhomocysteine catabolic process;GO:0006730//one-carbon metabolic process	K01251//adenosylhomocysteinase [EC:3.3.1.1]	gi|667671886|gb|AIG62160.1|//1
BGI_novel_G005363	715.347	59.76	78.2	8.98	NA	NA	NA	K03006//DNA-directed RNA polymerase II subunit RPB1 [EC:2.7.7.6];K11294//nucleolin	ETP42757.1//hypothetical protein F442_10352, partial [Phytophthora parasitica P10297]
Maker09807	704.76	336.257	391.503	498.007	GO:0005840//ribosome;GO:0022625//cytosolic large ribosomal subunit	GO:0003723//RNA binding;GO:0003735//structural constituent of ribosome	GO:0006412//translation;GO:0042273//ribosomal large subunit biogenesis	K02875//large subunit ribosomal protein L14e	gi|802581704|ref|XP_012069863.1|//1;XP_012069863.1//60S ribosomal protein L14-1 [Jatropha curcas]
Maker10386	688.71	397.7	581.58	592.123	NA	GO:0005524//ATP binding;GO:0004550//nucleoside diphosphate kinase activity	GO:0006228//UTP biosynthetic process;GO:0006241//CTP biosynthetic process;GO:0070301//cellular response to hydrogen peroxide;GO:0006183//GTP biosynthetic process	K00940//nucleoside-diphosphate kinase [EC:2.7.4.6]	gi|297809115|ref|XP_002872441.1|//1;XP_020877405.1//nucleoside diphosphate kinase 1 [Arabidopsis lyrata subsp. lyrata]
Maker22707	675.593	381.04	624.463	564.783	GO:0005840//ribosome	GO:0003735//structural constituent of ribosome	GO:0006412//translation	K02903//large subunit ribosomal protein L28e	XP_021901381.1//60S ribosomal protein L28-1-like [Carica papaya];gi|567918744|ref|XP_006451378.1|//1
BGI_novel_G013109	693.45	291.61	397.367	412.593	NA	NA	NA	K02870//large subunit ribosomal protein L12e	XP_019199402.1//PREDICTED: 60S ribosomal protein L12 [Ipomoea nil]
BGI_novel_G012948	673.55	433.293	610.437	462.747	NA	NA	NA	K02866//large subunit ribosomal protein L10e	KCW50320.1//hypothetical protein EUGRSUZ_J00099 [Eucalyptus grandis]
BGI_novel_G011581	720.1	4166.62	4132.65	48.7733	NA	NA	NA	NA	NA
Maker46332	680.293	13989.6	12070.9	163.64	GO:0016020//membrane;GO:0005618//cell wall;GO:0005576//extracellular region	NA	GO:0009664//plant-type cell wall organization	K20628//expansin	XP_008366670.1//PREDICTED: expansin-A9-like [Malus domestica];XP_021288980.1//expansin-A9-like [Herrania umbratica];XP_008241368.1//PREDICTED: expansin-A9-like [Prunus mume];gi|645272380|ref|XP_008241368.1|//1;XP_008387521.1//PREDICTED: expansin-A9-like [Malus domestica];XP_010558331.1//PREDICTED: expansin-A9 [Tarenaya hassleriana]
BGI_novel_G016540	719.077	240.013	196.113	240.807	NA	NA	NA	K20728//vegetative storage protein 2	XP_010033711.1//PREDICTED: acid phosphatase 1 [Eucalyptus grandis]
Maker42603	690.07	326.773	407.79	435.837	NA	NA	NA	K02942//large subunit ribosomal protein LP1	XP_010035314.1//PREDICTED: 60S acidic ribosomal protein P1 [Eucalyptus grandis];gi|728836875|gb|KHG16318.1|//1
Maker44298	669.583	457.05	427.577	1229.67	NA	NA	NA	K09872//aquaporin PIP	gi|695077701|ref|XP_009386206.1|//1;XP_006439529.1//hypothetical protein CICLE_v10021502mg [Citrus clementina]
BGI_novel_G014462	643.193	360.45	203.523	1487.6	NA	NA	NA	NA	XP_009610211.1//PREDICTED: defensin J1-2 [Nicotiana tomentosiformis]
BGI_novel_G001611	620.877	305.757	462.617	431.57	NA	NA	NA	K08770//ubiquitin C	XP_010069740.1//PREDICTED: ubiquitin-40S ribosomal protein S27a isoform X1 [Eucalyptus grandis]
Maker29642	626.27	544.82	613.89	448.03	NA	GO:0003755//peptidyl-prolyl cis-trans isomerase activity	GO:0006457//protein folding	K01802//peptidylprolyl isomerase [EC:5.2.1.8]	gi|210063564|gb|ACJ06541.1|//1
Maker42177	620.24	223.427	198.233	339.347	NA	NA	NA	K03006//DNA-directed RNA polymerase II subunit RPB1 [EC:2.7.7.6];K19892//glucan endo-1,3-beta-glucosidase 4 [EC:3.2.1.39];K19891//glucan endo-1,3-beta-glucosidase 1/2/3 [EC:3.2.1.39]	XP_016494698.1//PREDICTED: PLASMODESMATA CALLOSE-BINDING PROTEIN 3-like [Nicotiana tabacum];gi|674239256|gb|KFK32021.1|//1
BGI_novel_G008365	529.463	1.56	17.7567	202.95	NA	NA	NA	K02965//small subunit ribosomal protein S19	OTG13207.1//putative ribosomal protein L2, Ribosomal protein S19/S15, Ribosomal protein S19, superfamily [Helianthus annuus]
BGI_novel_G009611	639.42	2727.01	1998.53	22.4333	NA	NA	NA	K14611//solute carrier family 23 (nucleobase transporter), member 1/2;K10761//tRNA(His) guanylyltransferase [EC:2.7.7.79]	XP_015574352.1//PREDICTED: uncharacterized protein LOC8288136 [Ricinus communis]
Maker41404	652.74	277.633	415.533	409.933	GO:0016020//membrane;GO:0042788//polysomal ribosome;GO:0022625//cytosolic large ribosomal subunit;GO:0022626//cytosolic ribosome;GO:0009507//chloroplast	GO:0003723//RNA binding;GO:0003729//mRNA binding;GO:0003735//structural constituent of ribosome	GO:0002181//cytoplasmic translation;GO:0000463//maturation of LSU-rRNA from tricistronic rRNA transcript (SSU-rRNA, 5.8S rRNA, LSU-rRNA)	K02937//large subunit ribosomal protein L7e	KHG19979.1//60S ribosomal L7-4 -like protein [Gossypium arboreum];gi|728840536|gb|KHG19979.1|//1;XP_010534880.1//PREDICTED: 60S ribosomal protein L7-2 [Tarenaya hassleriana];ACV83305.2//hypothetical protein UP-4 [Dimocarpus longan]
Maker22175	604.6	213.26	170.347	758.547	NA	NA	GO:0006869//lipid transport	NA	gi|440494829|gb|AGC08429.1|//1;XP_017621654.1//PREDICTED: non-specific lipid-transfer protein 2-like [Gossypium arboreum]
BGI_novel_G009360	615.477	109.643	84.53	147.753	NA	NA	NA	NA	AFI61838.1//harmalin [Peganum harmala]
BGI_novel_G008463	627.987	77.2867	95.53	140.173	NA	NA	NA	K02886//large subunit ribosomal protein L2	YP_009319601.1//ribosomal protein L2 (chloroplast) [Rhexia virginica]
BGI_novel_G014918	621.417	1062.77	1657.95	622.183	NA	NA	NA	NA	XP_006484236.1//PREDICTED: protein CRABS CLAW [Citrus sinensis]
BGI_novel_G010731	620.11	269.423	398.81	482.887	NA	NA	NA	K02908//large subunit ribosomal protein L30e	XP_021609653.1//60S ribosomal protein L30-like [Manihot esculenta]
BGI_novel_G016392	635.21	300.283	408.583	472.74	NA	NA	NA	K08770//ubiquitin C	CEG01448.1//Ubiquitin supergroup [Ostreococcus tauri]
Maker08224	609.563	243.937	224.643	234.603	NA	NA	NA	K04733//interleukin-1 receptor-associated kinase 4 [EC:2.7.11.1];K12173//BRCA1-A complex subunit BRE	gi|823227313|ref|XP_012446484.1|//1
Maker19669	647.427	422.867	622.85	648.933	NA	NA	GO:0006355//regulation of transcription, DNA-templated;GO:0006351//transcription, DNA-templated	K01527//nascent polypeptide-associated complex subunit beta	KCW48651.1//hypothetical protein EUGRSUZ_K02308 [Eucalyptus grandis];gi|629082206|gb|KCW48651.1|//1
BGI_novel_G001261	609.673	282.87	401.967	451.24	NA	NA	NA	K02921//large subunit ribosomal protein L37Ae	XP_013442369.1//60S ribosomal protein L37a-2 [Medicago truncatula]
BGI_novel_G000419	590.463	614.32	348.657	1912.7	NA	NA	NA	K05747//Wiskott-Aldrich syndrome protein	XP_009588436.1//PREDICTED: extensin-2 [Nicotiana tomentosiformis]
Maker03963	626.177	584.84	689.527	411.787	NA	NA	NA	K07937//ADP-ribosylation factor 1	CBI25984.3//unnamed protein product, partial [Vitis vinifera]
BGI_novel_G005159	593.817	488.273	577.52	948.467	NA	NA	NA	K11253//histone H3	KQL30138.1//hypothetical protein SETIT_018284mg [Setaria italica]
BGI_novel_G008351	621.14	100.13	131.37	147.87	NA	NA	NA	K02886//large subunit ribosomal protein L2	CDY21179.1//BnaA01g34100D [Brassica napus]
BGI_novel_G004379	596.867	237.74	312.097	354.597	NA	NA	NA	K02889//large subunit ribosomal protein L21e	XP_006492822.1//PREDICTED: 60S ribosomal protein L21-2 [Citrus sinensis]
Maker22083	602.51	244.817	346.973	434.817	GO:0005840//ribosome	GO:0003735//structural constituent of ribosome;GO:0019843//rRNA binding	GO:0006412//translation	K02940//large subunit ribosomal protein L9e	gi|703144662|ref|XP_010108337.1|//1;XP_007218455.1//60S ribosomal protein L9-1 [Prunus persica]
BGI_novel_G006156	588.323	225.877	175.41	246.467	NA	NA	NA	NA	XP_010665172.1//PREDICTED: non-specific lipid-transfer protein 2-like [Vitis vinifera]
Maker30707	606.82	413.117	449.45	1174.76	NA	GO:0008234//cysteine-type peptidase activity	NA	K01373//cathepsin F [EC:3.4.22.41]	gi|802564032|ref|XP_012067202.1|//1
BGI_novel_G011866	653.437	0	0	0	NA	NA	NA	NA	GAV72489.1//LTP_2 domain-containing protein [Cephalotus follicularis]
BGI_novel_G007577	607.177	358.717	680.4	785.477	NA	NA	NA	K17964//leucine-rich PPR motif-containing protein, mitochondrial	XP_006373504.1//hypothetical protein POPTR_0017s14330g [Populus trichocarpa]
Maker45947	576.05	383.86	521.08	555.297	NA	NA	NA	NA	XP_016738862.1//PREDICTED: 28 kDa heat- and acid-stable phosphoprotein-like [Gossypium hirsutum];gi|728830762|gb|KHG10205.1|//1
Maker24031	554.62	524.727	628.35	692.937	GO:0005730//nucleolus	GO:0003729//mRNA binding;GO:0003713//transcription coactivator activity;GO:0043565//sequence-specific DNA binding	NA	K03627//putative transcription factor	gi|747100270|ref|XP_011098217.1|//1
Maker43402	597.31	286.643	422.36	447.543	GO:0005840//ribosome	GO:0003735//structural constituent of ribosome	GO:0006412//translation	K02893//large subunit ribosomal protein L23Ae	XP_017411421.1//PREDICTED: 60S ribosomal protein L23a-like [Vigna angularis];gi|567887086|ref|XP_006436065.1|//1
Maker17104	612.963	7.41667	5.97667	10.6767	NA	NA	NA	K15404//aldehyde decarbonylase [EC:4.1.99.5]	gi|731360717|ref|XP_010691969.1|//1;XP_002265189.2//PREDICTED: protein ECERIFERUM 1 [Vitis vinifera]
Maker38150	537.013	230.293	320.77	297.997	GO:0005840//ribosome	GO:0003735//structural constituent of ribosome	GO:0006412//translation	K02910//large subunit ribosomal protein L31e	gi|659099868|ref|XP_008450816.1|//1
Maker32456	600.03	223.073	226.277	142.983	GO:0005634//nucleus;GO:0000786//nucleosome	GO:0003677//DNA binding	GO:0006334//nucleosome assembly	K11275//histone H1/5	gi|566184276|ref|XP_006379869.1|//1
Maker45471	546.67	305.177	336.417	569.057	NA	NA	NA	NA	gi|641852829|gb|KDO71688.1|//1
BGI_novel_G012132	582.913	1160.99	916.45	1002.35	NA	NA	NA	K08770//ubiquitin C	XP_022034683.1//polyubiquitin-like [Helianthus annuus]
Maker29027	623.267	278.417	367.08	429.353	GO:0005840//ribosome	GO:0003735//structural constituent of ribosome	GO:0006414//translational elongation	K02943//large subunit ribosomal protein LP2	XP_006471373.1//PREDICTED: 60S acidic ribosomal protein P2A-like [Citrus sinensis];gi|568834517|ref|XP_006471373.1|//1
BGI_novel_G008167	568.017	293.15	446.607	430.83	NA	NA	NA	K02976//small subunit ribosomal protein S26e	XP_015874523.1//PREDICTED: 40S ribosomal protein S26-1-like [Ziziphus jujuba]
BGI_novel_G003961	550.983	136.183	120.193	333.21	NA	NA	NA	K14407//cleavage stimulation factor subunit 2	XP_002318726.2//putative metallophosphatase family protein [Populus trichocarpa]
Maker38021	558.713	266.19	374.987	415.823	GO:0005840//ribosome	GO:0003735//structural constituent of ribosome	GO:0006412//translation	K02983//small subunit ribosomal protein S30e	gi|568823394|ref|XP_006466101.1|//1;XP_006451370.1//hypothetical protein CICLE_v10009868mg [Citrus clementina]
BGI_novel_G004899	562.333	278.473	431.383	399.36	NA	NA	NA	K02894//large subunit ribosomal protein L23e	BAS81551.1//Os02g0814700, partial [Oryza sativa Japonica Group]
Maker07907	515.2	56.2767	54.56	21.6367	NA	NA	NA	NA	NA
BGI_novel_G015085	571.497	264.963	473.603	457.567	NA	NA	NA	K02885//large subunit ribosomal protein L19e	GAV64169.1//Ribosomal_L19e domain-containing protein [Cephalotus follicularis]
BGI_novel_G011399	588.68	272.423	380.71	507.21	NA	NA	NA	K02979//small subunit ribosomal protein S28e	XP_006429965.1//hypothetical protein CICLE_v10013157mg [Citrus clementina]
Maker45958	560.82	4641.5	3832.61	54.7567	GO:0005615//extracellular space	NA	NA	K15889//prenylcysteine alpha-carboxyl methylesterase [EC:3.1.1.-];K03036//26S proteasome regulatory subunit N6	gi|590610109|ref|XP_007021723.1|//1
Maker02197	539.16	3494.56	3073.99	42.71	NA	NA	NA	K18749//protein LSM14;K20456//oxysterol-binding protein 1;K14306//nuclear pore complex protein Nup62	XP_012840491.1//PREDICTED: classical arabinogalactan protein 11-like [Erythranthe guttata];gi|567891329|ref|XP_006438185.1|//1
Maker02504	540.223	856.06	1075.59	534.337	GO:0005743//mitochondrial inner membrane;GO:0016021//integral component of membrane	GO:0005215//transporter activity	GO:0055085//transmembrane transport	K05863//solute carrier family 25 (mitochondrial adenine nucleotide translocator), member 4/5/6/31	gi|590724698|ref|XP_007052542.1|//1
BGI_novel_G001584	551.38	115.837	207.197	648.933	NA	NA	NA	K10745//ribonuclease H2 subunit C	XP_002535200.1//PREDICTED: MLP-like protein 28 [Ricinus communis]
Maker33712	542.447	320.307	489.437	535.427	GO:0005634//nucleus	GO:0005525//GTP binding;GO:0003924//GTPase activity	GO:0006913//nucleocytoplasmic transport;GO:0015031//protein transport	K07936//GTP-binding nuclear protein Ran	gi|674926778|emb|CDY06600.1|//1
Maker45200	531.833	671.957	1085.16	682.38	NA	GO:0030060//L-malate dehydrogenase activity	GO:0006099//tricarboxylic acid cycle;GO:0005975//carbohydrate metabolic process;GO:0006108//malate metabolic process	K00025//malate dehydrogenase [EC:1.1.1.37]	gi|567854219|ref|XP_006420229.1|//1
Maker40255	526.71	216.653	377.92	221.987	GO:0005737//cytoplasm	GO:0003723//RNA binding	NA	K13126//polyadenylate-binding protein	gi|567860642|ref|XP_006422975.1|//1;XP_006422975.1//hypothetical protein CICLE_v10027999mg [Citrus clementina]
BGI_novel_G008379	647.92	3.54667	2.44	48.43	NA	NA	NA	K02886//large subunit ribosomal protein L2	OTG13207.1//putative ribosomal protein L2, Ribosomal protein S19/S15, Ribosomal protein S19, superfamily [Helianthus annuus]
Maker32702	507.35	63.36	99.8467	111.977	GO:0005840//ribosome;GO:0009507//chloroplast	GO:0003735//structural constituent of ribosome;GO:0019843//rRNA binding	GO:0006412//translation	K02878//large subunit ribosomal protein L16	gi|972243314|gb|ALV83926.1|//1
BGI_novel_G011606	574.94	25.1867	46.8533	0.53	NA	NA	NA	K01183//chitinase [EC:3.2.1.14]	XP_009368176.1//PREDICTED: endochitinase EP3-like [Pyrus x bretschneideri]
Maker25708	474.093	195.767	345.627	356.943	GO:0005840//ribosome	GO:0046872//metal ion binding;GO:0003735//structural constituent of ribosome;GO:0019843//rRNA binding	GO:0006412//translation	K02922//large subunit ribosomal protein L37e	gi|595929976|ref|XP_007215188.1|//1
BGI_novel_G000494	525.337	176.703	279.193	330.737	NA	NA	NA	K02882//large subunit ribosomal protein L18Ae	XP_006477944.1//PREDICTED: 60S ribosomal protein L18a isoform X1 [Citrus sinensis]
BGI_novel_G004252	539.323	192.61	270.913	398.003	NA	NA	NA	K02978//small subunit ribosomal protein S27e	XP_006292074.1//hypothetical protein CARUB_v10018269mg, partial [Capsella rubella]
BGI_novel_G015143	502.513	193.287	315.397	348.92	NA	NA	NA	K02905//large subunit ribosomal protein L29e	XP_002314927.2//hypothetical protein POPTR_0010s15190g, partial [Populus trichocarpa]
Maker43393	516.07	232.347	274.983	238.447	NA	GO:0045174//glutathione dehydrogenase (ascorbate) activity	GO:0033355//ascorbate glutathione cycle	K21888//glutathione dehydrogenase/transferase [EC:1.8.5.1 2.5.1.18]	gi|304367897|gb|ADM26660.1|//1
Maker18346	513.623	43.6367	55.0333	36.02	GO:0016020//membrane;GO:0005783//endoplasmic reticulum;GO:0016021//integral component of membrane	GO:0016844//strictosidine synthase activity;GO:0016788//hydrolase activity, acting on ester bonds	GO:0009058//biosynthetic process	K21407//adipocyte plasma membrane-associated protein	gi|641823471|gb|KDO42880.1|//1
Maker10416	533.167	401.48	222.5	410.943	NA	NA	NA	NA	gi|568846156|ref|XP_006476923.1|//1;XP_006476923.1//PREDICTED: protein SIEVE ELEMENT OCCLUSION B-like isoform X1 [Citrus sinensis];XP_022134745.1//protein SIEVE ELEMENT OCCLUSION B-like [Momordica charantia]
Maker08913	502.443	686.84	793.36	1989.98	GO:0005623//cell;GO:0005737//cytoplasm	GO:0015035//protein disulfide oxidoreductase activity	GO:0006662//glycerol ether metabolic process;GO:0045454//cell redox homeostasis	K03671//thioredoxin 1	gi|728829883|gb|KHG09326.1|//1
BGI_novel_G013028	509.5	410.893	414.86	637.21	NA	NA	NA	K13113//ubiquitin-like protein 5	BAS79881.1//Os02g0628800, partial [Oryza sativa Japonica Group]
Maker00256	519.397	265.97	389.48	368.96	GO:0005840//ribosome;GO:0022627//cytosolic small ribosomal subunit	GO:0003735//structural constituent of ribosome	GO:0000462//maturation of SSU-rRNA from tricistronic rRNA transcript (SSU-rRNA, 5.8S rRNA, LSU-rRNA);GO:0006412//translation	K02995//small subunit ribosomal protein S8e	gi|823132170|ref|XP_012461384.1|//1
BGI_novel_G015421	545.93	284.503	133.267	219.443	NA	NA	NA	NA	XP_006438454.1//hypothetical protein CICLE_v10032973mg [Citrus clementina]
Maker26280	500.127	138.75	171.32	148.56	GO:0000788//nuclear nucleosome	GO:0042393//histone binding;GO:0003677//DNA binding;GO:0046982//protein heterodimerization activity	GO:0006334//nucleosome assembly	K11254//histone H4	XP_020580277.1//uncharacterized protein LOC110024573 [Phalaenopsis equestris];gi|195617694|gb|ACG30677.1|//1
BGI_novel_G015163	528.327	649.54	680.673	1109.16	NA	NA	NA	K00847//fructokinase [EC:2.7.1.4]	XP_021608109.1//universal stress protein PHOS34-like [Manihot esculenta]
BGI_novel_G006252	520.12	294.877	250.727	111.58	NA	NA	NA	K20887//xyloglucan glycosyltransferase 4 [EC:2.4.1.-]	XP_002280219.1//PREDICTED: gibberellin-regulated protein 14 [Vitis vinifera]
BGI_novel_G004060	520.12	294.877	250.727	111.58	NA	NA	NA	K20887//xyloglucan glycosyltransferase 4 [EC:2.4.1.-]	XP_002280219.1//PREDICTED: gibberellin-regulated protein 14 [Vitis vinifera]
Maker35870	519.347	266.327	451.437	175.527	NA	GO:0046872//metal ion binding;GO:0016491//oxidoreductase activity;GO:0050589//leucocyanidin oxygenase activity	NA	K05278//flavonol synthase [EC:1.14.11.23];K05277//leucoanthocyanidin dioxygenase [EC:1.14.11.19];K18054//2'-deoxymugineic-acid 2'-dioxygenase / mugineic-acid 3-dioxygenase [EC:1.14.11.24 1.14.11.25]	XP_006420839.1//hypothetical protein CICLE_v10005336mg [Citrus clementina];gi|567855439|ref|XP_006420839.1|//1
Maker40149	507.33	238.537	315.117	347.85	GO:0005840//ribosome;GO:0022627//cytosolic small ribosomal subunit	GO:0003735//structural constituent of ribosome	GO:0000462//maturation of SSU-rRNA from tricistronic rRNA transcript (SSU-rRNA, 5.8S rRNA, LSU-rRNA);GO:0006412//translation	K02995//small subunit ribosomal protein S8e	gi|823132170|ref|XP_012461384.1|//1
Maker34529	504.697	225.543	329.96	317.77	GO:0005853//eukaryotic translation elongation factor 1 complex	GO:0003746//translation elongation factor activity	NA	K03232//elongation factor 1-beta	XP_006446365.1//hypothetical protein CICLE_v10016592mg [Citrus clementina];gi|593691235|ref|XP_007146187.1|//1
BGI_novel_G002673	510.013	486.017	453.293	746.693	NA	NA	NA	NA	KCW59529.1//hypothetical protein EUGRSUZ_H02281, partial [Eucalyptus grandis]
BGI_novel_G006957	494.213	143.907	137.837	121.327	NA	NA	NA	K11253//histone H3	KJB27089.1//hypothetical protein B456_004G277300 [Gossypium raimondii]
Maker38834	498.36	239.293	273.17	143.553	GO:0005874//microtubule;GO:0005737//cytoplasm	GO:0005200//structural constituent of cytoskeleton;GO:0005525//GTP binding;GO:0003924//GTPase activity	GO:0007017//microtubule-based process	K07374//tubulin alpha	gi|214003725|gb|ACJ60905.1|//1
Maker21508	487.983	1555.74	1416.33	2319.09	GO:0016021//integral component of membrane	NA	NA	NA	gi|590662966|ref|XP_007036078.1|//1;AEC10990.1//b12d-like protein [Camellia sinensis]
Maker12290	526.887	492.933	480.093	640.917	GO:0015629//actin cytoskeleton	GO:0003779//actin binding	GO:0030042//actin filament depolymerization	K05765//cofilin	NP_001238519.1//uncharacterized protein LOC100499953 [Glycine max];XP_006424771.1//hypothetical protein CICLE_v10029538mg [Citrus clementina];gi|567864244|ref|XP_006424771.1|//1;XP_006424770.1//hypothetical protein CICLE_v10029538mg [Citrus clementina]
BGI_novel_G001757	508.403	121.18	87.0233	273.09	NA	NA	NA	NA	XP_021898850.1//uncharacterized protein LOC110815376 [Carica papaya]
BGI_novel_G008733	501.697	414.65	373.25	584.767	NA	NA	NA	K11253//histone H3	KQL30138.1//hypothetical protein SETIT_018284mg [Setaria italica]
Maker11021	485.143	239.6	275.447	290.993	NA	NA	NA	K04079//molecular chaperone HtpG	XP_006452664.1//hypothetical protein CICLE_v10007633mg [Citrus clementina];gi|976912791|gb|KVH99260.1|//1
Maker03515	506.033	243.46	271.517	129.067	GO:0005874//microtubule;GO:0005737//cytoplasm	GO:0005200//structural constituent of cytoskeleton;GO:0005525//GTP binding;GO:0003924//GTPase activity	GO:0007017//microtubule-based process	K07374//tubulin alpha	gi|214003725|gb|ACJ60905.1|//1
BGI_novel_G016297	500.633	172.07	296.36	284.723	NA	NA	NA	K02923//large subunit ribosomal protein L38e	XP_006372829.1//hypothetical protein POPTR_0017s05460g [Populus trichocarpa]
BGI_novel_G009608	415.603	2072.51	1969.68	16.3133	NA	NA	NA	K14611//solute carrier family 23 (nucleobase transporter), member 1/2;K10761//tRNA(His) guanylyltransferase [EC:2.7.7.79]	XP_015574352.1//PREDICTED: uncharacterized protein LOC8288136 [Ricinus communis]
Maker44215	484.637	181.367	259.45	222.907	GO:0022625//cytosolic large ribosomal subunit	GO:0003723//RNA binding;GO:0003735//structural constituent of ribosome	GO:1902626//assembly of large subunit precursor of preribosome;GO:0006412//translation;GO:0000027//ribosomal large subunit assembly	K02896//large subunit ribosomal protein L24e	gi|567896140|ref|XP_006440558.1|//1
Maker46767	458.347	237.11	361.417	368.073	GO:0015935//small ribosomal subunit	GO:0003723//RNA binding;GO:0003735//structural constituent of ribosome	GO:0006412//translation	K02981//small subunit ribosomal protein S2e	gi|951001028|ref|XP_014506967.1|//1
Maker10514	479.427	241.007	346.77	315.307	NA	GO:0016905//myosin heavy chain kinase activity	NA	K14753//guanine nucleotide-binding protein subunit beta-2-like 1 protein	gi|567919326|ref|XP_006451669.1|//1
BGI_novel_G016452	486.47	13072.3	11222.8	133.54	NA	NA	NA	K20628//expansin	XP_008366670.1//PREDICTED: expansin-A9-like [Malus domestica]
Maker44537	500.767	236.663	348.103	353.23	GO:0015934//large ribosomal subunit	GO:0003735//structural constituent of ribosome	GO:0006412//translation	K02872//large subunit ribosomal protein L13Ae	gi|659099059|ref|XP_008450411.1|//1
Maker15215	481.02	212.567	327.417	358.967	GO:0005634//nucleus;GO:0000786//nucleosome	GO:0003677//DNA binding	GO:0006334//nucleosome assembly	K11275//histone H1/5	gi|566170882|ref|XP_006383131.1|//1
Maker26124	482.913	196.62	325.79	284.523	GO:0005840//ribosome	GO:0003735//structural constituent of ribosome	GO:0006412//translation	K02991//small subunit ribosomal protein S6e	gi|802673549|ref|XP_012081618.1|//1
BGI_novel_G012134	497.827	540.72	605.313	515.69	NA	NA	NA	K03113//translation initiation factor 1	OMP04462.1//Translation initiation factor SUI1 [Corchorus olitorius]
Maker38072	446.45	245.973	379.663	346.367	GO:0005840//ribosome	GO:0003735//structural constituent of ribosome	GO:0006412//translation	K02903//large subunit ribosomal protein L28e	gi|567918744|ref|XP_006451378.1|//1
Maker10462	474.71	143.753	261.363	282.137	GO:0005840//ribosome;GO:0022627//cytosolic small ribosomal subunit	GO:0003735//structural constituent of ribosome	GO:0006412//translation	K02957//small subunit ribosomal protein S15Ae	gi|802672590|ref|XP_012081549.1|//1;XP_012474480.1//PREDICTED: 40S ribosomal protein S15a-1-like [Gossypium raimondii]
BGI_novel_G015469	451.053	209.42	290.43	290.243	NA	NA	NA	K02918//large subunit ribosomal protein L35e	XP_021664020.1//60S ribosomal protein L35 [Hevea brasiliensis]
BGI_novel_G007762	466.457	301.69	333.713	372.613	NA	NA	NA	K02896//large subunit ribosomal protein L24e	XP_010654022.1//PREDICTED: 60S ribosomal protein L24 [Vitis vinifera]
Maker10383	493.38	387.247	467.02	571.44	GO:0005634//nucleus	NA	NA	K12877//protein mago nashi	gi|567905904|ref|XP_006445440.1|//1
Maker40163	453.53	1244.67	959.04	1746.9	NA	GO:0080048//GDP-D-glucose phosphorylase activity	NA	K14190//GDP-L-galactose phosphorylase [EC:2.7.7.69]	gi|470116462|ref|XP_004294401.1|//1
Maker45917	472.087	292.273	297.777	447	NA	GO:0005524//ATP binding	NA	K03283//heat shock 70kDa protein 1/2/6/8	gi|211906496|gb|ACJ11741.1|//1
BGI_novel_G004196	477.203	231.077	170.647	267.867	NA	NA	NA	K10772//AP endonuclease 2 [EC:4.2.99.18];K22048//mechanosensitive ion channel protein 4/5/6/7/8/9/10	XP_006479153.1//PREDICTED: protein SRC1-like [Citrus sinensis]
BGI_novel_G012075	465.41	189.567	339.573	359.023	NA	NA	NA	K02929//large subunit ribosomal protein L44e	XP_021981350.1//60S ribosomal protein L44-like [Helianthus annuus]
Maker32104	458.007	199.97	246.83	462.55	GO:0005634//nucleus	GO:0000977//RNA polymerase II regulatory region sequence-specific DNA binding;GO:0003700//DNA binding transcription factor activity;GO:0046983//protein dimerization activity	GO:0045944//positive regulation of transcription from RNA polymerase II promoter;GO:0006351//transcription, DNA-templated	K09264//MADS-box transcription factor, plant;K09260//MADS-box transcription enhancer factor 2A	XP_007043947.1//PREDICTED: agamous-like MADS-box protein AGL9 homolog isoform X4 [Theobroma cacao];gi|590692030|ref|XP_007043947.1|//1
BGI_novel_G008509	461.163	2154.84	1964.35	23.64	NA	NA	NA	K18749//protein LSM14	XP_015059259.1//PREDICTED: putative protein TPRXL [Solanum pennellii]
Maker12291	453.087	134.877	154.043	233.29	GO:0005634//nucleus;GO:0000786//nucleosome	GO:0003677//DNA binding;GO:0046982//protein heterodimerization activity	NA	K11252//histone H2B	gi|951001923|ref|XP_014507207.1|//1;XP_015170357.1//PREDICTED: histone H2B.3 [Solanum tuberosum]
Maker06756	464.157	419.67	424.13	896.957	NA	NA	GO:0006511//ubiquitin-dependent protein catabolic process	K03094//S-phase kinase-associated protein 1	gi|255539022|ref|XP_002510576.1|//1
Maker09225	460.22	367.63	591.677	281.883	GO:0005634//nucleus;GO:0005829//cytosol	GO:0004001//adenosine kinase activity	GO:0006169//adenosine salvage;GO:0006166//purine ribonucleoside salvage	K00856//adenosine kinase [EC:2.7.1.20]	gi|255581753|ref|XP_002531678.1|//1
Maker02554	481.023	761.027	969.633	820.96	GO:0016020//membrane	GO:0046933//proton-transporting ATP synthase activity, rotational mechanism	GO:0015986//ATP synthesis coupled proton transport	K02137//F-type H+-transporting ATPase subunit O	gi|823207971|ref|XP_012437495.1|//1
Maker32394	443.697	166.017	119.78	321.787	NA	GO:0004512//inositol-3-phosphate synthase activity	GO:0008654//phospholipid biosynthetic process;GO:0006021//inositol biosynthetic process	K01858//myo-inositol-1-phosphate synthase [EC:5.5.1.4]	gi|641827860|gb|KDO47033.1|//1
Maker35762	378.777	244.22	309.33	317.293	GO:0005634//nucleus;GO:0000790//nuclear chromatin;GO:0000786//nucleosome	GO:0003677//DNA binding;GO:0046982//protein heterodimerization activity	GO:0006342//chromatin silencing	K11251//histone H2A	gi|802587053|ref|XP_012070716.1|//1
BGI_novel_G001360	424.467	250.057	392.623	471.54	NA	NA	NA	K02969//small subunit ribosomal protein S20e	XP_010108442.1//40S ribosomal protein S20-2 [Morus notabilis]
BGI_novel_G008468	477.103	11.03	15.96	36.4867	NA	NA	NA	K02886//large subunit ribosomal protein L2	CDY21179.1//BnaA01g34100D [Brassica napus]
BGI_novel_G000468	435.68	0	0	0.0566667	NA	NA	NA	NA	KDP25299.1//hypothetical protein JCGZ_20455 [Jatropha curcas]
Maker30415	448.423	173	246.213	286.183	GO:0016020//membrane;GO:0042788//polysomal ribosome;GO:0022625//cytosolic large ribosomal subunit;GO:0022626//cytosolic ribosome;GO:0009507//chloroplast	GO:0003723//RNA binding;GO:0003729//mRNA binding;GO:0003735//structural constituent of ribosome	GO:0002181//cytoplasmic translation;GO:0000463//maturation of LSU-rRNA from tricistronic rRNA transcript (SSU-rRNA, 5.8S rRNA, LSU-rRNA)	K02937//large subunit ribosomal protein L7e	KHG19979.1//60S ribosomal L7-4 -like protein [Gossypium arboreum];gi|728840536|gb|KHG19979.1|//1;XP_010534880.1//PREDICTED: 60S ribosomal protein L7-2 [Tarenaya hassleriana];ACV83305.2//hypothetical protein UP-4 [Dimocarpus longan]
Maker00442	437.88	236.307	399.35	348.39	GO:0005737//cytoplasm	GO:0003746//translation elongation factor activity;GO:0005525//GTP binding;GO:0003924//GTPase activity	NA	K03231//elongation factor 1-alpha	PAN19873.1//hypothetical protein PAHAL_C03219 [Panicum hallii];gi|950933589|ref|XP_014512396.1|//1
Maker29199	444.787	171.077	296.53	382.023	GO:0005829//cytosol;GO:0015935//small ribosomal subunit	GO:0003723//RNA binding;GO:0003735//structural constituent of ribosome	GO:0042254//ribosome biogenesis;GO:0006412//translation	K02964//small subunit ribosomal protein S18e	XP_020239423.1//40S ribosomal protein S18-like [Cajanus cajan];gi|947041936|gb|KRG91660.1|//1
Maker37483	432.083	180.897	115.4	301.823	NA	NA	NA	K04733//interleukin-1 receptor-associated kinase 4 [EC:2.7.11.1];K01173//endonuclease G, mitochondrial;K04730//interleukin-1 receptor-associated kinase 1 [EC:2.7.11.1];K02324//DNA polymerase epsilon subunit 1 [EC:2.7.7.7]	XP_008238387.1//PREDICTED: uncharacterized protein LOC103337027 isoform X1 [Prunus mume];gi|223528578|gb|EEF30599.1|//1;XP_018826749.1//PREDICTED: uncharacterized protein LOC108995610 isoform X1 [Juglans regia];XP_007039712.2//PREDICTED: lysine-rich arabinogalactan protein 19 [Theobroma cacao]
BGI_novel_G012135	450.847	184.83	328.907	335.86	NA	NA	NA	K11099//small nuclear ribonucleoprotein G	XP_010683706.1//PREDICTED: probable small nuclear ribonucleoprotein G [Beta vulgaris subsp. vulgaris]
BGI_novel_G013214	456.057	664.53	371.22	897.917	NA	NA	NA	K09291//nucleoprotein TPR	KCW77074.1//hypothetical protein EUGRSUZ_D01413 [Eucalyptus grandis]
BGI_novel_G011988	421.503	231.81	332.953	351.48	NA	NA	NA	K02947//small subunit ribosomal protein S10e	XP_006422037.1//hypothetical protein CICLE_v10006024mg [Citrus clementina]
BGI_novel_G014313	418.307	39.0833	22.7533	183.12	NA	NA	NA	K00660//chalcone synthase [EC:2.3.1.74]	AMR58953.1//chalcone synthase [Dysoxylum binectariferum]
Maker07562	425.177	57.4833	89.27	50.8767	GO:0005615//extracellular space;GO:0005764//lysosome	GO:0008234//cysteine-type peptidase activity;GO:0004197//cysteine-type endopeptidase activity	GO:0051603//proteolysis involved in cellular protein catabolic process	K16292//KDEL-tailed cysteine endopeptidase [EC:3.4.22.-]	gi|595847210|ref|XP_007209277.1|//1
BGI_novel_G009370	409.273	240.2	318.84	274.42	NA	NA	NA	K06689//ubiquitin-conjugating enzyme E2 D [EC:2.3.2.23]	XP_006481224.1//PREDICTED: ubiquitin-conjugating enzyme E2 28 isoform X2 [Citrus sinensis]
Maker05692	415.187	130.537	305.593	492.16	GO:0005634//nucleus;GO:0000786//nucleosome	GO:0003677//DNA binding	GO:0006334//nucleosome assembly	K11275//histone H1/5	gi|802537610|ref|XP_012065526.1|//1
BGI_novel_G008698	438.17	152.94	56.5233	178.39	NA	NA	NA	NA	AFI61838.1//harmalin [Peganum harmala]
Maker26939	420.737	257.073	383.367	398.83	GO:0022625//cytosolic large ribosomal subunit	GO:0003723//RNA binding;GO:0003735//structural constituent of ribosome	GO:0006412//translation	K02885//large subunit ribosomal protein L19e	gi|224079704|ref|XP_002305919.1|//1
Maker25836	407.44	283.52	286.027	515.58	NA	NA	NA	K03116//sec-independent protein translocase protein TatA	KFK43783.1//hypothetical protein AALP_AA1G172000 [Arabis alpina];gi|674251018|gb|KFK43783.1|//1
BGI_novel_G002136	431.917	140.137	129.623	147.657	NA	NA	NA	K11254//histone H4	XP_020209531.1//uncharacterized protein LOC109794469 [Cajanus cajan]
Maker40967	458.257	146.407	67.2	115	NA	NA	GO:0006952//defense response	NA	gi|697190992|ref|XP_009604566.1|//1
Maker46980	424.757	382.603	519.207	371.753	GO:0005783//endoplasmic reticulum	GO:0003756//protein disulfide isomerase activity	GO:0045454//cell redox homeostasis	K09580//protein disulfide-isomerase A1 [EC:5.3.4.1]	gi|304557199|gb|ADM35974.1|//1
Maker13342	407.86	301.53	308.687	406.973	GO:0005634//nucleus;GO:0000786//nucleosome	GO:0003677//DNA binding;GO:0046982//protein heterodimerization activity	NA	K11251//histone H2A	gi|659068988|ref|XP_008447608.1|//1;XP_015899482.1//PREDICTED: histone H2A-like [Ziziphus jujuba]
Maker41495	403.343	125.977	63.1867	90.2333	NA	NA	NA	K04733//interleukin-1 receptor-associated kinase 4 [EC:2.7.11.1];K12173//BRCA1-A complex subunit BRE	gi|802753657|ref|XP_012088543.1|//1
Maker02540	436.113	211.397	314.043	330.623	GO:0005840//ribosome	GO:0003735//structural constituent of ribosome	GO:0006412//translation	K02934//large subunit ribosomal protein L6e	gi|568858617|ref|XP_006482844.1|//1
Maker29861	399.577	194.07	137.3	1112.09	NA	NA	GO:0006952//defense response	NA	gi|697112663|ref|XP_009610211.1|//1;XP_009610211.1//PREDICTED: defensin J1-2 [Nicotiana tomentosiformis]
Maker08884	418.057	57.5167	57.36	123.247	GO:0015935//small ribosomal subunit;GO:0009507//chloroplast	GO:0003735//structural constituent of ribosome	GO:0006412//translation	K02967//small subunit ribosomal protein S2	gi|296936660|gb|ADH94332.1|//1
Maker15866	387.38	335.113	352.397	440.59	GO:0016471//vacuolar proton-transporting V-type ATPase complex	NA	GO:0015992//proton transport	K02152//V-type H+-transporting ATPase subunit G	gi|743757417|ref|XP_010921881.1|//1;OMO72504.1//Vacuolar (H+)-ATPase G subunit [Corchorus capsularis]
BGI_novel_G002934	409.997	215.75	350.723	334.713	NA	NA	NA	K02865//large subunit ribosomal protein L10Ae	XP_006424242.1//hypothetical protein CICLE_v10030134mg [Citrus clementina]
Maker19894	393.8	258.617	258.243	447.733	GO:0005634//nucleus	GO:0031386//protein tag	GO:0016925//protein sumoylation	K12160//small ubiquitin-related modifier	gi|657953789|ref|XP_008364572.1|//1
Maker25523	393.8	258.617	258.243	447.733	GO:0005634//nucleus	GO:0031386//protein tag	GO:0016925//protein sumoylation	K12160//small ubiquitin-related modifier	gi|657953789|ref|XP_008364572.1|//1
Maker31781	404.913	222.01	315.773	265.877	GO:0005840//ribosome	GO:0003735//structural constituent of ribosome	GO:0006412//translation	K02917//large subunit ribosomal protein L35Ae	gi|823243288|ref|XP_012454296.1|//1;KHG07851.1//60S ribosomal L35a-1 -like protein [Gossypium arboreum]
Maker22934	440.897	38.77	57.3467	94.7667	GO:0016021//integral component of membrane	NA	NA	K03363//cell division cycle 20, cofactor of APC complex	gi|567858288|ref|XP_006421827.1|//1
BGI_novel_G015409	410.28	579.643	660.52	928.267	NA	NA	NA	K06689//ubiquitin-conjugating enzyme E2 D [EC:2.3.2.23]	XP_018813964.1//PREDICTED: ubiquitin-conjugating enzyme E2-17 kDa [Juglans regia]
Maker24476	416.367	452.447	223.877	365.017	NA	NA	NA	NA	NA
Maker29155	412.02	144.383	201.737	235.747	GO:0005840//ribosome	GO:0003735//structural constituent of ribosome	GO:0006412//translation	K02868//large subunit ribosomal protein L11e	gi|641859206|gb|KDO77896.1|//1;XP_006446820.1//hypothetical protein CICLE_v10016875mg [Citrus clementina]
BGI_novel_G003366	411.03	221.273	283.7	339.31	NA	NA	NA	K02964//small subunit ribosomal protein S18e	XP_017438706.1//PREDICTED: 40S ribosomal protein S18-like [Vigna angularis]
BGI_novel_G008385	436.577	68.3033	85.92	129.017	NA	NA	NA	K02886//large subunit ribosomal protein L2	XP_010110759.1//50S ribosomal protein L2 [Morus notabilis]
BGI_novel_G006331	383.79	448.187	465.29	258.483	NA	NA	NA	K12741//heterogeneous nuclear ribonucleoprotein A1/A3;K13195//cold-inducible RNA-binding protein;K13098//RNA-binding protein FUS	XP_022146146.1//glycine-rich RNA-binding, abscisic acid-inducible protein-like [Momordica charantia]
Maker22042	407.68	974.333	789.433	759.28	NA	NA	NA	K01611//S-adenosylmethionine decarboxylase [EC:4.1.1.50]	XP_015387008.1//PREDICTED: S-adenosylmethionine decarboxylase proenzyme [Citrus sinensis];gi|700202609|gb|KGN57742.1|//1
BGI_novel_G004256	414.227	174.373	170.217	122.44	NA	NA	NA	K11251//histone H2A	XP_021278122.1//histone H2A [Herrania umbratica]
Maker23469	389.683	2942.47	2561.57	33.0367	NA	GO:0046872//metal ion binding;GO:0030570//pectate lyase activity	GO:0045490//pectin catabolic process	K01728//pectate lyase [EC:4.2.2.2]	XP_021299709.1//probable pectate lyase P59 [Herrania umbratica];gi|590700646|ref|XP_007046218.1|//1
BGI_novel_G009682	379.787	505.38	701.31	593.58	NA	NA	NA	NA	XP_015967567.1//uncharacterized protein LOC107491266 [Arachis duranensis]
Maker29066	397.567	149.92	210.403	183.9	NA	GO:0003676//nucleic acid binding	NA	K11323//histone arginine demethylase JMJD6 [EC:1.14.11.-];K11276//nucleophosmin 1	gi|641826378|gb|KDO45601.1|//1;XP_006424344.1//hypothetical protein CICLE_v10028932mg [Citrus clementina]
BGI_novel_G000275	396.16	157.683	196.143	240.2	NA	NA	NA	K02917//large subunit ribosomal protein L35Ae	KHG07851.1//60S ribosomal L35a-1 -like protein [Gossypium arboreum]
Maker38142	403.437	2306.36	2407.3	20.5	NA	NA	NA	K20929//glyoxal/methylglyoxal oxidase [EC:1.2.3.15]	XP_006475693.1//PREDICTED: WSC domain-containing protein ARB_07867-like [Citrus sinensis];gi|568843607|ref|XP_006475693.1|//1
Maker10589	400.047	107.6	127.2	315.54	NA	NA	NA	K15398//fatty acid omega-hydroxylase [EC:1.14.-.-];K11367//chromodomain-helicase-DNA-binding protein 1 [EC:3.6.4.12];K11855//ubiquitin carboxyl-terminal hydrolase 36/42 [EC:3.4.19.12];K20887//xyloglucan glycosyltransferase 4 [EC:2.4.1.-]	XP_012477125.1//PREDICTED: 36.4 kDa proline-rich protein isoform X2 [Gossypium raimondii];gi|970068422|ref|XP_015061336.1|//1
BGI_novel_G004538	345.57	211.757	327.863	306.973	NA	NA	NA	K02934//large subunit ribosomal protein L6e	XP_006482844.1//PREDICTED: 60S ribosomal protein L6-like [Citrus sinensis]
Maker39453	358.38	159.11	237.553	274.957	GO:0005840//ribosome;GO:0022625//cytosolic large ribosomal subunit	GO:0003723//RNA binding;GO:0003735//structural constituent of ribosome	GO:0006412//translation	K02882//large subunit ribosomal protein L18Ae	XP_010542335.1//PREDICTED: 60S ribosomal protein L18a-2 isoform X3 [Tarenaya hassleriana];gi|568848278|ref|XP_006477944.1|//1
Maker27359	400.16	255.573	321.747	320.49	NA	NA	NA	K07937//ADP-ribosylation factor 1	gi|413946972|gb|AFW79621.1|//1;OTG17127.1//putative small GTPase superfamily, Rab type [Helianthus annuus]
Maker01913	399.4	216.24	303.903	369.673	GO:0005854//nascent polypeptide-associated complex	NA	NA	K03626//nascent polypeptide-associated complex subunit alpha	gi|743845812|ref|XP_010938678.1|//1
BGI_novel_G010181	395.167	35.7533	40.06	7.58333	NA	NA	NA	K01183//chitinase [EC:3.2.1.14]	XP_009368176.1//PREDICTED: endochitinase EP3-like [Pyrus x bretschneideri]
Maker42601	377.413	1088.55	1279.69	181.58	GO:0005737//cytoplasm	GO:0000287//magnesium ion binding;GO:0004427//inorganic diphosphatase activity	GO:0006796//phosphate-containing compound metabolic process	K01507//inorganic pyrophosphatase [EC:3.6.1.1]	gi|593266316|ref|XP_007135336.1|//1;XP_017441743.1//PREDICTED: soluble inorganic pyrophosphatase 1 isoform X1 [Vigna angularis]
Maker26074	391.46	203.117	284.467	313.063	GO:0005840//ribosome;GO:0022627//cytosolic small ribosomal subunit	GO:0003723//RNA binding;GO:0003735//structural constituent of ribosome;GO:0019843//rRNA binding	GO:0006412//translation	K02987//small subunit ribosomal protein S4e	gi|568870787|ref|XP_006488578.1|//1;XP_011019071.1//PREDICTED: 40S ribosomal protein S4-3-like [Populus euphratica]
Maker22948	381.627	279.477	450.863	244.9	GO:0000015//phosphopyruvate hydratase complex	GO:0000287//magnesium ion binding;GO:0004634//phosphopyruvate hydratase activity	GO:0006096//glycolytic process	K01689//enolase [EC:4.2.1.11]	XP_021644856.1//enolase 2 [Hevea brasiliensis];gi|743810900|ref|XP_011018872.1|//1
BGI_novel_G000732	363.073	216.917	217.437	203.39	NA	NA	NA	K02910//large subunit ribosomal protein L31e	XP_018816528.1//PREDICTED: 60S ribosomal protein L31 [Juglans regia]
BGI_novel_G006259	317.963	751.133	0.15	370.87	NA	NA	NA	K20887//xyloglucan glycosyltransferase 4 [EC:2.4.1.-]	XP_002280219.1//PREDICTED: gibberellin-regulated protein 14 [Vitis vinifera]
Maker18444	383.79	210.567	335.063	183.133	NA	NA	NA	K13464//jasmonate ZIM domain-containing protein	gi|641854904|gb|KDO73698.1|//1
Maker27937	383.987	94.7867	116.533	92.5433	NA	GO:0004170//dUTP diphosphatase activity	GO:0046080//dUTP metabolic process	K01520//dUTP pyrophosphatase [EC:3.6.1.23]	gi|568838996|ref|XP_006473483.1|//1;XP_006473483.1//PREDICTED: deoxyuridine 5'-triphosphate nucleotidohydrolase [Citrus sinensis]
Maker11075	387.43	2.02333	2.33	4.19333	NA	GO:0016747//transferase activity, transferring acyl groups other than amino-acyl groups	GO:0009058//biosynthetic process	K08176//MFS transporter, PHS family, inorganic phosphate transporter;K00660//chalcone synthase [EC:2.3.1.74]	XP_020412936.1//pentatricopeptide repeat-containing protein At1g02060, chloroplastic [Prunus persica];gi|567905758|ref|XP_006445367.1|//1
Maker41836	384.083	171.283	249.627	258.137	GO:0005840//ribosome	GO:0003735//structural constituent of ribosome	GO:0006412//translation	K02925//large subunit ribosomal protein L3e	gi|703138965|ref|XP_010106863.1|//1
BGI_novel_G014862	364.573	187.823	302.27	228.777	NA	NA	NA	K02877//large subunit ribosomal protein L15e	XP_011017435.1//PREDICTED: 60S ribosomal protein L15-like [Populus euphratica]
Maker34716	383.597	530.04	611.433	631.417	GO:0005622//intracellular;GO:0016021//integral component of membrane	GO:0032440//2-alkenal reductase [NAD(P)] activity;GO:0004709//MAP kinase kinase kinase activity;GO:0004674//protein serine/threonine kinase activity;GO:0005524//ATP binding;GO:0004672//protein kinase activity	NA	K00924//kinase [EC:2.7.1.-];K02266//cytochrome c oxidase subunit 6a	gi|567867103|ref|XP_006426174.1|//1;XP_012469699.1//PREDICTED: cytochrome c oxidase subunit 6a, mitochondrial-like [Gossypium raimondii]
Maker07449	371.417	615.697	731.55	491.403	GO:0016021//integral component of membrane	GO:0005215//transporter activity	NA	K09873//aquaporin TIP	gi|802687767|ref|XP_012082466.1|//1
Maker44003	371.417	615.697	731.55	491.403	GO:0016021//integral component of membrane	GO:0005215//transporter activity	NA	K09873//aquaporin TIP	gi|802687767|ref|XP_012082466.1|//1
Maker28173	400.22	129.593	90.3933	213.203	NA	NA	NA	NA	AFI61838.1//harmalin [Peganum harmala];gi|385653781|gb|AFI61838.1|//1
BGI_novel_G011912	363.96	144.437	170.16	162.26	NA	NA	NA	K07375//tubulin beta	XP_021615435.1//tubulin beta-1 chain [Manihot esculenta]
Maker30577	389.857	295.95	114.673	1452.75	NA	NA	NA	NA	AFK33631.1//unknown [Lotus japonicus];gi|388491130|gb|AFK33631.1|//1
Maker43508	360.583	674.94	915.567	527.037	GO:0005750//mitochondrial respiratory chain complex III	NA	GO:1902600//hydrogen ion transmembrane transport;GO:0034551//mitochondrial respiratory chain complex III assembly;GO:0009060//aerobic respiration;GO:0006122//mitochondrial electron transport, ubiquinol to cytochrome c	K00417//ubiquinol-cytochrome c reductase subunit 7	gi|324331821|gb|ADY38691.1|//1
BGI_novel_G010178	379.817	40.96	33.4867	14.17	NA	NA	NA	K01183//chitinase [EC:3.2.1.14]	XP_009368176.1//PREDICTED: endochitinase EP3-like [Pyrus x bretschneideri]
BGI_novel_G010179	379.817	40.96	33.4867	14.17	NA	NA	NA	K01183//chitinase [EC:3.2.1.14]	XP_009368176.1//PREDICTED: endochitinase EP3-like [Pyrus x bretschneideri]
Maker01193	365.44	443.54	198.31	887.193	GO:0010287//plastoglobule;GO:0009535//chloroplast thylakoid membrane;GO:0009523//photosystem II;GO:0016021//integral component of membrane;GO:0009941//chloroplast envelope;GO:0009522//photosystem I	GO:0031409//pigment binding;GO:0016168//chlorophyll binding	GO:0009768//photosynthesis, light harvesting in photosystem I;GO:0009765//photosynthesis, light harvesting;GO:0009416//response to light stimulus;GO:0018298//protein-chromophore linkage	K08913//light-harvesting complex II chlorophyll a/b binding protein 2	gi|255581778|ref|XP_002531690.1|//1
Maker26270	342.16	107.03	106.503	262.927	NA	NA	NA	K11367//chromodomain-helicase-DNA-binding protein 1 [EC:3.6.4.12];K11855//ubiquitin carboxyl-terminal hydrolase 36/42 [EC:3.4.19.12]	gi|970068422|ref|XP_015061336.1|//1
Maker10204	357.9	256.3	228.667	625.24	GO:0019898//extrinsic component of membrane;GO:0009654//photosystem II oxygen evolving complex	GO:0005509//calcium ion binding	GO:0015979//photosynthesis	K02717//photosystem II oxygen-evolving enhancer protein 2	gi|720099079|ref|XP_010247826.1|//1
Maker25936	344.343	121.127	84.46	231.37	NA	NA	NA	NA	AFI61838.1//harmalin [Peganum harmala];gi|385653781|gb|AFI61838.1|//1
Maker33121	348.207	7.00333	6.58	55.7633	NA	NA	NA	K01870//isoleucyl-tRNA synthetase [EC:6.1.1.5];K01426//amidase [EC:3.5.1.4];K19027//zinc finger FYVE domain-containing protein 26	gi|568868262|ref|XP_006487427.1|//1;XP_006485326.1//PREDICTED: dirigent protein 4-like [Citrus sinensis]
Maker05710	365.863	498.043	430.093	557.793	GO:0005783//endoplasmic reticulum;GO:0016021//integral component of membrane	NA	NA	K08770//ubiquitin C	XP_022034683.1//polyubiquitin-like [Helianthus annuus];gi|359494005|ref|XP_003634707.1|//1
BGI_novel_G015385	377.647	237.44	277.92	486.987	NA	NA	NA	K13456//RPM1-interacting protein 4	XP_006452611.1//hypothetical protein CICLE_v10010079mg [Citrus clementina]
BGI_novel_G016438	425.817	65.48	79.13	70.46	NA	NA	NA	NA	YP_009185645.1//hypothetical chloroplast RF1 (plastid) [Tilia paucicostata]
BGI_novel_G015933	358.26	179.937	284.08	242.797	NA	NA	NA	K08770//ubiquitin C	XP_010069740.1//PREDICTED: ubiquitin-40S ribosomal protein S27a isoform X1 [Eucalyptus grandis]
BGI_novel_G000995	362.87	206.443	249.47	333.69	NA	NA	NA	K14484//auxin-responsive protein IAA	XP_017981530.1//PREDICTED: auxin-responsive protein IAA9 [Theobroma cacao]
Maker41155	372.193	443.6	421.393	749.827	NA	GO:0005524//ATP binding;GO:0016740//transferase activity	GO:0016567//protein ubiquitination	K06689//ubiquitin-conjugating enzyme E2 D [EC:2.3.2.23]	gi|698505333|ref|XP_009798128.1|//1;OAY24020.1//hypothetical protein MANES_18G125800 [Manihot esculenta];XP_009798128.1//PREDICTED: ubiquitin-conjugating enzyme E2-17 kDa-like [Nicotiana sylvestris]
Maker08028	362.69	216.273	290.093	289.413	GO:0016021//integral component of membrane	NA	NA	K13250//translocon-associated protein subunit beta	gi|567909317|ref|XP_006446972.1|//1;KDO47376.1//hypothetical protein CISIN_1g029361mg [Citrus sinensis];XP_006446972.1//hypothetical protein CICLE_v10016821mg [Citrus clementina]
BGI_novel_G013633	353.62	467.823	604.56	497.44	NA	NA	NA	NA	XP_002279389.1//PREDICTED: probable ATP synthase 24 kDa subunit, mitochondrial [Vitis vinifera]
Maker31406	338.277	291.563	341.603	377.57	NA	NA	NA	K03006//DNA-directed RNA polymerase II subunit RPB1 [EC:2.7.7.6];K11855//ubiquitin carboxyl-terminal hydrolase 36/42 [EC:3.4.19.12]	gi|297835204|ref|XP_002885484.1|//1
BGI_novel_G014522	280.51	22.54	38.1733	90.74	NA	NA	NA	NA	NA
Maker07899	357.283	360.457	444.51	402.34	NA	GO:0003743//translation initiation factor activity	NA	K03236//translation initiation factor 1A	gi|720017410|ref|XP_010261458.1|//1
Maker09373	329.08	257.24	284.77	578.2	NA	NA	NA	NA	gi|595830498|ref|XP_007206085.1|//1
Maker07360	329.08	257.24	284.77	578.2	NA	NA	NA	NA	gi|595830498|ref|XP_007206085.1|//1
Maker29100	350.597	868.187	1027.38	1026.21	GO:0005634//nucleus	GO:0000977//RNA polymerase II regulatory region sequence-specific DNA binding;GO:0003700//DNA binding transcription factor activity;GO:0046983//protein dimerization activity	GO:0045944//positive regulation of transcription from RNA polymerase II promoter;GO:0006351//transcription, DNA-templated	K09264//MADS-box transcription factor, plant	gi|590623169|ref|XP_007025251.1|//1;EOY27872.1//K-box region and MADS-box transcription factor family protein isoform 1 [Theobroma cacao]
Maker08223	311.323	72.65	136.217	210.76	GO:0015629//actin cytoskeleton	GO:0003779//actin binding	GO:0030042//actin filament depolymerization	K05765//cofilin;K11252//histone H2B	XP_006424771.1//hypothetical protein CICLE_v10029538mg [Citrus clementina];gi|734438174|gb|KHN48988.1|//1;XP_015170357.1//PREDICTED: histone H2B.3 [Solanum tuberosum];XP_006424770.1//hypothetical protein CICLE_v10029538mg [Citrus clementina]
Maker30913	335.853	137.667	214.187	228.627	GO:0022625//cytosolic large ribosomal subunit	GO:0003735//structural constituent of ribosome	GO:0006412//translation	K02885//large subunit ribosomal protein L19e	XP_020410901.1//60S ribosomal protein L19-2 [Prunus persica];gi|802702106|ref|XP_012083992.1|//1
Maker45356	342.593	231.68	351.333	329.38	NA	GO:0003746//translation elongation factor activity;GO:0005525//GTP binding;GO:0003924//GTPase activity	NA	K03234//elongation factor 2	gi|567859032|ref|XP_006422199.1|//1
Maker00411	346.71	501.37	216.803	244.037	GO:0005737//cytoplasm	GO:0003746//translation elongation factor activity;GO:0005525//GTP binding;GO:0003924//GTPase activity	NA	K03231//elongation factor 1-alpha	gi|223532550|gb|EEF34338.1|//1;OMO73484.1//hypothetical protein COLO4_27068 [Corchorus olitorius];PAN19873.1//hypothetical protein PAHAL_C03219 [Panicum hallii]
Maker44381	365.167	195.183	288.023	264.187	GO:0005840//ribosome	GO:0003735//structural constituent of ribosome	GO:0006412//translation	K02920//large subunit ribosomal protein L36e	gi|629126260|gb|KCW90685.1|//1;KCW90685.1//hypothetical protein EUGRSUZ_A02774 [Eucalyptus grandis]
Maker35083	350.76	523.913	469.363	902.207	NA	NA	NA	NA	gi|330318660|gb|AEC10990.1|//1;AEC10990.1//b12d-like protein [Camellia sinensis]
Maker27410	344.84	176.547	298.147	231.63	GO:0005840//ribosome	GO:0003735//structural constituent of ribosome	GO:0006412//translation	K02923//large subunit ribosomal protein L38e	gi|567872181|ref|XP_006428680.1|//1
BGI_novel_G006251	337.543	242.37	258.257	218.29	NA	NA	NA	K05747//Wiskott-Aldrich syndrome protein;K20547//basic endochitinase B [EC:3.2.1.14];K20887//xyloglucan glycosyltransferase 4 [EC:2.4.1.-]	ONI19434.1//hypothetical protein PRUPE_3G279800 [Prunus persica]
Maker39978	321.403	221.4	302.467	312.127	NA	GO:0003723//RNA binding	NA	K12741//heterogeneous nuclear ribonucleoprotein A1/A3	gi|224121390|ref|XP_002318570.1|//1;PAN21091.1//hypothetical protein PAHAL_C04140 [Panicum hallii];XP_002318570.1//hypothetical protein POPTR_0012s05870g [Populus trichocarpa]
BGI_novel_G000427	322.34	25.9967	39.6833	17.4933	NA	NA	NA	NA	XP_020238744.1//subtilisin inhibitor CLSI-I [Cajanus cajan]
BGI_novel_G002258	322.34	25.9967	39.6833	17.4933	NA	NA	NA	NA	XP_020238744.1//subtilisin inhibitor CLSI-I [Cajanus cajan]
Maker04278	334.61	171.067	278.493	251.31	GO:0015934//large ribosomal subunit	GO:0003735//structural constituent of ribosome	GO:0006412//translation	K02880//large subunit ribosomal protein L17e	gi|645268286|ref|XP_008239456.1|//1
Maker11197	334.61	171.067	278.493	251.31	GO:0015934//large ribosomal subunit	GO:0003735//structural constituent of ribosome	GO:0006412//translation	K02880//large subunit ribosomal protein L17e	gi|645268286|ref|XP_008239456.1|//1
BGI_novel_G014580	338.417	218.233	300.74	307.627	NA	NA	NA	K02974//small subunit ribosomal protein S24e	XP_019439956.1//PREDICTED: 40S ribosomal protein S24-1 [Lupinus angustifolius]
BGI_novel_G001495	325.913	167.22	265.907	248.653	NA	NA	NA	K02949//small subunit ribosomal protein S11e	XP_014507393.1//PREDICTED: 40S ribosomal protein S11-like [Vigna radiata var. radiata]
BGI_novel_G008899	319.343	350.533	220.02	1007.17	NA	NA	NA	K03541//photosystem II 10kDa protein	AFK39810.1//unknown [Lotus japonicus]
BGI_novel_G003101	339.21	188.377	193.64	265.72	NA	NA	NA	K10355//actin, other eukaryote	ABR45727.1//ACT1 [Actinidia deliciosa]
BGI_novel_G010861	327.687	234.017	175.91	214.797	NA	NA	NA	NA	XP_006428169.1//hypothetical protein CICLE_v10026538mg [Citrus clementina]
Maker34235	309.803	379.823	429.287	474.493	GO:0016021//integral component of membrane;GO:0005746//mitochondrial respiratory chain	NA	NA	NA	gi|922340535|ref|XP_003625971.2|//1;XP_018842492.1//PREDICTED: cytochrome c oxidase subunit 5C [Juglans regia]
Maker31459	340.687	140.913	216.037	223.657	GO:0005840//ribosome;GO:0022625//cytosolic large ribosomal subunit	GO:0003735//structural constituent of ribosome	GO:0006412//translation	K02901//large subunit ribosomal protein L27e	gi|351721371|ref|NP_001236951.1|//1;XP_020232468.1//60S ribosomal protein L27 [Cajanus cajan]
Maker02112	287.197	121.33	174.767	132.277	NA	NA	NA	NA	gi|590687987|ref|XP_007042821.1|//1
BGI_novel_G000489	350.517	557.647	644.093	923.57	NA	NA	NA	NA	XP_014634687.1//PREDICTED: uncharacterized protein LOC100791001 isoform X1 [Glycine max]
Maker19972	337.647	248.82	241.633	396.493	NA	NA	NA	K09503//DnaJ homolog subfamily A member 2	XP_016686745.1//PREDICTED: dnaJ protein homolog [Gossypium hirsutum];gi|728814312|gb|KHG01500.1|//1
Maker28612	297.723	542.777	297.06	578.113	NA	NA	NA	NA	NA
BGI_novel_G010770	305.72	1010.62	811.377	332.44	NA	NA	NA	NA	KJB30885.1//hypothetical protein B456_005G165800, partial [Gossypium raimondii]
Maker26987	342.49	146.08	162.783	230.333	NA	NA	NA	K15730//cytosolic prostaglandin-E synthase [EC:5.3.99.3]	KJB49924.1//hypothetical protein B456_008G146000 [Gossypium raimondii];gi|567903632|ref|XP_006444304.1|//1
Maker00431	331.853	266.527	351.13	304.973	NA	GO:0003746//translation elongation factor activity;GO:0005525//GTP binding;GO:0004781//sulfate adenylyltransferase (ATP) activity	NA	K03231//elongation factor 1-alpha	PAN19873.1//hypothetical protein PAHAL_C03219 [Panicum hallii];gi|255554064|ref|XP_002518072.1|//1
Maker04188	333.587	139.663	138.327	228.773	NA	NA	GO:0009908//flower development;GO:0030154//cell differentiation	K20553//5'-3' exoribonuclease 4 [EC:3.1.13.-];K08867//WNK lysine deficient protein kinase [EC:2.7.11.1];K18626//trichohyalin	XP_017984559.1//PREDICTED: FRIGIDA-like protein 3 [Theobroma cacao];gi|590713048|ref|XP_007049532.1|//1
Maker21591	346.823	258.663	332.44	482.077	NA	GO:0043022//ribosome binding;GO:0003743//translation initiation factor activity;GO:0003746//translation elongation factor activity	GO:0006452//translational frameshifting;GO:0045905//positive regulation of translational termination;GO:0045901//positive regulation of translational elongation	K02180//cell cycle arrest protein BUB3;K03263//translation initiation factor 5A	gi|696586044|gb|AIT51845.1|//1;AIT51845.1//eukaryotic translation initiation factor 5A [Lindernia subracemosa]
Maker29218	330.583	206.253	158.037	572.03	GO:0009535//chloroplast thylakoid membrane;GO:0048046//apoplast;GO:0019898//extrinsic component of membrane;GO:0009579//thylakoid;GO:0009534//chloroplast thylakoid;GO:0009654//photosystem II oxygen evolving complex;GO:0031977//thylakoid lumen;GO:0009507//chloroplast;GO:0009570//chloroplast stroma	GO:0005509//calcium ion binding	GO:0015979//photosynthesis	K08901//photosystem II oxygen-evolving enhancer protein 3	gi|15234637|ref|NP_192427.1|//1
Maker21146	345.193	144.45	187.073	637.73	NA	NA	NA	NA	gi|151301842|gb|ABR92329.1|//1;P43390.1//RecName: Full=Metallothionein-like protein type 2 [Actinidia deliciosa]
BGI_novel_G006833	340.97	57.99	73.7333	68.4867	NA	NA	NA	K02112//F-type H+-transporting ATPase subunit beta [EC:3.6.3.14]	AAD50885.1//ATP synthase beta subunit (chloroplast) [Sansevieria socotrana]
Maker12188	320.213	467.49	638.443	358.78	NA	GO:0000287//magnesium ion binding;GO:0004450//isocitrate dehydrogenase (NADP+) activity;GO:0051287//NAD binding	GO:0006099//tricarboxylic acid cycle;GO:0006102//isocitrate metabolic process	K00031//isocitrate dehydrogenase [EC:1.1.1.42]	OMO59905.1//hypothetical protein CCACVL1_24554 [Corchorus capsularis];gi|213493066|dbj|BAG84436.1|//1
Maker38717	304.423	155.927	216.4	268.003	GO:0005840//ribosome	GO:0046872//metal ion binding;GO:0003735//structural constituent of ribosome	GO:0006412//translation	K02978//small subunit ribosomal protein S27e	gi|565468388|ref|XP_006292074.1|//1;XP_006292074.1//hypothetical protein CARUB_v10018269mg, partial [Capsella rubella]
Maker23526	324.827	414.46	603.783	321.52	GO:0005741//mitochondrial outer membrane	GO:0008308//voltage-gated anion channel activity	NA	K15040//voltage-dependent anion channel protein 2	gi|567892199|ref|XP_006438620.1|//1
Maker33110	314.65	147.227	106.87	887.613	NA	GO:0008061//chitin binding;GO:0004568//chitinase activity	GO:0006032//chitin catabolic process;GO:0016998//cell wall macromolecule catabolic process;GO:0005975//carbohydrate metabolic process	K20547//basic endochitinase B [EC:3.2.1.14]	gi|13124019|sp|Q41596.1|CHI1_THECC//1;XP_010103320.1//Endochitinase 1 [Morus notabilis]
Maker47353	305.527	407.04	366.63	478.537	NA	GO:0005524//ATP binding	NA	K03283//heat shock 70kDa protein 1/2/6/8	gi|697097215|ref|XP_009620324.1|//1;XP_021910429.1//heat shock cognate 70 kDa protein 2 [Carica papaya]
BGI_novel_G011263	285.93	319.32	429.91	636.077	NA	NA	NA	NA	XP_006475877.1//PREDICTED: umecyanin-like [Citrus sinensis]
BGI_novel_G002135	325.247	121.563	166.887	133.937	NA	NA	NA	K11254//histone H4	XP_020209531.1//uncharacterized protein LOC109794469 [Cajanus cajan]
Maker02486	313.883	179.53	217.423	194.757	GO:0005840//ribosome;GO:0022625//cytosolic large ribosomal subunit	GO:0003723//RNA binding;GO:0003735//structural constituent of ribosome	GO:0002181//cytoplasmic translation;GO:0006412//translation	K02930//large subunit ribosomal protein L4e	gi|470120800|ref|XP_004296477.1|//1
BGI_novel_G004691	354.973	224.88	317.883	279.353	NA	NA	NA	K02957//small subunit ribosomal protein S15Ae	KJB83794.1//hypothetical protein B456_013G265000 [Gossypium raimondii]
BGI_novel_G010661	327.77	148.97	111.27	184.94	NA	NA	NA	NA	XP_015957551.1//non-specific lipid-transfer protein-like protein At5g64080 [Arachis duranensis]
Maker23602	323.847	281.953	191.977	287.98	GO:0005623//cell	GO:0015035//protein disulfide oxidoreductase activity	GO:0006662//glycerol ether metabolic process;GO:0045454//cell redox homeostasis	K03671//thioredoxin 1	gi|470123608|ref|XP_004297814.1|//1
Maker17523	312.04	157.037	203.517	296.677	GO:0015935//small ribosomal subunit	GO:0003723//RNA binding;GO:0003735//structural constituent of ribosome	GO:0006412//translation	K02989//small subunit ribosomal protein S5e	gi|567874753|ref|XP_006429966.1|//1;XP_015582357.1//PREDICTED: 40S ribosomal protein S5 [Ricinus communis]
Maker15677	323.22	135.983	202.667	202.917	GO:0005840//ribosome	GO:0003735//structural constituent of ribosome	GO:0006412//translation	K02912//large subunit ribosomal protein L32e	gi|255585616|ref|XP_002533495.1|//1
Maker33248	311.847	22.6267	39.3033	29.49	GO:0048046//apoplast	GO:0016853//isomerase activity	NA	K01870//isoleucyl-tRNA synthetase [EC:6.1.1.5];K19027//zinc finger FYVE domain-containing protein 26	XP_006423625.1//hypothetical protein CICLE_v10030326mg [Citrus clementina];gi|567861942|ref|XP_006423625.1|//1
BGI_novel_G016079	294.137	180.88	644.863	0.08	NA	NA	NA	NA	XP_011002592.1//PREDICTED: cell wall / vacuolar inhibitor of fructosidase 1-like [Populus euphratica]
Maker22133	291.693	432.86	824.49	0.576667	NA	NA	NA	K17964//leucine-rich PPR motif-containing protein, mitochondrial	OMO83833.1//hypothetical protein COLO4_22350 [Corchorus olitorius];XP_006482326.1//PREDICTED: stress-induced protein KIN2 [Citrus sinensis];gi|568857546|ref|XP_006482326.1|//1
BGI_novel_G005268	304.463	74.0433	39.2	79.5433	NA	NA	NA	NA	XP_006424206.1//hypothetical protein CICLE_v10029378mg [Citrus clementina]
BGI_novel_G004423	324.083	324.203	522.773	436.927	NA	NA	NA	NA	XP_021631949.1//uncharacterized protein LOC110629342 [Manihot esculenta]
Maker33596	314.847	290.62	427.41	329.547	NA	NA	NA	K03966//NADH dehydrogenase (ubiquinone) 1 beta subcomplex subunit 10	OMP00022.1//NADH-ubiquinone oxidoreductase, subunit 10 [Corchorus capsularis];gi|823169738|ref|XP_012484294.1|//1
Maker32089	300.977	0	0	0	NA	NA	NA	NA	gi|593785375|ref|XP_007155728.1|//1
Maker23005	296.303	338.75	408.283	274.3	GO:0005747//mitochondrial respiratory chain complex I	GO:0008270//zinc ion binding	NA	NA	gi|641838291|gb|KDO57235.1|//1
Maker04758	303.453	149.687	243.793	213.237	GO:0005840//ribosome;GO:0022625//cytosolic large ribosomal subunit	GO:0003723//RNA binding;GO:0003735//structural constituent of ribosome	GO:0006412//translation	K02883//large subunit ribosomal protein L18e	OIV90874.1//hypothetical protein TanjilG_15607 [Lupinus angustifolius];gi|567903794|ref|XP_006444385.1|//1
Maker06642	302.787	296.62	389.587	265.613	NA	GO:0004332//fructose-bisphosphate aldolase activity	GO:0006096//glycolytic process	K01623//fructose-bisphosphate aldolase, class I [EC:4.1.2.13]	KDO61040.1//hypothetical protein CISIN_1g018326mg [Citrus sinensis];gi|568856629|ref|XP_006481883.1|//1
Maker42945	324.757	190.307	322.58	186.74	GO:0005829//cytosol	GO:0031177//phosphopantetheine binding;GO:0000035//acyl binding;GO:0000036//acyl carrier activity	GO:0006633//fatty acid biosynthetic process;GO:0009245//lipid A biosynthetic process	K03955//NADH dehydrogenase (ubiquinone) 1 alpha/beta subcomplex 1	gi|568853667|ref|XP_006480468.1|//1
BGI_novel_G001199	309.233	69.2567	55.8133	139.407	NA	NA	NA	K14407//cleavage stimulation factor subunit 2	XP_006440113.1//hypothetical protein CICLE_v10019329mg [Citrus clementina]
Maker12296	293.667	119.387	116.743	105.837	GO:0005634//nucleus;GO:0000786//nucleosome	GO:0003677//DNA binding;GO:0046982//protein heterodimerization activity	NA	K11252//histone H2B	gi|567864250|ref|XP_006424774.1|//1
BGI_novel_G001875	293.887	122.417	181.133	191.717	NA	NA	NA	K02960//small subunit ribosomal protein S16e	XP_010105611.1//40S ribosomal protein S16 [Morus notabilis]
BGI_novel_G014088	309.937	601.91	352.013	1216.68	NA	NA	NA	K03113//translation initiation factor 1	XP_007212250.1//protein translation factor SUI1 homolog [Prunus persica]
Maker26013	298.587	101.757	146.97	188.26	NA	NA	NA	K07253//phenylpyruvate tautomerase [EC:5.3.2.1]	gi|643707014|gb|KDP22824.1|//1;XP_012089770.1//macrophage migration inhibitory factor homolog isoform X2 [Jatropha curcas]
Maker39719	289.7	91.1667	91.76	86.07	GO:0005634//nucleus;GO:0000790//nuclear chromatin;GO:0000786//nucleosome	GO:0003677//DNA binding;GO:0046982//protein heterodimerization activity	GO:0006342//chromatin silencing	K11251//histone H2A	gi|593688089|ref|XP_007144679.1|//1
Maker02614	321.893	148.833	71.4167	33.0467	NA	NA	NA	NA	gi|657976054|ref|XP_008379898.1|//1
Maker10552	290.81	214.153	264.53	462.397	NA	NA	NA	K14649//transcription initiation factor TFIID subunit 8	gi|225440057|ref|XP_002282270.1|//1
BGI_novel_G000285	305.353	202.863	388.49	370.68	NA	NA	NA	K17609//nucleoredoxin [EC:1.8.1.8]	OMO97306.1//Universal stress protein A [Corchorus olitorius]
BGI_novel_G009646	307.447	118.82	245.75	239.557	NA	NA	NA	K02953//small subunit ribosomal protein S13e	OMO67614.1//Ribosomal protein S15 [Corchorus olitorius]
Maker42901	332.613	352.377	213.6	494.387	GO:0005576//extracellular region	GO:0008083//growth factor activity	GO:0008283//cell proliferation	NA	gi|568835725|ref|XP_006471911.1|//1
Maker27870	299.747	123.15	88.99	278.167	NA	GO:0042973//glucan endo-1,3-beta-D-glucosidase activity;GO:0004553//hydrolase activity, hydrolyzing O-glycosyl compounds	GO:0005975//carbohydrate metabolic process	K19891//glucan endo-1,3-beta-glucosidase 1/2/3 [EC:3.2.1.39]	gi|590593257|ref|XP_007017514.1|//1
BGI_novel_G015147	288.287	319.057	628.803	0.726667	NA	NA	NA	NA	XP_006419410.1//hypothetical protein CICLE_v10006030mg [Citrus clementina]
Maker04235	295.507	89.8267	66.4633	146.053	NA	NA	NA	NA	gi|641839655|gb|KDO58582.1|//1
Maker36417	300.083	157.393	216.917	195.16	NA	GO:0003746//translation elongation factor activity	NA	K03233//elongation factor 1-gamma	gi|514766634|ref|XP_004966044.1|//1
Maker46149	304.403	0.26	2.03667	0.19	NA	NA	NA	NA	gi|593798734|ref|XP_007162405.1|//1
Maker06340	278.547	172.027	231.31	272.177	GO:0015935//small ribosomal subunit	GO:0003723//RNA binding;GO:0003735//structural constituent of ribosome	GO:0006412//translation	K02958//small subunit ribosomal protein S15e	gi|703121242|ref|XP_010102279.1|//1
Maker32524	278.547	172.027	231.31	272.177	GO:0015935//small ribosomal subunit	GO:0003723//RNA binding;GO:0003735//structural constituent of ribosome	GO:0006412//translation	K02958//small subunit ribosomal protein S15e	gi|703121242|ref|XP_010102279.1|//1
BGI_novel_G004404	278.663	1344.89	1247.58	15.73	NA	NA	NA	K14437//chromodomain-helicase-DNA-binding protein 7 [EC:3.6.4.12]	XP_012072789.1//skin secretory protein xP2 [Jatropha curcas]
BGI_novel_G012678	316.11	95.3733	240.143	243.22	NA	NA	NA	K02908//large subunit ribosomal protein L30e	XP_018858740.1//PREDICTED: 60S ribosomal protein L30-like [Juglans regia]
BGI_novel_G014790	283.48	95.08	149.55	153.197	NA	NA	NA	K02915//large subunit ribosomal protein L34e	XP_004147322.1//PREDICTED: 60S ribosomal protein L34 [Cucumis sativus]
BGI_novel_G005226	290.287	279.84	302.117	469.8	NA	NA	NA	K12162//ubiquitin-fold modifier 1	XP_009403690.1//PREDICTED: ubiquitin-fold modifier 1-like [Musa acuminata subsp. malaccensis]
Maker41321	293.293	130.293	204.47	167.56	GO:0005829//cytosol	GO:0031177//phosphopantetheine binding;GO:0000035//acyl binding;GO:0000036//acyl carrier activity	GO:0006633//fatty acid biosynthetic process;GO:0009245//lipid A biosynthetic process	K03955//NADH dehydrogenase (ubiquinone) 1 alpha/beta subcomplex 1;K21776//protein lin-54;K00850//6-phosphofructokinase 1 [EC:2.7.1.11]	gi|590641153|ref|XP_007030153.1|//1
Maker22502	296.517	158.86	245.117	195.613	NA	GO:0003755//peptidyl-prolyl cis-trans isomerase activity	NA	K09569//FK506-binding protein 2 [EC:5.2.1.8]	XP_012085211.1//peptidyl-prolyl cis-trans isomerase FKBP15-1 [Jatropha curcas];gi|567889448|ref|XP_006437246.1|//1
Maker34528	292.123	83.4933	91.3267	122.88	NA	GO:0003743//translation initiation factor activity;GO:0003676//nucleic acid binding	GO:0031047//gene silencing by RNA	K11593//eukaryotic translation initiation factor 2C	XP_007207224.1//protein argonaute 4 [Prunus persica];gi|568832427|ref|XP_006470434.1|//1
BGI_novel_G000522	295.95	340.253	387.313	838.057	NA	NA	NA	K13899//cystatin-C;K13902//cystatin-M	XP_006471323.1//PREDICTED: cysteine proteinase inhibitor 12 [Citrus sinensis]
BGI_novel_G011126	300.753	264.063	347.007	205.853	NA	NA	NA	K02129//F-type H+-transporting ATPase subunit e	KCW55434.1//hypothetical protein EUGRSUZ_I01336, partial [Eucalyptus grandis]
Maker08065	308.027	355.833	543.3	321.3	NA	GO:0005524//ATP binding;GO:0004618//phosphoglycerate kinase activity	GO:0006096//glycolytic process	K00927//phosphoglycerate kinase [EC:2.7.2.3]	NP_001314067.1//phosphoglycerate kinase, cytosolic-like [Gossypium hirsutum];gi|211906450|gb|ACJ11718.1|//1
BGI_novel_G010068	295.753	90.1033	133.567	197.157	NA	NA	NA	K02924//large subunit ribosomal protein L39e	KHN44040.1//60S ribosomal protein L39 [Glycine soja]
Maker04065	282.933	139.767	201.687	203.69	GO:0005840//ribosome;GO:0022625//cytosolic large ribosomal subunit	GO:0003735//structural constituent of ribosome;GO:0019843//rRNA binding	GO:0000027//ribosomal large subunit assembly;GO:0006412//translation	K02870//large subunit ribosomal protein L12e	gi|703105198|ref|XP_010098189.1|//1
BGI_novel_G016127	315.363	359.49	425.913	514.987	NA	NA	NA	K08770//ubiquitin C	XP_012074454.1//ubiquitin-NEDD8-like protein RUB2 [Jatropha curcas]
Maker08225	298.26	80.26	104.197	74.1133	NA	NA	NA	K11254//histone H4	gi|195617694|gb|ACG30677.1|//1;XP_015078589.1//PREDICTED: uncharacterized protein LOC107022503 [Solanum pennellii]
Maker44535	287.837	1088.81	830.423	517.863	NA	GO:0046872//metal ion binding	GO:0030001//metal ion transport	K04733//interleukin-1 receptor-associated kinase 4 [EC:2.7.11.1];K07213//copper chaperone	gi|567888702|ref|XP_006436873.1|//1
BGI_novel_G002207	294.507	199.793	185.17	315.933	NA	NA	NA	NA	XP_021912367.1//PLAT domain-containing protein 3-like isoform X2 [Carica papaya]
Maker43691	277.83	149.353	160.493	353.553	GO:0016021//integral component of membrane	NA	NA	K13128//zinc finger CCHC domain-containing protein 8;K21371//crocetin glucosyltransferase [EC:2.4.1.271];K12135//zinc finger protein CONSTANS	EOY29267.1//CONSTANS-like 4 [Theobroma cacao];gi|590571627|ref|XP_007011646.1|//1
Maker30926	297.133	149.393	219.157	274.047	GO:0005623//cell	GO:0004601//peroxidase activity;GO:0051920//peroxiredoxin activity	GO:0045454//cell redox homeostasis	K03386//peroxiredoxin (alkyl hydroperoxide reductase subunit C) [EC:1.11.1.15]	gi|590632756|ref|XP_007027930.1|//1
BGI_novel_G014281	290.103	178.853	131.167	577	NA	NA	NA	K05298//glyceraldehyde-3-phosphate dehydrogenase (NADP+) (phosphorylating) [EC:1.2.1.13]	XP_007032095.1//PREDICTED: glyceraldehyde-3-phosphate dehydrogenase A, chloroplastic [Theobroma cacao]
BGI_novel_G006124	306.703	95.8567	155.483	157.33	NA	NA	NA	K02915//large subunit ribosomal protein L34e	OMO82436.1//Ribosomal protein L34Ae [Corchorus olitorius]
BGI_novel_G009568	288.827	501.797	449.48	672.54	NA	NA	NA	K03676//glutaredoxin 3	XP_012483825.1//PREDICTED: glutaredoxin-like [Gossypium raimondii]
Maker18831	276.813	148.357	121.813	529.31	NA	NA	NA	K02716//photosystem II oxygen-evolving enhancer protein 1	gi|697116720|ref|XP_009612279.1|//1
Maker42245	281.85	243.13	369.87	310.217	NA	GO:0043022//ribosome binding;GO:0003743//translation initiation factor activity;GO:0003746//translation elongation factor activity	GO:0006452//translational frameshifting;GO:0045905//positive regulation of translational termination;GO:0045901//positive regulation of translational elongation	K03263//translation initiation factor 5A	gi|721685099|gb|AIX10770.1|//1
Maker23524	281.85	243.13	369.87	310.217	NA	GO:0043022//ribosome binding;GO:0003743//translation initiation factor activity;GO:0003746//translation elongation factor activity	GO:0006452//translational frameshifting;GO:0045905//positive regulation of translational termination;GO:0045901//positive regulation of translational elongation	K03263//translation initiation factor 5A	gi|721685099|gb|AIX10770.1|//1
Maker31665	290.297	782.777	547.803	1309.39	NA	NA	NA	K01611//S-adenosylmethionine decarboxylase [EC:4.1.1.50]	gi|702286483|ref|XP_010046605.1|//1;NP_001275865.1//S-adenosylmethionine decarboxylase [Citrus sinensis]
Maker12377	292.15	209.447	273.59	199.963	GO:0005783//endoplasmic reticulum	GO:0032440//2-alkenal reductase [NAD(P)] activity;GO:0005524//ATP binding	NA	K09490//heat shock 70kDa protein 5	gi|823141102|ref|XP_012470371.1|//1
BGI_novel_G001554	266.413	133.023	209.733	164.633	NA	NA	NA	K02976//small subunit ribosomal protein S26e	XP_006435902.1//hypothetical protein CICLE_v10033072mg [Citrus clementina]
Maker32373	295.02	72.6433	185.92	88.7467	NA	NA	NA	NA	gi|296082475|emb|CBI21480.3|//1
BGI_novel_G006254	269.113	67.52	104.09	12.9533	NA	NA	NA	K20887//xyloglucan glycosyltransferase 4 [EC:2.4.1.-]	XP_002280219.1//PREDICTED: gibberellin-regulated protein 14 [Vitis vinifera]
Maker40020	286.147	220.663	217	430.453	NA	GO:0016866//intramolecular transferase activity	GO:0030244//cellulose biosynthetic process	K13379//reversibly glycosylated polypeptide / UDP-arabinopyranose mutase [EC:2.4.1.- 5.4.99.30]	gi|590668918|ref|XP_007037627.1|//1
Maker18073	200.887	212.25	306.19	0.46	NA	GO:0046872//metal ion binding;GO:0030570//pectate lyase activity	GO:0045490//pectin catabolic process	K14611//solute carrier family 23 (nucleobase transporter), member 1/2;K10761//tRNA(His) guanylyltransferase [EC:2.7.7.79];K01728//pectate lyase [EC:4.2.2.2]	gi|802539539|ref|XP_012071502.1|//1;XP_006447221.1//hypothetical protein CICLE_v10015474mg [Citrus clementina];XP_015574352.1//PREDICTED: uncharacterized protein LOC8288136 [Ricinus communis]
Maker29258	266.11	120.367	137.47	422.45	GO:0009535//chloroplast thylakoid membrane;GO:0016021//integral component of membrane;GO:0009579//thylakoid;GO:0009534//chloroplast thylakoid;GO:0009522//photosystem I;GO:0009507//chloroplast	GO:0016168//chlorophyll binding	GO:0015979//photosynthesis	K02698//photosystem I subunit X	gi|674252087|gb|KFK44852.1|//1
Maker03033	278.143	210.997	268.29	355.307	NA	NA	NA	K00134//glyceraldehyde 3-phosphate dehydrogenase [EC:1.2.1.12]	gi|976911191|gb|KVH97848.1|//1;BAN89461.1//glyceraldehyde-3-phosphate dehydrogenase C [Shorea beccariana]
BGI_novel_G001920	273.387	109.33	155.44	215.49	NA	NA	NA	K02868//large subunit ribosomal protein L11e	XP_006446820.1//hypothetical protein CICLE_v10016875mg [Citrus clementina]
Maker33594	296.48	614.367	505.003	268.807	NA	NA	NA	NA	gi|568864831|ref|XP_006485792.1|//1;XP_012093007.1//uncharacterized protein LOC105650678 [Jatropha curcas]
Maker16479	283.6	109.723	114.467	102.113	GO:0005634//nucleus;GO:0000786//nucleosome	GO:0003677//DNA binding;GO:0046982//protein heterodimerization activity	NA	K11252//histone H2B	gi|567864250|ref|XP_006424774.1|//1
Maker39589	273.4	87.12	96.5133	109.073	GO:0005634//nucleus;GO:0000790//nuclear chromatin;GO:0000786//nucleosome	GO:0003677//DNA binding;GO:0046982//protein heterodimerization activity	GO:0006342//chromatin silencing	K11251//histone H2A	gi|568852329|ref|XP_006479830.1|//1
Maker27071	273.4	87.12	96.5133	109.073	GO:0005634//nucleus;GO:0000790//nuclear chromatin;GO:0000786//nucleosome	GO:0003677//DNA binding;GO:0046982//protein heterodimerization activity	GO:0006342//chromatin silencing	K11251//histone H2A	gi|568852329|ref|XP_006479830.1|//1
Maker37289	327.153	151.01	159.937	146.87	NA	GO:0019904//protein domain specific binding	NA	K06630//14-3-3 protein epsilon	XP_006433977.1//hypothetical protein CICLE_v10002186mg [Citrus clementina];gi|802569534|ref|XP_012067879.1|//1
Maker19623	266.43	425.483	836.99	232.01	NA	GO:0008270//zinc ion binding;GO:0003871//5-methyltetrahydropteroyltriglutamate-homocysteine S-methyltransferase activity	GO:0009086//methionine biosynthetic process	K00549//5-methyltetrahydropteroyltriglutamate--homocysteine methyltransferase [EC:2.1.1.14]	gi|567901962|ref|XP_006443469.1|//1
Maker41922	280.14	141.383	226.143	200.417	GO:0022627//cytosolic small ribosomal subunit;GO:0015935//small ribosomal subunit	GO:0003735//structural constituent of ribosome;GO:0019843//rRNA binding	GO:0006412//translation;GO:0045903//positive regulation of translational fidelity	K02997//small subunit ribosomal protein S9e	gi|823127962|ref|XP_012441032.1|//1
Maker06035	280.14	141.383	226.143	200.417	GO:0022627//cytosolic small ribosomal subunit;GO:0015935//small ribosomal subunit	GO:0003735//structural constituent of ribosome;GO:0019843//rRNA binding	GO:0006412//translation;GO:0045903//positive regulation of translational fidelity	K02997//small subunit ribosomal protein S9e	gi|823127962|ref|XP_012441032.1|//1
BGI_novel_G013037	293.077	1.26667	2.46	50.19	NA	NA	NA	NA	NA
Maker08236	285.37	247.333	392.983	389.343	GO:0016021//integral component of membrane	NA	NA	NA	ONI24280.1//hypothetical protein PRUPE_2G232300 [Prunus persica];gi|645255660|ref|XP_008233598.1|//1
BGI_novel_G008417	244.873	332.287	391.927	434.033	NA	NA	NA	K13113//ubiquitin-like protein 5	ABA96452.1//GRF zinc finger family protein [Oryza sativa Japonica Group]
BGI_novel_G000020	270.803	160.267	209.68	227.82	NA	NA	NA	K02987//small subunit ribosomal protein S4e	XP_015941200.1//40S ribosomal protein S4-2 [Arachis duranensis]
BGI_novel_G003599	287.66	301.267	426.547	536.657	NA	NA	NA	K02183//calmodulin	NP_001234786.1//calmodulin [Solanum lycopersicum]
BGI_novel_G011711	265.677	137.81	191.77	195.3	NA	NA	NA	K10881//26 proteasome complex subunit DSS1	XP_006439787.1//hypothetical protein CICLE_v10023184mg [Citrus clementina]
BGI_novel_G002816	279.583	133.55	194.42	179.263	NA	NA	NA	K02938//large subunit ribosomal protein L8e	XP_011025941.1//PREDICTED: 60S ribosomal protein L8-3 [Populus euphratica]
Maker32699	277.64	36.07	38.2967	84.68	NA	NA	NA	K02986//small subunit ribosomal protein S4	gi|475613786|gb|EMT28872.1|//1;YP_009344527.1//Ycf3 (chloroplast) [Rhus chinensis]
Maker10370	267.307	128.303	166.567	184.377	NA	NA	NA	K13199//plasminogen activator inhibitor 1 RNA-binding protein	XP_007218155.1//RGG repeats nuclear RNA binding protein A [Prunus persica];gi|731420480|ref|XP_010661405.1|//1
Maker13233	275.82	460.057	488.153	171.377	NA	GO:0046872//metal ion binding;GO:0005524//ATP binding;GO:0004478//methionine adenosyltransferase activity	GO:0006730//one-carbon metabolic process;GO:0006556//S-adenosylmethionine biosynthetic process	K00789//S-adenosylmethionine synthetase [EC:2.5.1.6]	XP_021678089.1//S-adenosylmethionine synthase 3 [Hevea brasiliensis];gi|255556894|ref|XP_002519480.1|//1
Maker08724	264.777	1484.82	1276.02	11.5733	NA	NA	NA	K20929//glyoxal/methylglyoxal oxidase [EC:1.2.3.15]	XP_006475693.1//PREDICTED: WSC domain-containing protein ARB_07867-like [Citrus sinensis];gi|568843607|ref|XP_006475693.1|//1
BGI_novel_G000648	296.63	126.427	180.557	223.187	NA	NA	NA	K02973//small subunit ribosomal protein S23e	ONK62418.1//uncharacterized protein A4U43_C07F3660 [Asparagus officinalis]
BGI_novel_G009329	260.573	172.543	179.137	179.793	NA	NA	NA	K02953//small subunit ribosomal protein S13e	OMO59980.1//Ribosomal protein S15 [Corchorus capsularis]
BGI_novel_G008418	281.973	39.2867	56.2533	63.8367	NA	NA	NA	K02965//small subunit ribosomal protein S19	OTF84348.1//hypothetical protein HannXRQ_Chr00c0585g0576281 [Helianthus annuus]
BGI_novel_G001884	270.12	560.647	548.17	219.813	NA	NA	NA	K07937//ADP-ribosylation factor 1	CBI25984.3//unnamed protein product, partial [Vitis vinifera]
BGI_novel_G006122	266.393	88.77	141.957	162.957	NA	NA	NA	K02929//large subunit ribosomal protein L44e	XP_017970369.1//PREDICTED: 60S ribosomal protein L44 [Theobroma cacao]
Maker31226	277.097	101.697	124.297	174.133	GO:0022627//cytosolic small ribosomal subunit	GO:0003735//structural constituent of ribosome	GO:0006412//translation	K02984//small subunit ribosomal protein S3Ae	gi|823163921|ref|XP_012481905.1|//1
BGI_novel_G014354	261.147	258.343	388.793	262.32	NA	NA	NA	K15102//solute carrier family 25 (mitochondrial phosphate transporter), member 3	XP_022141535.1//mitochondrial phosphate carrier protein 3, mitochondrial-like [Momordica charantia]
Maker09699	241.68	136.19	245.28	237.343	GO:0005840//ribosome	GO:0003735//structural constituent of ribosome	GO:0006412//translation	K02966//small subunit ribosomal protein S19e	gi|802653367|ref|XP_012080358.1|//1
Maker10160	250.31	99.1233	151.663	148.003	GO:0005840//ribosome;GO:0022627//cytosolic small ribosomal subunit	GO:0003735//structural constituent of ribosome	GO:0000028//ribosomal small subunit assembly;GO:0006412//translation	K02962//small subunit ribosomal protein S17e	gi|356534524|ref|XP_003535803.1|//1
Maker27019	266.98	169.44	233.453	344.873	GO:0005634//nucleus;GO:0048046//apoplast;GO:0005829//cytosol;GO:0005737//cytoplasm;GO:0005886//plasma membrane;GO:0005839//proteasome core complex;GO:0009507//chloroplast	GO:0004298//threonine-type endopeptidase activity	GO:0009817//defense response to fungus, incompatible interaction;GO:0051603//proteolysis involved in cellular protein catabolic process	K02732//20S proteasome subunit beta 6 [EC:3.4.25.1]	gi|567905524|ref|XP_006445250.1|//1
BGI_novel_G013786	197.48	18.41	149.917	133.26	NA	NA	NA	K03231//elongation factor 1-alpha	XP_009381507.1//PREDICTED: elongation factor 1-alpha-like [Musa acuminata subsp. malaccensis]
Maker44334	263.513	182.857	194.227	223.803	NA	GO:0003676//nucleic acid binding	NA	K02865//large subunit ribosomal protein L10Ae;K14771//U3 small nucleolar RNA-associated protein 19	gi|567875841|ref|XP_006430510.1|//1;XP_006430510.1//hypothetical protein CICLE_v10012047mg [Citrus clementina]
BGI_novel_G003939	298.207	171.567	222.587	262.047	NA	NA	NA	K17046//protein DEK	XP_012894366.1//uncharacterized protein [Blastocystis hominis]
Maker46644	273.62	345.677	403.36	482.25	GO:0005634//nucleus;GO:0005739//mitochondrion	NA	GO:0007005//mitochondrion organization	NA	gi|527185873|gb|EPS59096.1|//1;XP_011087965.1//coiled-coil-helix-coiled-coil-helix domain-containing protein 10, mitochondrial [Sesamum indicum]
Maker41508	277.493	120.637	173.503	190.53	GO:0005840//ribosome;GO:0022625//cytosolic large ribosomal subunit	GO:0003735//structural constituent of ribosome;GO:0008097//5S rRNA binding	GO:0006412//translation;GO:0000027//ribosomal large subunit assembly	K02932//large subunit ribosomal protein L5e	gi|568879701|ref|XP_006492784.1|//1
Maker36456	277.493	120.637	173.503	190.53	GO:0005840//ribosome;GO:0022625//cytosolic large ribosomal subunit	GO:0003735//structural constituent of ribosome;GO:0008097//5S rRNA binding	GO:0006412//translation;GO:0000027//ribosomal large subunit assembly	K02932//large subunit ribosomal protein L5e	gi|568879701|ref|XP_006492784.1|//1
Maker00556	289.363	144.327	245.253	238.707	GO:0005840//ribosome	GO:0003735//structural constituent of ribosome	GO:0006412//translation	K02883//large subunit ribosomal protein L18e	XP_006444385.1//hypothetical protein CICLE_v10022435mg [Citrus clementina];gi|567903794|ref|XP_006444385.1|//1
Maker12460	246.117	116.953	171.413	170.67	GO:0015934//large ribosomal subunit	GO:0003735//structural constituent of ribosome	GO:0006412//translation	K02872//large subunit ribosomal protein L13Ae	gi|568851197|ref|XP_006479280.1|//1
BGI_novel_G011957	263.803	61.4933	48.22	96.9167	NA	NA	NA	K19747//BAHD acyltransferase [EC:2.3.1.-]	XP_017972989.1//PREDICTED: BAHD acyltransferase DCR [Theobroma cacao]
BGI_novel_G015572	282.563	61.22	67.8133	71.1267	NA	NA	NA	K03006//DNA-directed RNA polymerase II subunit RPB1 [EC:2.7.7.6]	XP_021275442.1//early nodulin-like protein 3 [Herrania umbratica]
Maker33463	261.047	91.9767	69.25	69.0133	NA	GO:0005199//structural constituent of cell wall	NA	K10955//mucin-2;K03006//DNA-directed RNA polymerase II subunit RPB1 [EC:2.7.7.6]	gi|802785473|ref|XP_012091615.1|//1
Maker13595	253.56	82.23	119.717	107.223	GO:0005737//cytoplasm	GO:0003723//RNA binding	NA	K13126//polyadenylate-binding protein	gi|802571989|ref|XP_012068315.1|//1;KDO84107.1//hypothetical protein CISIN_1g006282mg [Citrus sinensis]
BGI_novel_G009565	251.38	201.33	265.797	223.68	NA	NA	NA	K07937//ADP-ribosylation factor 1	CBI39638.3//unnamed protein product, partial [Vitis vinifera]
BGI_novel_G008684	261.763	170.353	218.04	290.893	NA	NA	NA	K03945//NADH dehydrogenase (ubiquinone) 1 alpha subcomplex subunit 1	XP_012091003.1//NADH dehydrogenase [ubiquinone] 1 alpha subcomplex subunit 1 [Jatropha curcas]
Maker02429	265.467	361.783	306.323	548.447	GO:0005615//extracellular space;GO:0005737//cytoplasm	GO:0004784//superoxide dismutase activity;GO:0046872//metal ion binding;GO:0005507//copper ion binding;GO:0008270//zinc ion binding	NA	K04565//superoxide dismutase, Cu-Zn family [EC:1.15.1.1]	AFF57842.1//Cu/Zn superoxide dismutase [Tetradium ruticarpum];gi|381141812|gb|AFF57842.1|//1
Maker08382	257.64	121.013	147.727	135.223	NA	GO:0005524//ATP binding;GO:0051082//unfolded protein binding	GO:0006457//protein folding;GO:0006950//response to stress	K09487//heat shock protein 90kDa beta	gi|641866199|gb|KDO84884.1|//1
Maker10252	250.523	95.5667	84.66	133.07	NA	NA	GO:0009908//flower development;GO:0030154//cell differentiation	K20553//5'-3' exoribonuclease 4 [EC:3.1.13.-];K08867//WNK lysine deficient protein kinase [EC:2.7.11.1]	gi|568872464|ref|XP_006489388.1|//1
Maker24385	248.27	259.55	386.877	210.557	NA	NA	NA	K03950//NADH dehydrogenase (ubiquinone) 1 alpha subcomplex subunit 6	gi|802574147|ref|XP_012068683.1|//1
Maker42759	284.57	272.23	320.813	607.473	NA	NA	NA	K14568//rRNA small subunit pseudouridine methyltransferase Nep1 [EC:2.1.1.260]	XP_021640261.1//subtilisin-like protease SBT3.4 [Hevea brasiliensis];gi|223533818|gb|EEF35549.1|//1
Maker31787	254.82	317.127	385.56	279.17	GO:0005774//vacuolar membrane;GO:0048046//apoplast;GO:0009506//plasmodesma;GO:0005618//cell wall;GO:0005829//cytosol;GO:0005739//mitochondrion;GO:0005886//plasma membrane;GO:0009570//chloroplast stroma	GO:0005507//copper ion binding;GO:0004807//triose-phosphate isomerase activity	GO:0046686//response to cadmium ion;GO:0009651//response to salt stress;GO:0009735//response to cytokinin;GO:0006096//glycolytic process;GO:0010043//response to zinc ion;GO:0044262//cellular carbohydrate metabolic process	K01803//triosephosphate isomerase (TIM) [EC:5.3.1.1]	gi|703155168|ref|XP_010111131.1|//1;ACY66804.1//triosphosphate isomerase-like protein type II [Dimocarpus longan]
Maker46661	252.757	158.68	213.453	191.667	GO:0005783//endoplasmic reticulum;GO:0016021//integral component of membrane	GO:0051082//unfolded protein binding;GO:0005509//calcium ion binding	GO:0006457//protein folding	K08054//calnexin	gi|567888942|ref|XP_006436993.1|//1
Maker38422	267.597	1069.51	882.633	8.01333	NA	GO:0004144//diacylglycerol O-acyltransferase activity	GO:0045017//glycerolipid biosynthetic process	K15406//wax-ester synthase / diacylglycerol O-acyltransferase [EC:2.3.1.75 2.3.1.20];K20098//DNA excision repair protein ERCC-6-like 2 [EC:3.6.4.-]	XP_011037140.1//PREDICTED: O-acyltransferase WSD1-like [Populus euphratica];gi|743883889|ref|XP_011037140.1|//1;XP_010526512.1//PREDICTED: protein RALF-like 4 [Tarenaya hassleriana]
BGI_novel_G003391	263.393	195.15	233.2	293.863	NA	NA	NA	K03627//putative transcription factor	XP_002317456.1//hypothetical protein POPTR_0011s11080g [Populus trichocarpa]
Maker27355	246.167	225.927	273.937	273.53	NA	GO:0003743//translation initiation factor activity	NA	K03240//translation initiation factor eIF-2B subunit epsilon	gi|567872019|ref|XP_006428599.1|//1;XP_006428599.1//hypothetical protein CICLE_v10011861mg [Citrus clementina]
Maker47346	251.093	271.68	350.357	251.003	GO:0016021//integral component of membrane	NA	NA	NA	XP_006429033.1//hypothetical protein CICLE_v10013313mg, partial [Citrus clementina];gi|595837194|ref|XP_007207407.1|//1
Maker00193	269.727	235.767	211.707	336.28	NA	GO:0003824//catalytic activity	GO:0009058//biosynthetic process	K00968//choline-phosphate cytidylyltransferase [EC:2.7.7.15]	XP_006429778.1//hypothetical protein CICLE_v10012223mg [Citrus clementina];gi|641845492|gb|KDO64380.1|//1
Maker27808	254.667	74.96	60.9133	77.08	GO:0005634//nucleus	NA	NA	K14505//cyclin D3, plant	gi|255538192|ref|XP_002510161.1|//1;GAV69419.1//Cyclin_N domain-containing protein/Cyclin_C domain-containing protein [Cephalotus follicularis]
Maker12319	209.857	69.0033	66.3433	71.4933	GO:0000788//nuclear nucleosome	GO:0042393//histone binding;GO:0003677//DNA binding;GO:0046982//protein heterodimerization activity	GO:0006334//nucleosome assembly	K11254//histone H4	gi|195617694|gb|ACG30677.1|//1
Maker08240	209.857	69.0033	66.3433	71.4933	GO:0000788//nuclear nucleosome	GO:0042393//histone binding;GO:0003677//DNA binding;GO:0046982//protein heterodimerization activity	GO:0006334//nucleosome assembly	K11254//histone H4	gi|195617694|gb|ACG30677.1|//1
Maker27361	246.087	124.18	170.057	158.383	NA	NA	NA	NA	XP_006448471.1//hypothetical protein CICLE_v10016881mg [Citrus clementina];gi|567912315|ref|XP_006448471.1|//1
Maker29633	259.39	107.597	163.503	156.897	GO:0005840//ribosome	GO:0003735//structural constituent of ribosome;GO:0019843//rRNA binding	GO:0006412//translation	K02987//small subunit ribosomal protein S4e	gi|567873775|ref|XP_006429477.1|//1;XP_006488578.1//PREDICTED: 40S ribosomal protein S4-3 [Citrus sinensis]
Maker10980	249.97	129.093	77.4633	152.747	GO:0016021//integral component of membrane	NA	NA	K03006//DNA-directed RNA polymerase II subunit RPB1 [EC:2.7.7.6]	gi|920703251|gb|KOM46476.1|//1;XP_016900775.1//PREDICTED: protodermal factor 1-like isoform X2 [Cucumis melo];XP_020238295.1//protodermal factor 1-like isoform X1 [Cajanus cajan];XP_021662851.1//protodermal factor 1-like isoform X2 [Hevea brasiliensis];XP_021662852.1//protodermal factor 1-like isoform X3 [Hevea brasiliensis];XP_021662850.1//protodermal factor 1-like isoform X1 [Hevea brasiliensis]
BGI_novel_G001141	257.193	323.077	265.427	575.59	NA	NA	NA	K06689//ubiquitin-conjugating enzyme E2 D [EC:2.3.2.23]	OTG32300.1//putative ubiquitin-conjugating enzyme/RWD-like protein [Helianthus annuus]
BGI_novel_G005056	246.103	162.74	215.28	262.233	NA	NA	NA	K02974//small subunit ribosomal protein S24e	OTG29134.1//putative ribosomal protein S24e family protein [Helianthus annuus]
BGI_novel_G015253	258.75	258.463	258.383	536.963	NA	NA	NA	K03094//S-phase kinase-associated protein 1	XP_018847894.1//PREDICTED: SKP1-like protein 1B [Juglans regia]
BGI_novel_G002149	238.213	113.577	144.587	277.227	NA	NA	NA	K03037//26S proteasome regulatory subunit N7	KHN14079.1//Putative 26S proteasome non-ATPase regulatory subunit 6 [Glycine soja]
Maker37356	243.07	134.053	165.08	207.657	GO:0005840//ribosome	GO:0046872//metal ion binding;GO:0003735//structural constituent of ribosome;GO:0019843//rRNA binding	GO:0006412//translation	K02922//large subunit ribosomal protein L37e	XP_020202820.1//60S ribosomal protein L37-3 [Cajanus cajan];gi|595929976|ref|XP_007215188.1|//1
Maker46140	243.38	439.83	170.503	981.827	GO:0016021//integral component of membrane	GO:0005215//transporter activity	NA	K09872//aquaporin PIP	gi|802550938|ref|XP_012093253.1|//1
BGI_novel_G005245	236.177	160.093	225.423	238.377	NA	NA	NA	K01803//triosephosphate isomerase (TIM) [EC:5.3.1.1]	XP_007205760.1//triosephosphate isomerase, cytosolic [Prunus persica]
BGI_novel_G015083	255.99	125.123	165.32	196.527	NA	NA	NA	K02885//large subunit ribosomal protein L19e	GAV64169.1//Ribosomal_L19e domain-containing protein [Cephalotus follicularis]
Maker11179	256.62	216.52	260.963	309.843	NA	NA	NA	K00134//glyceraldehyde 3-phosphate dehydrogenase [EC:1.2.1.12]	gi|728836060|gb|KHG15503.1|//1;ASZ85180.1//glyceraldehyde-3-phosphate dehydrogenase [Hylocereus polyrhizus]
BGI_novel_G011002	234.323	95.3367	82.9133	157.993	NA	NA	NA	K03083//glycogen synthase kinase 3 beta [EC:2.7.11.26]	OVA20734.1//Protein kinase domain [Macleaya cordata]
BGI_novel_G016316	243.46	95	165.963	281.847	NA	NA	NA	K10580//ubiquitin-conjugating enzyme E2 N [EC:2.3.2.23]	XP_007021721.1//PREDICTED: ubiquitin-conjugating enzyme E2 36 [Theobroma cacao]
BGI_novel_G016431	273.03	2.82667	8.96	71.2033	NA	NA	NA	NA	NA
Maker07960	238.747	189.04	194.443	195.87	NA	GO:0003746//translation elongation factor activity;GO:0005525//GTP binding;GO:0004781//sulfate adenylyltransferase (ATP) activity	NA	K03231//elongation factor 1-alpha	PAN19873.1//hypothetical protein PAHAL_C03219 [Panicum hallii];gi|700206361|gb|KGN61480.1|//1
Maker33102	254.243	191.98	249.707	247.74	GO:0016021//integral component of membrane;GO:0005789//endoplasmic reticulum membrane	NA	NA	K13249//translocon-associated protein subunit alpha	XP_006423598.1//hypothetical protein CICLE_v10028497mg [Citrus clementina];gi|568868218|ref|XP_006487409.1|//1
Maker17083	254.05	169.647	79.6733	99.0667	NA	NA	NA	K01188//beta-glucosidase [EC:3.2.1.21];K13420//LRR receptor-like serine/threonine-protein kinase FLS2 [EC:2.7.11.1]	XP_021282213.1//polygalacturonase inhibitor-like [Herrania umbratica];gi|34068091|gb|AAQ56728.1|//1
BGI_novel_G005674	246.227	120.24	69.6	82.8033	NA	NA	NA	K11253//histone H3	XP_006301260.1//hypothetical protein CARUB_v10021660mg, partial [Capsella rubella]
Maker38383	244.277	20.8067	13.3267	73.3867	GO:0005783//endoplasmic reticulum	GO:0016872//intramolecular lyase activity;GO:0045430//chalcone isomerase activity	GO:0080167//response to karrikin;GO:0009813//flavonoid biosynthetic process	K01859//chalcone isomerase [EC:5.5.1.6]	gi|567886794|ref|XP_006435919.1|//1;XP_012091217.1//probable chalcone--flavonone isomerase 3, partial [Jatropha curcas]
Maker07100	243.01	249.857	224.63	350.54	NA	GO:0005524//ATP binding	NA	K03283//heat shock 70kDa protein 1/2/6/8	gi|697097215|ref|XP_009620324.1|//1;XP_021910429.1//heat shock cognate 70 kDa protein 2 [Carica papaya]
Maker14058	238.093	105.223	239.877	79.0667	GO:0000276//mitochondrial proton-transporting ATP synthase complex, coupling factor F(o)	GO:0015078//hydrogen ion transmembrane transporter activity	GO:0015986//ATP synthesis coupled proton transport;GO:0099132//ATP hydrolysis coupled cation transmembrane transport	K02140//F-type H+-transporting ATPase subunit g	XP_006450807.1//hypothetical protein CICLE_v10009918mg [Citrus clementina];gi|567917602|ref|XP_006450807.1|//1
Maker41235	226.96	101.167	107.407	159.62	GO:0005634//nucleus	GO:0003677//DNA binding	NA	K11295//high mobility group protein B2;K11296//high mobility group protein B3	gi|641852613|gb|KDO71478.1|//1
BGI_novel_G001182	240.847	199.433	151.593	405.377	NA	NA	NA	NA	XP_022156089.1//putative lipid-transfer protein DIR1 [Momordica charantia]
Maker45468	238.957	72.06	80.5467	128.55	NA	GO:0031177//phosphopantetheine binding	GO:0006633//fatty acid biosynthetic process	K03955//NADH dehydrogenase (ubiquinone) 1 alpha/beta subcomplex 1;K21776//protein lin-54;K00850//6-phosphofructokinase 1 [EC:2.7.1.11]	gi|567853049|ref|XP_006419688.1|//1
Maker33399	230.41	677.387	607.787	155.723	NA	NA	NA	NA	gi|720052356|ref|XP_010272386.1|//1
Maker32861	230.41	677.387	607.787	155.723	NA	NA	NA	NA	gi|720052356|ref|XP_010272386.1|//1
Maker22201	249.253	148.633	165.413	330.21	NA	GO:0019904//protein domain specific binding	NA	K06630//14-3-3 protein epsilon	gi|802634322|ref|XP_012077948.1|//1;XP_017975049.1//PREDICTED: 14-3-3-like protein A [Theobroma cacao]
BGI_novel_G004111	247.037	21.45	32.0033	20.8967	NA	NA	NA	K21407//adipocyte plasma membrane-associated protein	XP_006478730.1//PREDICTED: protein STRICTOSIDINE SYNTHASE-LIKE 13 [Citrus sinensis]
Maker29294	251.783	312.35	419.91	371.423	GO:0016021//integral component of membrane	NA	NA	K06674//structural maintenance of chromosome 2;K22255//ATPase inhibitor, mitochondrial	gi|641839181|gb|KDO58115.1|//1;GAV86309.1//hypothetical protein CFOL_v3_29741 [Cephalotus follicularis]
Maker34105	247.127	245.683	213.577	541.657	NA	NA	NA	NA	gi|567904012|ref|XP_006444494.1|//1
Maker13777	243.21	388.277	545.597	267.703	GO:0000275//mitochondrial proton-transporting ATP synthase complex, catalytic core F(1)	GO:0005524//ATP binding;GO:0046933//proton-transporting ATP synthase activity, rotational mechanism	GO:0015986//ATP synthesis coupled proton transport	K02133//F-type H+-transporting ATPase subunit beta [EC:3.6.3.14]	gi|802620739|ref|XP_012075690.1|//1
Maker18270	243.903	486.77	280.163	314.767	GO:0016021//integral component of membrane	GO:0016717//oxidoreductase activity, acting on paired donors, with oxidation of a pair of donors resulting in the reduction of molecular oxygen to two molecules of water	GO:0006629//lipid metabolic process	K10256//omega-6 fatty acid desaturase / acyl-lipid omega-6 desaturase (Delta-12 desaturase) [EC:1.14.19.6 1.14.19.22]	XP_006492862.1//PREDICTED: delta(12)-fatty-acid desaturase FAD2 [Citrus sinensis];gi|568879857|ref|XP_006492862.1|//1
Maker32709	236.477	26.4433	39.6867	41.3133	GO:0009507//chloroplast	GO:0003899//DNA-directed 5'-3' RNA polymerase activity;GO:0003677//DNA binding;GO:0046983//protein dimerization activity	GO:0006351//transcription, DNA-templated	K03040//DNA-directed RNA polymerase subunit alpha [EC:2.7.7.6]	gi|984683914|gb|AMB65115.1|//1
Maker32604	239.88	188.127	112.32	685.68	GO:0009505//plant-type cell wall;GO:0009506//plasmodesma;GO:0005576//extracellular region	GO:0046872//metal ion binding;GO:0020037//heme binding;GO:0004601//peroxidase activity	GO:0006979//response to oxidative stress;GO:0009664//plant-type cell wall organization;GO:0042744//hydrogen peroxide catabolic process	K00430//peroxidase [EC:1.11.1.7]	gi|823238536|ref|XP_012451920.1|//1
BGI_novel_G012285	247.987	98.3067	176.527	117.67	NA	NA	NA	K17777//mitochondrial import inner membrane translocase subunit TIM9	GAV62106.1//zf-Tim10_DDP domain-containing protein [Cephalotus follicularis]
Maker21606	235.517	1716.03	1479.92	18.81	GO:0005829//cytosol;GO:0005737//cytoplasm	GO:0070043//rRNA (guanine-N7-)-methyltransferase activity;GO:0008649//rRNA methyltransferase activity	GO:0070476//rRNA (guanine-N7)-methylation	K00430//peroxidase [EC:1.11.1.7];K03501//16S rRNA (guanine527-N7)-methyltransferase [EC:2.1.1.170]	KDO69787.1//hypothetical protein CISIN_1g022962mg [Citrus sinensis];XP_004299587.1//PREDICTED: peroxidase 41-like [Fragaria vesca subsp. vesca];gi|641850915|gb|KDO69787.1|//1
Maker45445	219.723	100.073	150.33	161.247	GO:0005840//ribosome	GO:0003735//structural constituent of ribosome	GO:0006412//translation	K02891//large subunit ribosomal protein L22e	XP_014517804.1//PREDICTED: 60S ribosomal protein L22-2 [Vigna radiata var. radiata];gi|703064472|ref|XP_010087212.1|//1
Maker41341	241.413	156.003	148.19	280.867	GO:0005615//extracellular space;GO:0005737//cytoplasm	GO:0004784//superoxide dismutase activity;GO:0046872//metal ion binding;GO:0005507//copper ion binding;GO:0008270//zinc ion binding	NA	K04565//superoxide dismutase, Cu-Zn family [EC:1.15.1.1]	AFF57842.1//Cu/Zn superoxide dismutase [Tetradium ruticarpum];gi|381141812|gb|AFF57842.1|//1
Maker04199	243.397	95.9367	144.023	121.497	NA	NA	NA	K02932//large subunit ribosomal protein L5e	gi|641826745|gb|KDO45956.1|//1;XP_011073988.1//60S ribosomal protein L5-like [Sesamum indicum]
Maker22972	226.807	43.8033	43.9333	51.7033	GO:0005794//Golgi apparatus;GO:0016021//integral component of membrane	NA	NA	NA	gi|225466125|ref|XP_002267975.1|//1;XP_007038376.2//PREDICTED: cell number regulator 6 [Theobroma cacao]
Maker09415	232.143	106.047	153.76	156.18	GO:0022627//cytosolic small ribosomal subunit	GO:0003735//structural constituent of ribosome	GO:0006412//translation	K02984//small subunit ribosomal protein S3Ae	gi|702261117|ref|XP_010034641.1|//1
BGI_novel_G005358	239.773	329.147	350.493	431.55	NA	NA	NA	K03386//peroxiredoxin (alkyl hydroperoxide reductase subunit C) [EC:1.11.1.15];K11187//peroxiredoxin 5, atypical 2-Cys peroxiredoxin [EC:1.11.1.15]	OWM66045.1//hypothetical protein CDL15_Pgr015471 [Punica granatum]
Maker25593	201.37	249.777	231.37	168.69	GO:0016021//integral component of membrane	GO:0046872//metal ion binding;GO:0020037//heme binding;GO:0009703//nitrate reductase (NADH) activity	NA	K10534//nitrate reductase (NAD(P)H) [EC:1.7.1.1 1.7.1.2 1.7.1.3]	gi|590713947|ref|XP_007049778.1|//1;XP_007049778.1//PREDICTED: cytochrome b5, seed isoform [Theobroma cacao]
Maker24611	238.597	392.187	194.263	531.347	GO:0005634//nucleus	GO:0003677//DNA binding	GO:0006355//regulation of transcription, DNA-templated;GO:0006351//transcription, DNA-templated	K12133//MYB-related transcription factor LHY	KDO86644.1//hypothetical protein CISIN_1g004262mg [Citrus sinensis];gi|641867960|gb|KDO86644.1|//1
Maker00279	228.043	61.9767	70.21	114.617	NA	GO:0016301//kinase activity;GO:0016773//phosphotransferase activity, alcohol group as acceptor	NA	K00847//fructokinase [EC:2.7.1.4]	gi|661568589|gb|AIE16180.1|//1
Maker11072	249.21	212.907	233.497	295.357	NA	GO:0046872//metal ion binding;GO:0005524//ATP binding;GO:0051082//unfolded protein binding;GO:0031072//heat shock protein binding	GO:0006457//protein folding;GO:0009408//response to heat	K09503//DnaJ homolog subfamily A member 2	XP_010248011.1//PREDICTED: dnaJ protein homolog 2-like [Nelumbo nucifera];gi|567905772|ref|XP_006445374.1|//1
Maker26944	234.38	183.623	187.157	224.097	GO:0016021//integral component of membrane	NA	NA	K08678//UDP-glucuronate decarboxylase [EC:4.1.1.35]	gi|567903732|ref|XP_006444354.1|//1;XP_006479962.1//PREDICTED: UDP-glucuronic acid decarboxylase 2-like [Citrus sinensis]
Maker39690	231.403	404.657	515.44	466.803	GO:0016021//integral component of membrane	NA	NA	NA	CDY36667.1//BnaCnng07690D [Brassica napus];gi|567884061|ref|XP_006434589.1|//1
Maker41891	239.937	80.0167	60.7233	66.7333	GO:0005874//microtubule;GO:0005737//cytoplasm	GO:0005200//structural constituent of cytoskeleton;GO:0005525//GTP binding;GO:0003924//GTPase activity	GO:0007017//microtubule-based process	K07374//tubulin alpha	gi|224284903|gb|ACN40181.1|//1
Maker13602	235.777	174.717	246.753	1005.41	NA	GO:0032440//2-alkenal reductase [NAD(P)] activity;GO:0008234//cysteine-type peptidase activity	NA	K16292//KDEL-tailed cysteine endopeptidase [EC:3.4.22.-];K01365//cathepsin L [EC:3.4.22.15]	XP_011029381.1//PREDICTED: cysteine proteinase RD21a [Populus euphratica];AQP31375.1//cysteine protease [Litchi chinensis];gi|568838553|ref|XP_006473275.1|//1
Maker10619	243.333	99.21	167.757	167.397	GO:0005840//ribosome	GO:0003735//structural constituent of ribosome	GO:0006412//translation	K02894//large subunit ribosomal protein L23e	gi|568215140|ref|NP_001274965.1|//1
Maker47396	243.333	99.21	167.757	167.397	GO:0005840//ribosome	GO:0003735//structural constituent of ribosome	GO:0006412//translation	K02894//large subunit ribosomal protein L23e	gi|568215140|ref|NP_001274965.1|//1
Maker30054	234.627	586.987	423.81	1159.91	NA	GO:0003824//catalytic activity;GO:0050662//coenzyme binding	NA	K09753//cinnamoyl-CoA reductase [EC:1.2.1.44]	gi|567923028|ref|XP_006453520.1|//1
Maker32818	242.17	117.963	180.917	157.593	GO:0005840//ribosome;GO:0022625//cytosolic large ribosomal subunit	GO:0003735//structural constituent of ribosome	GO:0006412//translation	K02901//large subunit ribosomal protein L27e	gi|568855532|ref|XP_006481358.1|//1
Maker09438	241.403	93.25	89.4	154.34	NA	NA	GO:0009908//flower development;GO:0030154//cell differentiation	K20553//5'-3' exoribonuclease 4 [EC:3.1.13.-];K08867//WNK lysine deficient protein kinase [EC:2.7.11.1]	gi|568872464|ref|XP_006489388.1|//1
Maker08264	208.797	120.443	174.31	172.93	GO:0005840//ribosome;GO:0022627//cytosolic small ribosomal subunit	GO:0003735//structural constituent of ribosome	GO:0006412//translation	K02957//small subunit ribosomal protein S15Ae	gi|802672590|ref|XP_012081549.1|//1
BGI_novel_G000066	213.653	226.43	229.6	348.663	NA	NA	NA	NA	KDO64280.1//hypothetical protein CISIN_1g029883mg [Citrus sinensis]
Maker41537	208.837	103.33	198.717	107.68	NA	GO:0003723//RNA binding	NA	K13195//cold-inducible RNA-binding protein;K13098//RNA-binding protein FUS	gi|357473273|ref|XP_003606921.1|//1;XP_022146146.1//glycine-rich RNA-binding, abscisic acid-inducible protein-like [Momordica charantia]
Maker44066	232.59	204.85	280.057	231.563	NA	NA	NA	NA	KDO81904.1//hypothetical protein CISIN_1g035807mg [Citrus sinensis];gi|568861207|ref|XP_006484097.1|//1
Maker09747	224.78	79.96	113.417	108.85	NA	GO:0003755//peptidyl-prolyl cis-trans isomerase activity	NA	K01802//peptidylprolyl isomerase [EC:5.2.1.8]	gi|388515907|gb|AFK46015.1|//1;NP_001235670.1//uncharacterized protein LOC100500018 [Glycine max]
BGI_novel_G001841	230.25	117.027	133.133	203.507	NA	NA	NA	NA	XP_006433481.1//hypothetical protein CICLE_v10002848mg [Citrus clementina]
BGI_novel_G015029	218.423	119.37	163.32	137	NA	NA	NA	K08770//ubiquitin C	CEG01448.1//Ubiquitin supergroup [Ostreococcus tauri]
Maker43300	230.287	77.62	152.72	29.2167	NA	GO:2001070//starch binding	NA	K15535//phosphoglucan, water dikinase [EC:2.7.9.5];K22267//starch-binding domain-containing protein 1	gi|731401124|ref|XP_010654173.1|//1;XP_018825905.1//PREDICTED: uncharacterized protein LOC108994927 isoform X3 [Juglans regia];KJB36893.1//hypothetical protein B456_006G181700 [Gossypium raimondii]
BGI_novel_G012328	239.597	52.3067	107.6	138.473	NA	NA	NA	NA	XP_015957551.1//non-specific lipid-transfer protein-like protein At5g64080 [Arachis duranensis]
BGI_novel_G008735	226.227	126.087	154.547	223.397	NA	NA	NA	K09578//peptidyl-prolyl cis-trans isomerase NIMA-interacting 1 [EC:5.2.1.8]	EOX90884.1//Peptidylprolyl cis/trans isomerase [Theobroma cacao]
BGI_novel_G008427	252.933	0.943333	1.62	32.11	NA	NA	NA	NA	XP_006435528.1//hypothetical protein CICLE_v10010881mg [Citrus clementina]
Maker13221	230.66	257.66	237.593	398.68	GO:0016021//integral component of membrane	NA	NA	K06890//uncharacterized protein	gi|567853205|ref|XP_006419766.1|//1
Maker11644	230.66	257.66	237.593	398.68	GO:0016021//integral component of membrane	NA	NA	K06890//uncharacterized protein	gi|567853205|ref|XP_006419766.1|//1
BGI_novel_G004782	237.583	258.34	139.55	3041.83	NA	NA	NA	NA	XP_006371559.1//hypothetical protein POPTR_0019s13150g [Populus trichocarpa]
Maker33605	221.087	129.313	140.007	207.367	GO:0005634//nucleus	GO:0046982//protein heterodimerization activity	NA	K21751//down-regulator of transcription 1	gi|802797099|ref|XP_012092932.1|//1
BGI_novel_G010875	228.7	1228.5	212.007	4622.47	NA	NA	NA	K22139//mitochondrial pyruvate carrier 2	EOY05794.1//Early light-induced protein, putative [Theobroma cacao]
BGI_novel_G001594	225.147	907.83	678.217	1737.27	NA	NA	NA	K07213//copper chaperone	XP_012458427.1//PREDICTED: copper transport protein ATX1-like isoform X1 [Gossypium raimondii]
Maker36519	230.49	275.47	347.537	29.84	NA	GO:0003676//nucleic acid binding	NA	K14525//ribonucleases P/MRP protein subunit RPP25 [EC:3.1.26.5]	XP_006427899.1//hypothetical protein CICLE_v10026333mg [Citrus clementina];gi|641838201|gb|KDO57147.1|//1
Maker38393	222.19	189.033	243.597	237.797	GO:0016021//integral component of membrane;GO:0005743//mitochondrial inner membrane;GO:0070469//respiratory chain	GO:0008121//ubiquinol-cytochrome-c reductase activity	GO:0022900//electron transport chain	K00430//peroxidase [EC:1.11.1.7];K03350//anaphase-promoting complex subunit 3;K10684//ubiquitin-like 1-activating enzyme E1 A [EC:6.2.1.45]	gi|595823521|ref|XP_007205082.1|//1;XP_021806885.1//cytochrome b-c1 complex subunit 8 [Prunus avium]
Maker18157	229.973	89.8667	95.7033	131.933	NA	NA	NA	K17046//protein DEK	gi|567921154|ref|XP_006452583.1|//1
Maker32117	211.623	60.1633	57.0667	152.893	NA	NA	NA	NA	KDO81894.1//hypothetical protein CISIN_1g029795mg [Citrus sinensis];gi|763811178|gb|KJB78080.1|//1
Maker16730	233.747	7.3	5.82333	14.5167	GO:0016021//integral component of membrane	GO:0005506//iron ion binding;GO:0016491//oxidoreductase activity	GO:0008610//lipid biosynthetic process	K15404//aldehyde decarbonylase [EC:4.1.99.5]	XP_013443957.1//fatty acid hydroxylase superfamily protein [Medicago truncatula];gi|922331932|ref|XP_013443957.1|//1
Maker03945	258.983	29.7233	187.82	179.007	GO:0005840//ribosome;GO:0022625//cytosolic large ribosomal subunit	GO:0030295//protein kinase activator activity;GO:0003735//structural constituent of ribosome	GO:0045860//positive regulation of protein kinase activity;GO:0002181//cytoplasmic translation;GO:0006414//translational elongation	K02942//large subunit ribosomal protein LP1	gi|255566866|ref|XP_002524416.1|//1
Maker23520	232.493	179.663	199.807	325.98	NA	GO:0005544//calcium-dependent phospholipid binding;GO:0005509//calcium ion binding	NA	K17098//annexin D	gi|823245941|ref|XP_012455638.1|//1
BGI_novel_G008370	233.677	15.58	23.75	39.87	NA	NA	NA	K02886//large subunit ribosomal protein L2	CDY21179.1//BnaA01g34100D [Brassica napus]
Maker12016	224.98	104.093	151.12	146.657	GO:0005783//endoplasmic reticulum	GO:0016853//isomerase activity	GO:0045454//cell redox homeostasis	K09584//protein disulfide-isomerase A6 [EC:5.3.4.1]	gi|567903938|ref|XP_006444457.1|//1
Maker21587	225.413	112.683	159.263	162.133	GO:0015934//large ribosomal subunit;GO:0022625//cytosolic large ribosomal subunit	GO:0003723//RNA binding;GO:0003735//structural constituent of ribosome	GO:0002181//cytoplasmic translation;GO:0006412//translation	K02900//large subunit ribosomal protein L27Ae	gi|568846046|ref|XP_006476869.1|//1
BGI_novel_G009363	221.857	57.3533	51.9633	183.437	NA	NA	NA	NA	AAF35186.1//lipid transfer protein precursor [Gossypium hirsutum]
BGI_novel_G014441	229.847	68.18	83.7467	175.32	NA	NA	NA	K00615//transketolase [EC:2.2.1.1]	XP_011093362.1//LOW QUALITY PROTEIN: transketolase, chloroplastic [Sesamum indicum]
BGI_novel_G001411	209.573	131.483	171.543	161.347	NA	NA	NA	K02872//large subunit ribosomal protein L13Ae	XP_008450411.1//PREDICTED: 60S ribosomal protein L13a-4 [Cucumis melo]
BGI_novel_G016413	220.38	119.583	185.257	120.937	NA	NA	NA	K02949//small subunit ribosomal protein S11e	XP_014507393.1//PREDICTED: 40S ribosomal protein S11-like [Vigna radiata var. radiata]
BGI_novel_G012813	216.853	803.083	989.113	3.79	NA	NA	NA	K17964//leucine-rich PPR motif-containing protein, mitochondrial	XP_002532892.1//PREDICTED: stress-induced protein KIN2 [Ricinus communis]
BGI_novel_G009361	190.577	179.32	127.137	195.193	NA	NA	NA	NA	AFI61838.1//harmalin [Peganum harmala]
Maker23935	231.32	17.2667	16.51	44.17	GO:0016021//integral component of membrane;GO:0005886//plasma membrane	GO:0051536//iron-sulfur cluster binding	NA	NA	gi|567899472|ref|XP_006442224.1|//1
Maker03958	230.863	118.893	138.407	156.903	GO:0005840//ribosome	GO:0003735//structural constituent of ribosome	GO:0006412//translation	K02979//small subunit ribosomal protein S28e	XP_006481678.1//PREDICTED: 40S ribosomal protein S28 [Citrus sinensis];gi|567874751|ref|XP_006429965.1|//1
Maker24425	231.84	64.16	73.3567	133.183	GO:0005634//nucleus	GO:0003677//DNA binding	NA	K17046//protein DEK;K14572//midasin	XP_006465326.1//PREDICTED: methyl-CpG-binding domain-containing protein 11 [Citrus sinensis];gi|568821779|ref|XP_006465326.1|//1
Maker43116	222.373	119.113	144.037	147.52	NA	NA	NA	K04079//molecular chaperone HtpG	XP_006452664.1//hypothetical protein CICLE_v10007633mg [Citrus clementina];XP_015933323.1//heat shock cognate protein 80 [Arachis duranensis];gi|976912791|gb|KVH99260.1|//1
Maker05348	215.47	132.22	152.803	137.007	GO:0005840//ribosome	GO:0003735//structural constituent of ribosome	GO:0006412//translation	K02960//small subunit ribosomal protein S16e	gi|313586547|gb|ADR71284.1|//1
Maker33163	215.207	252.73	364.257	241.693	GO:0005829//cytosol	GO:0004807//triose-phosphate isomerase activity	GO:0019563//glycerol catabolic process;GO:0006094//gluconeogenesis;GO:0046166//glyceraldehyde-3-phosphate biosynthetic process;GO:0006096//glycolytic process	K01803//triosephosphate isomerase (TIM) [EC:5.3.1.1]	OMO92895.1//Triosephosphate isomerase [Corchorus olitorius];gi|255576721|ref|XP_002529248.1|//1
Maker23442	237.66	209.33	220.11	392.883	NA	GO:0005524//ATP binding	NA	K10573//ubiquitin-conjugating enzyme E2 A [EC:2.3.2.23]	gi|296086416|emb|CBI32005.3|//1;CBI32005.3//unnamed protein product, partial [Vitis vinifera]
BGI_novel_G005447	224.21	139.637	190.767	167.043	NA	NA	NA	K02929//large subunit ribosomal protein L44e	XP_017970369.1//PREDICTED: 60S ribosomal protein L44 [Theobroma cacao]
Maker34134	217.627	2724.16	2310.28	17.6633	NA	NA	NA	K02184//formin 2;K21952//CASK-interacting protein	XP_008670898.1//pollen-specific leucine-rich repeat extensin-like protein 3 [Zea mays];XP_006480071.1//PREDICTED: pollen-specific leucine-rich repeat extensin-like protein 4 [Citrus sinensis];XP_015386198.1//PREDICTED: pollen-specific leucine-rich repeat extensin-like protein 3 [Citrus sinensis];XP_006494306.1//PREDICTED: pollen-specific leucine-rich repeat extensin-like protein 3 [Citrus sinensi…
Maker32841	206.81	120.837	74.0733	10.49	NA	GO:0008970//phosphatidylcholine 1-acylhydrolase activity	GO:0006629//lipid metabolic process	K00145//N-acetyl-gamma-glutamyl-phosphate reductase [EC:1.2.1.38]	gi|590623836|ref|XP_007025432.1|//1;XP_021294747.1//phospholipase A1-IIgamma-like [Herrania umbratica]
Maker41098	211.447	129.783	171.977	184.03	NA	GO:0003743//translation initiation factor activity	NA	K03238//translation initiation factor 2 subunit 2	KDO77372.1//hypothetical protein CISIN_1g024241mg [Citrus sinensis];GAV58608.1//eIF-5_eIF-2B domain-containing protein [Cephalotus follicularis];gi|568828307|ref|XP_006468485.1|//1
Maker37192	209.703	105.137	149.873	132.71	GO:0005840//ribosome;GO:0022625//cytosolic large ribosomal subunit	GO:0003723//RNA binding;GO:0003735//structural constituent of ribosome	GO:0006412//translation	K02882//large subunit ribosomal protein L18Ae	XP_006477944.1//PREDICTED: 60S ribosomal protein L18a isoform X1 [Citrus sinensis];gi|568848278|ref|XP_006477944.1|//1
Maker37530	224.74	174.033	215.043	381.413	NA	NA	GO:0006914//autophagy	K08341//GABA(A) receptor-associated protein	XP_008347578.1//PREDICTED: autophagy-related protein 8f [Malus domestica];gi|567895694|ref|XP_006440335.1|//1
BGI_novel_G008158	222.34	150.763	168.55	279.68	NA	NA	NA	K02866//large subunit ribosomal protein L10e	XP_014515726.1//PREDICTED: 60S ribosomal protein L10 [Vigna radiata var. radiata]
Maker19606	199.83	54.8	119.533	400.447	NA	NA	NA	NA	gi|151301842|gb|ABR92329.1|//1
BGI_novel_G002020	213.91	124.267	156.197	169.307	NA	NA	NA	K02912//large subunit ribosomal protein L32e	XP_006437227.1//hypothetical protein CICLE_v10032912mg [Citrus clementina]
Maker30500	186.77	69.8133	37.5233	190.203	NA	NA	GO:0006869//lipid transport	NA	gi|440494829|gb|AGC08429.1|//1;XP_017621654.1//PREDICTED: non-specific lipid-transfer protein 2-like [Gossypium arboreum]
Maker17487	206.3	67.5167	66.21	147.187	NA	NA	NA	K18635//protein SPIRAL1 and related proteins	gi|743783097|ref|XP_011018777.1|//1;XP_008243832.1//PREDICTED: protein SPIRAL1-like 1 isoform X1 [Prunus mume]
Maker35913	211.09	82.3033	118.197	160.717	GO:0005840//ribosome	GO:0003735//structural constituent of ribosome	GO:0006412//translation	K02912//large subunit ribosomal protein L32e	gi|255585616|ref|XP_002533495.1|//1;XP_017620799.1//PREDICTED: 60S ribosomal protein L32-1-like, partial [Gossypium arboreum]
BGI_novel_G008454	254.733	7.22333	8.38	18.16	NA	NA	NA	K02886//large subunit ribosomal protein L2	OTF84348.1//hypothetical protein HannXRQ_Chr00c0585g0576281 [Helianthus annuus]
Maker20970	209.667	96.2167	100.8	227.683	NA	NA	NA	K02437//glycine cleavage system H protein	gi|437993|emb|CAA81073.1|//1;CAN76620.1//hypothetical protein VITISV_038357 [Vitis vinifera]
Maker43086	230.983	146.187	255.027	73.9733	NA	GO:0046872//metal ion binding;GO:0016491//oxidoreductase activity;GO:0050589//leucocyanidin oxygenase activity	NA	K05278//flavonol synthase [EC:1.14.11.23];K18054//2'-deoxymugineic-acid 2'-dioxygenase / mugineic-acid 3-dioxygenase [EC:1.14.11.24 1.14.11.25]	gi|567855439|ref|XP_006420839.1|//1
Maker27995	216.637	113.837	156.58	143.357	NA	GO:0003723//RNA binding	NA	K20102//YTH domain-containing family protein	XP_006488954.1//PREDICTED: uncharacterized protein LOC102626352 isoform X2 [Citrus sinensis];gi|567906505|ref|XP_006445566.1|//1
BGI_novel_G011300	203.01	125.847	100.61	430.817	NA	NA	NA	NA	XP_006389461.1//hypothetical protein POPTR_0024s00700g [Populus trichocarpa]
Maker36560	210.34	1763.13	1385.77	16.0033	GO:0016021//integral component of membrane	GO:0032440//2-alkenal reductase [NAD(P)] activity;GO:0005355//glucose transmembrane transporter activity;GO:0005351//sugar:proton symporter activity	GO:0008643//carbohydrate transport;GO:0035428//hexose transmembrane transport;GO:0046323//glucose import	K08150//MFS transporter, SP family, solute carrier family 2 (myo-inositol transporter), member 13	XP_006419889.1//hypothetical protein CICLE_v10004752mg [Citrus clementina];gi|567853451|ref|XP_006419889.1|//1
Maker39268	223.553	106.637	34.5933	560.517	NA	GO:0046872//metal ion binding;GO:0016491//oxidoreductase activity	NA	K05278//flavonol synthase [EC:1.14.11.23]	gi|14916566|sp|Q9ZWQ9.1|FLS_CITUN//1
BGI_novel_G008423	224.21	1.54667	2.4	20.8367	NA	NA	NA	NA	AIG89988.1//hypothetical protein (mitochondrion) [Capsicum annuum]
Maker27042	213.093	518.72	723.94	550.56	GO:0005737//cytoplasm	GO:0004364//glutathione transferase activity	GO:0006749//glutathione metabolic process	K00799//glutathione S-transferase [EC:2.5.1.18]	gi|702435838|ref|XP_010069964.1|//1
Maker35893	237.747	201.497	269.88	235.31	GO:0005829//cytosol;GO:0015935//small ribosomal subunit	GO:0003723//RNA binding;GO:0003735//structural constituent of ribosome	GO:0042254//ribosome biogenesis;GO:0006412//translation	K02964//small subunit ribosomal protein S18e	XP_020239423.1//40S ribosomal protein S18-like [Cajanus cajan];gi|947041936|gb|KRG91660.1|//1
Maker31975	213.513	97.3967	130.75	133.79	NA	NA	NA	K15223//upstream activation factor subunit UAF30	gi|596010153|ref|XP_007218559.1|//1
Maker12136	211.34	261.573	295.687	360.86	NA	NA	NA	K03939//NADH dehydrogenase (ubiquinone) Fe-S protein 6	XP_006443215.1//hypothetical protein CICLE_v10023015mg [Citrus clementina];gi|567901454|ref|XP_006443215.1|//1
Maker32951	210.79	306.433	335.66	586.797	NA	GO:0050660//flavin adenine dinucleotide binding;GO:0016491//oxidoreductase activity	NA	K08232//monodehydroascorbate reductase (NADH) [EC:1.6.5.4]	gi|566175737|ref|XP_006381300.1|//1
Maker31862	214.883	252.913	280.177	259.157	GO:0005750//mitochondrial respiratory chain complex III;GO:0005739//mitochondrion	GO:0008121//ubiquinol-cytochrome-c reductase activity	GO:0009060//aerobic respiration;GO:0006122//mitochondrial electron transport, ubiquinol to cytochrome c	K00416//ubiquinol-cytochrome c reductase subunit 6	gi|566156646|ref|XP_002300923.2|//1;XP_018842139.1//PREDICTED: cytochrome b-c1 complex subunit 6-like [Juglans regia]
BGI_novel_G011240	214.317	67.0533	61.9367	149.78	NA	NA	NA	K01379//cathepsin D [EC:3.4.23.5];K02882//large subunit ribosomal protein L18Ae;K06002//pepsin A [EC:3.4.23.1]	KDO64536.1//hypothetical protein CISIN_1g011045mg [Citrus sinensis]
BGI_novel_G013443	209.437	216.227	127.973	187.673	NA	NA	NA	K03671//thioredoxin 1	XP_004297814.1//PREDICTED: thioredoxin H2-like [Fragaria vesca subsp. vesca]
Maker22487	202.75	107.643	131.457	200.963	NA	NA	NA	NA	XP_002301801.1//wound-responsive family protein [Populus trichocarpa];gi|224065405|ref|XP_002301801.1|//1
Maker40105	201.083	147.293	202.473	342.393	NA	GO:0004190//aspartic-type endopeptidase activity	GO:0006629//lipid metabolic process	K08245//phytepsin [EC:3.4.23.40]	gi|567920818|ref|XP_006452415.1|//1
Maker30082	208.483	109.247	134.563	193.98	NA	GO:0043022//ribosome binding;GO:0003746//translation elongation factor activity	GO:0006452//translational frameshifting;GO:0045905//positive regulation of translational termination;GO:0045901//positive regulation of translational elongation	K03263//translation initiation factor 5A	gi|567923240|ref|XP_006453626.1|//1
Maker23374	219.44	111.383	132.367	400.027	GO:0009506//plasmodesma	GO:0003729//mRNA binding;GO:0005544//calcium-dependent phospholipid binding;GO:0005509//calcium ion binding	GO:0009414//response to water deprivation;GO:0009409//response to cold;GO:0009651//response to salt stress;GO:0009408//response to heat;GO:0009737//response to abscisic acid	K17098//annexin D	gi|224057357|ref|XP_002299215.1|//1
BGI_novel_G014010	213.813	4502.71	3945.18	49.6933	NA	NA	NA	K20628//expansin	XP_008241368.1//PREDICTED: expansin-A9-like [Prunus mume]
Maker15209	217.32	99.91	67.7	171.35	GO:0005634//nucleus	GO:0043565//sequence-specific DNA binding;GO:0003700//DNA binding transcription factor activity	NA	K09338//homeobox-leucine zipper protein	gi|566179669|ref|XP_006380403.1|//1
BGI_novel_G000656	188.95	84.9633	50.6333	75.69	NA	NA	NA	K02883//large subunit ribosomal protein L18e	XP_006444385.1//hypothetical protein CICLE_v10022435mg [Citrus clementina]
Maker25805	205.673	305.503	140.373	568.803	GO:0009705//plant-type vacuole membrane;GO:0042807//central vacuole;GO:0005887//integral component of plasma membrane;GO:0016021//integral component of membrane	GO:0015250//water channel activity;GO:0005215//transporter activity	GO:0034220//ion transmembrane transport	K09873//aquaporin TIP	gi|590619182|ref|XP_007024239.1|//1
Maker04604	230.653	181.82	206.487	460.487	NA	GO:0002020//protease binding;GO:0004869//cysteine-type endopeptidase inhibitor activity	GO:2000117//negative regulation of cysteine-type endopeptidase activity	K13899//cystatin-C;K13902//cystatin-M	gi|568834409|ref|XP_006471323.1|//1
Maker06724	222.267	232.593	147.03	275.117	NA	GO:0005507//copper ion binding;GO:0008447//L-ascorbate oxidase activity;GO:0016491//oxidoreductase activity	NA	K19791//iron transport multicopper oxidase	gi|567885469|ref|XP_006435293.1|//1
BGI_novel_G012708	209.133	65.62	96.2467	129.04	NA	NA	NA	K02877//large subunit ribosomal protein L15e	XP_021614632.1//60S ribosomal protein L15-1-like [Manihot esculenta]
BGI_novel_G009473	217.657	19.81	52.93	60.2167	NA	NA	NA	K11253//histone H3	XP_006301260.1//hypothetical protein CARUB_v10021660mg, partial [Capsella rubella]
BGI_novel_G007738	203.637	305.77	448.58	259.483	NA	NA	NA	K00417//ubiquinol-cytochrome c reductase subunit 7	XP_015885896.1//PREDICTED: cytochrome b-c1 complex subunit 7-2 [Ziziphus jujuba]
BGI_novel_G008042	217.57	190.493	181.64	331.657	NA	NA	NA	K10580//ubiquitin-conjugating enzyme E2 N [EC:2.3.2.23]	XP_007021721.1//PREDICTED: ubiquitin-conjugating enzyme E2 36 [Theobroma cacao]
Maker00396	208.503	732.663	1439.52	0.1	NA	GO:0045735//nutrient reservoir activity	NA	K17815//exonuclease V [EC:3.1.-.-];K18626//trichohyalin	gi|567863972|ref|XP_006424635.1|//1
Maker30084	209.267	197.22	103.827	1066.49	NA	GO:0005215//transporter activity	NA	K03098//apolipoprotein D and lipocalin family protein	gi|802592211|ref|XP_012071461.1|//1
Maker08239	210.5	142.017	250.87	26.0567	NA	GO:0045735//nutrient reservoir activity	NA	K01569//oxalate decarboxylase [EC:4.1.1.2]	gi|747058391|ref|XP_011075533.1|//1
Maker27899	213.197	83.5367	119.677	143.537	GO:0005618//cell wall;GO:0005773//vacuole	GO:0030246//carbohydrate binding;GO:0004565//beta-galactosidase activity	GO:0005975//carbohydrate metabolic process	K12309//beta-galactosidase [EC:3.2.1.23]	XP_006435076.1//hypothetical protein CICLE_v10000260mg [Citrus clementina];gi|567885035|ref|XP_006435076.1|//1
Maker41260	198.32	49.31	46.1133	98.1	NA	NA	NA	K00475//naringenin 3-dioxygenase [EC:1.14.11.9]	gi|134039064|gb|ABO48521.1|//1
Maker37853	203.257	464.83	737.797	134.027	GO:0005794//Golgi apparatus;GO:0005829//cytosol	GO:0052691//UDP-arabinopyranose mutase activity;GO:0016866//intramolecular transferase activity	GO:0033356//UDP-L-arabinose metabolic process;GO:0030244//cellulose biosynthetic process;GO:0009832//plant-type cell wall biogenesis	K13379//reversibly glycosylated polypeptide / UDP-arabinopyranose mutase [EC:2.4.1.- 5.4.99.30]	gi|567876709|ref|XP_006430944.1|//1
BGI_novel_G012076	211.51	98.12	118.47	140.367	NA	NA	NA	K10573//ubiquitin-conjugating enzyme E2 A [EC:2.3.2.23]	CBI32005.3//unnamed protein product, partial [Vitis vinifera]
Maker45598	201.307	13.8433	15.3867	35.24	GO:0016021//integral component of membrane;GO:0005886//plasma membrane	NA	NA	NA	gi|567899472|ref|XP_006442224.1|//1
Maker39476	204.74	121.507	132.517	161.92	NA	GO:0003714//transcription corepressor activity	NA	K19765//heat shock factor-binding protein 1	gi|728835937|gb|KHG15380.1|//1;XP_006444287.1//hypothetical protein CICLE_v10023083mg [Citrus clementina]
Maker46161	204.407	14.6767	20.31	1.97333	GO:0016021//integral component of membrane	NA	NA	K16573//gamma-tubulin complex component 6	XP_011026189.1//PREDICTED: protein trichome birefringence-like 10 [Populus euphratica];gi|567903222|ref|XP_006444099.1|//1;KDO68769.1//hypothetical protein CISIN_1g011120mg [Citrus sinensis];XP_016557334.1//PREDICTED: protein trichome birefringence-like 10 isoform X1 [Capsicum annuum]
Maker24426	192.547	88.0433	120.38	148.293	NA	GO:0003743//translation initiation factor activity	NA	K03238//translation initiation factor 2 subunit 2	GAV58608.1//eIF-5_eIF-2B domain-containing protein [Cephalotus follicularis];gi|568828307|ref|XP_006468485.1|//1;XP_006468485.1//PREDICTED: eukaryotic translation initiation factor 2 subunit beta [Citrus sinensis]
BGI_novel_G013539	204.847	137.927	172.067	286.947	NA	NA	NA	K03066//26S proteasome regulatory subunit T6	XP_021912101.1//26S proteasome regulatory subunit 8 homolog A [Carica papaya]
Maker32730	211.797	26.8	36.96	44.4067	GO:0009539//photosystem II reaction center;GO:0009535//chloroplast thylakoid membrane;GO:0016021//integral component of membrane	GO:0046872//metal ion binding;GO:0020037//heme binding	GO:0009767//photosynthetic electron transport chain	K01358//ATP-dependent Clp protease, protease subunit [EC:3.4.21.92];K02707//photosystem II cytochrome b559 subunit alpha	gi|548843101|gb|ERN02869.1|//1;YP_009176028.1//clp protease proteolytic subunit (chloroplast) [Ficus racemosa]
BGI_novel_G010168	203.683	73.4	101.91	139.913	NA	NA	NA	K02923//large subunit ribosomal protein L38e	CDP04642.1//unnamed protein product [Coffea canephora]
Maker47445	182.743	87.9	153.13	93.34	GO:0005742//mitochondrial outer membrane translocase complex;GO:0031307//integral component of mitochondrial outer membrane;GO:0016021//integral component of membrane;GO:0005741//mitochondrial outer membrane	NA	GO:0006886//intracellular protein transport;GO:0045040//protein import into mitochondrial outer membrane;GO:0030150//protein import into mitochondrial matrix	K17769//mitochondrial import receptor subunit TOM22	gi|224065545|ref|XP_002301850.1|//1
Maker26306	185.753	259.967	343.157	258.847	GO:0016021//integral component of membrane	NA	NA	K08266//target of rapamycin complex subunit LST8;K09498//T-complex protein 1 subunit zeta;K01807//ribose 5-phosphate isomerase A [EC:5.3.1.6]	gi|922354867|ref|XP_013453247.1|//1;XP_021294479.1//uncharacterized protein LOC110424258 [Herrania umbratica]
Maker18195	201.247	90.55	135.467	126.747	NA	GO:0003723//RNA binding	NA	K12741//heterogeneous nuclear ribonucleoprotein A1/A3;K02965//small subunit ribosomal protein S19	gi|728837412|gb|KHG16855.1|//1;XP_007034230.1//PREDICTED: glycine-rich RNA-binding protein 2, mitochondrial [Theobroma cacao]
Maker43139	202.8	157.68	80.5333	340.473	GO:0016021//integral component of membrane;GO:0009522//photosystem I	GO:0016168//chlorophyll binding	GO:0015979//photosynthesis	K08905//photosystem I subunit V	gi|694439637|ref|XP_009346691.1|//1
BGI_novel_G012372	218.297	115.147	103.167	399.36	NA	NA	NA	K02701//photosystem I subunit PsaN	XP_015891177.1//PREDICTED: photosystem I reaction center subunit N, chloroplastic [Ziziphus jujuba]
Maker11510	193.363	0.573333	1.13667	1.09333	NA	GO:0016747//transferase activity, transferring acyl groups other than amino-acyl groups	GO:0009058//biosynthetic process	K08176//MFS transporter, PHS family, inorganic phosphate transporter;K00660//chalcone synthase [EC:2.3.1.74]	XP_006445367.1//hypothetical protein CICLE_v10020530mg [Citrus clementina];gi|567905758|ref|XP_006445367.1|//1
Maker03874	201.42	102.86	140.86	166.99	GO:0005840//ribosome;GO:0005730//nucleolus;GO:0030529//intracellular ribonucleoprotein complex	GO:0003723//RNA binding	GO:0042254//ribosome biogenesis	K12845//U4/U6 small nuclear ribonucleoprotein SNU13	gi|595808382|ref|XP_007202753.1|//1;XP_006450946.1//hypothetical protein CICLE_v10009899mg [Citrus clementina]
Maker21436	193.073	15.5833	17.5267	5.22333	GO:0016021//integral component of membrane	GO:0016757//transferase activity, transferring glycosyl groups	GO:0006486//protein glycosylation	K01738//cysteine synthase A [EC:2.5.1.47];K01228//mannosyl-oligosaccharide glucosidase [EC:3.2.1.106];K20870//putative beta-1,4-xylosyltransferase IRX10 [EC:2.4.2.-]	gi|661885115|emb|CDP11255.1|//1
Maker24405	190.603	52.8167	65.0933	67.8567	GO:0005840//ribosome;GO:0022625//cytosolic large ribosomal subunit	GO:0003735//structural constituent of ribosome	GO:0006412//translation	K02901//large subunit ribosomal protein L27e	gi|568855532|ref|XP_006481358.1|//1
Maker08205	197.797	94.6233	51.9067	100.583	GO:0016021//integral component of membrane	NA	NA	K03006//DNA-directed RNA polymerase II subunit RPB1 [EC:2.7.7.6]	gi|920703251|gb|KOM46476.1|//1;XP_006437197.1//hypothetical protein CICLE_v10032169mg [Citrus clementina];XP_020238295.1//protodermal factor 1-like isoform X1 [Cajanus cajan];XP_021662852.1//protodermal factor 1-like isoform X3 [Hevea brasiliensis];XP_021662850.1//protodermal factor 1-like isoform X1 [Hevea brasiliensis]
Maker28120	207.14	283.38	417.317	251.397	GO:0005737//cytoplasm	GO:0004619//phosphoglycerate mutase activity;GO:0030145//manganese ion binding	GO:0006007//glucose catabolic process	K15633//2,3-bisphosphoglycerate-independent phosphoglycerate mutase [EC:5.4.2.12]	XP_015897588.1//PREDICTED: 2,3-bisphosphoglycerate-independent phosphoglycerate mutase [Ziziphus jujuba];gi|641845326|gb|KDO64214.1|//1
Maker22909	197.8	75.31	114.643	146.82	GO:0022627//cytosolic small ribosomal subunit;GO:0015935//small ribosomal subunit	GO:0003723//RNA binding;GO:0003735//structural constituent of ribosome	GO:0002181//cytoplasmic translation;GO:0006412//translation	K02969//small subunit ribosomal protein S20e	gi|590671815|ref|XP_007038436.1|//1;XP_010108442.1//40S ribosomal protein S20-2 [Morus notabilis]
Maker45895	172.66	61.86	69.4767	63.3633	GO:0000788//nuclear nucleosome	GO:0042393//histone binding;GO:0003677//DNA binding;GO:0046982//protein heterodimerization activity	GO:0006334//nucleosome assembly	K11254//histone H4	gi|195617694|gb|ACG30677.1|//1
BGI_novel_G014407	202.77	115.817	135.913	98.7233	NA	NA	NA	K07342//protein transport protein SEC61 subunit gamma and related proteins	XP_007215225.2//uncharacterized protein LOC18784392 [Prunus persica]
BGI_novel_G008363	211.973	17.7333	24.14	35.0033	NA	NA	NA	NA	YP_009144573.1//ycf1 (chloroplast) [Salvia rosmarinus]
Maker35978	200.99	88.4433	150.137	145.37	GO:0005840//ribosome	GO:0003735//structural constituent of ribosome	GO:0006412//translation	K02955//small subunit ribosomal protein S14e	gi|568826244|ref|XP_006467483.1|//1
Maker20710	200.99	88.4433	150.137	145.37	GO:0005840//ribosome	GO:0003735//structural constituent of ribosome	GO:0006412//translation	K02955//small subunit ribosomal protein S14e	gi|568826244|ref|XP_006467483.1|//1
Maker19163	200.99	88.4433	150.137	145.37	GO:0005840//ribosome	GO:0003735//structural constituent of ribosome	GO:0006412//translation	K02955//small subunit ribosomal protein S14e	gi|568826244|ref|XP_006467483.1|//1
Maker26811	198.203	143.997	203.373	185.74	NA	NA	NA	K07466//replication factor A1	XP_021895836.1//uncharacterized protein At4g28440 [Carica papaya];gi|590694557|ref|XP_007044641.1|//1
BGI_novel_G002815	207.567	120.587	162.76	148.443	NA	NA	NA	K02865//large subunit ribosomal protein L10Ae	XP_006424242.1//hypothetical protein CICLE_v10030134mg [Citrus clementina]
BGI_novel_G001403	205.667	372.573	304.643	557.407	NA	NA	NA	K08770//ubiquitin C	XP_020876399.1//polyubiquitin [Arabidopsis lyrata subsp. lyrata]
Maker00425	199.383	149.297	178.16	327.667	NA	NA	NA	K02736//20S proteasome subunit beta 7 [EC:3.4.25.1]	gi|470148670|ref|XP_004309877.1|//1
Maker32534	182.983	152.567	207.003	204.887	GO:0016021//integral component of membrane	NA	NA	NA	gi|225433005|ref|XP_002284568.1|//1
Maker03220	196.297	151.867	196.397	69.7067	NA	GO:0005524//ATP binding;GO:0004550//nucleoside diphosphate kinase activity	GO:0006228//UTP biosynthetic process;GO:0006241//CTP biosynthetic process;GO:0006183//GTP biosynthetic process	K00940//nucleoside-diphosphate kinase [EC:2.7.4.6]	gi|567893694|ref|XP_006439335.1|//1
Maker05318	192.967	129.263	118.04	177.287	NA	GO:0004784//superoxide dismutase activity;GO:0046872//metal ion binding	NA	K04565//superoxide dismutase, Cu-Zn family [EC:1.15.1.1]	ADG26761.2//chloroplast copper/zinc-superoxide dismutase [Dimocarpus longan];gi|720084418|ref|XP_010243203.1|//1
BGI_novel_G015569	188.89	151.61	222.383	229.413	NA	NA	NA	K17278//membrane-associated progesterone receptor component	GAV80073.1//Cyt-b5 domain-containing protein [Cephalotus follicularis]
BGI_novel_G013483	132.937	66.5033	183.027	0	NA	NA	NA	K02979//small subunit ribosomal protein S28e	XP_006298879.1//hypothetical protein CARUB_v10014999mg, partial [Capsella rubella]
BGI_novel_G006195	196.823	153.477	200.853	240.617	NA	NA	NA	K01802//peptidylprolyl isomerase [EC:5.2.1.8]	KDO43410.1//hypothetical protein CISIN_1g033778mg [Citrus sinensis]
Maker23355	187.637	35.2767	32.5933	52.5867	NA	NA	NA	NA	gi|985451398|ref|XP_015386397.1|//1
Maker18330	201.223	84.3867	160.113	155.967	GO:0005737//cytoplasm	NA	GO:0006457//protein folding	K04078//chaperonin GroES	gi|985435213|ref|XP_006469183.2|//1;KDO64645.1//hypothetical protein CISIN_1g044904mg, partial [Citrus sinensis]
BGI_novel_G002019	212.84	89.26	118.067	138.343	NA	NA	NA	K02912//large subunit ribosomal protein L32e	XP_006437227.1//hypothetical protein CICLE_v10032912mg [Citrus clementina]
Maker05346	194.877	943.187	541.56	329.693	NA	GO:0008171//O-methyltransferase activity	NA	K00588//caffeoyl-CoA O-methyltransferase [EC:2.1.1.104]	gi|47680455|gb|AAT37172.1|//1
Maker32964	196.55	1164.01	995.88	23.45	NA	GO:0008270//zinc ion binding;GO:0004089//carbonate dehydratase activity	GO:0006730//one-carbon metabolic process	K01674//carbonic anhydrase [EC:4.2.1.1]	gi|702494201|ref|XP_010036672.1|//1
BGI_novel_G013003	204.027	55.4033	113.973	253.013	NA	NA	NA	K02729//20S proteasome subunit alpha 5 [EC:3.4.25.1]	XP_019428967.1//PREDICTED: proteasome subunit alpha type-5 isoform X1 [Lupinus angustifolius]
BGI_novel_G009037	162.263	25.4733	39.3033	37.3767	NA	NA	NA	K02891//large subunit ribosomal protein L22e	XP_021643433.1//60S ribosomal protein L22-2 [Hevea brasiliensis]
BGI_novel_G012011	196.293	81.02	85.8033	100.237	NA	NA	NA	K20721//reticulon-1;K20723//reticulon-3	XP_006422079.1//hypothetical protein CICLE_v10005564mg [Citrus clementina]
Maker39291	186.297	346.063	469.937	339.01	NA	GO:0016651//oxidoreductase activity, acting on NAD(P)H	GO:0022900//electron transport chain	K03937//NADH dehydrogenase (ubiquinone) Fe-S protein 4	gi|568824118|ref|XP_006466450.1|//1
BGI_novel_G014307	194.49	69.4367	104.24	105.473	NA	NA	NA	K02978//small subunit ribosomal protein S27e	XP_010926238.2//PREDICTED: 40S ribosomal protein S27-2 [Elaeis guineensis]
Maker26748	193.78	146.333	177.39	203.01	GO:0005622//intracellular	GO:0005525//GTP binding	GO:0007264//small GTPase mediated signal transduction	K07937//ADP-ribosylation factor 1	gi|982900597|gb|AMB19679.1|//1;OMO64052.1//Nitrogen regulatory protein PII [Corchorus capsularis]
Maker31035	201.133	55.84	80.98	82.76	GO:0005840//ribosome;GO:0022627//cytosolic small ribosomal subunit	GO:0003735//structural constituent of ribosome	GO:0000462//maturation of SSU-rRNA from tricistronic rRNA transcript (SSU-rRNA, 5.8S rRNA, LSU-rRNA);GO:0006412//translation	K02995//small subunit ribosomal protein S8e	gi|566213310|ref|XP_006373483.1|//1
Maker07583	191.95	138.79	74.2533	111.29	NA	NA	NA	NA	XP_006476923.1//PREDICTED: protein SIEVE ELEMENT OCCLUSION B-like isoform X1 [Citrus sinensis];gi|728812216|gb|KHG00715.1|//1
BGI_novel_G010596	189.257	84.9433	103.803	119.483	NA	NA	NA	NA	XP_006468587.1//PREDICTED: uncharacterized protein LOC102611829 isoform X1 [Citrus sinensis]
Maker17380	190.457	70.9767	110.557	117.353	GO:0005840//ribosome;GO:0022625//cytosolic large ribosomal subunit	GO:0003723//RNA binding;GO:0046872//metal ion binding;GO:0003735//structural constituent of ribosome;GO:0019843//rRNA binding	GO:0006412//translation	K02922//large subunit ribosomal protein L37e	gi|460392252|ref|XP_004241731.1|//1;CDO98037.1//unnamed protein product [Coffea canephora]
Maker16057	190.457	70.59	109.737	117.583	GO:0005840//ribosome;GO:0022625//cytosolic large ribosomal subunit	GO:0003723//RNA binding;GO:0046872//metal ion binding;GO:0003735//structural constituent of ribosome;GO:0019843//rRNA binding	GO:0006412//translation	K02922//large subunit ribosomal protein L37e	CDO98037.1//unnamed protein product [Coffea canephora];gi|763789590|gb|KJB56586.1|//1
Maker45362	180.037	233.597	278.993	270.557	GO:0016021//integral component of membrane	NA	NA	NA	gi|590694268|ref|XP_007044561.1|//1
Maker23432	180.24	3017.45	2482.04	2549.81	GO:0005737//cytoplasm	GO:0004364//glutathione transferase activity	GO:0006749//glutathione metabolic process;GO:0009407//toxin catabolic process	K00799//glutathione S-transferase [EC:2.5.1.18]	gi|568859482|ref|XP_006483268.1|//1
BGI_novel_G015142	191.133	105.767	130.863	149.833	NA	NA	NA	K07953//GTP-binding protein SAR1 [EC:3.6.5.-]	XP_021595044.1//GTP-binding protein SAR1A [Manihot esculenta]
Maker31753	189.613	157.667	234.153	140.447	NA	NA	NA	NA	gi|567912529|ref|XP_006448578.1|//1;XP_018824533.1//PREDICTED: uncharacterized protein LOC108993932 [Juglans regia]
Maker26790	179.28	95.1967	106.25	174.707	GO:0005665//DNA-directed RNA polymerase II, core complex;GO:0005666//DNA-directed RNA polymerase III complex;GO:0005736//DNA-directed RNA polymerase I complex	GO:0003899//DNA-directed 5'-3' RNA polymerase activity;GO:0003677//DNA binding	GO:0006360//transcription from RNA polymerase I promoter;GO:0006383//transcription from RNA polymerase III promoter;GO:0006366//transcription from RNA polymerase II promoter	K03009//DNA-directed RNA polymerases I, II, and III subunit RPABC4	gi|734310026|gb|KHM99727.1|//1;XP_003534102.1//PREDICTED: DNA-directed RNA polymerases II, IV and V subunit 12 [Glycine max]
Maker34385	205.77	240.287	282.183	450.757	NA	NA	NA	NA	gi|672180629|ref|XP_008810512.1|//1
Maker34548	190.397	137.313	173.743	140.67	GO:0005840//ribosome	NA	NA	K17411//small subunit ribosomal protein S33	gi|590665167|ref|XP_007036666.1|//1;XP_021292229.1//28S ribosomal protein S33, mitochondrial-like isoform X3 [Herrania umbratica]
Maker30703	185.43	133.22	157.08	128.493	NA	GO:0003723//RNA binding	NA	K12741//heterogeneous nuclear ribonucleoprotein A1/A3;K13195//cold-inducible RNA-binding protein;K13098//RNA-binding protein FUS;K12885//heterogeneous nuclear ribonucleoprotein G	gi|763811600|gb|KJB78452.1|//1;PAN45750.1//hypothetical protein PAHAL_I02287 [Panicum hallii];XP_019413282.1//PREDICTED: glycine-rich RNA-binding protein GRP2A-like [Lupinus angustifolius];XP_022146146.1//glycine-rich RNA-binding, abscisic acid-inducible protein-like [Momordica charantia]
Maker38620	165.99	30.35	29.93	42.9733	NA	GO:0003993//acid phosphatase activity	NA	K20728//vegetative storage protein 2	gi|971542789|ref|XP_015162255.1|//1;XP_010033711.1//PREDICTED: acid phosphatase 1 [Eucalyptus grandis]
Maker30446	198.75	167.637	179.427	257.897	NA	NA	NA	K14411//RNA-binding protein Musashi	gi|568882464|ref|XP_006494048.1|//1;XP_006494048.1//PREDICTED: protein IQ-DOMAIN 14 [Citrus sinensis]
Maker33183	184.72	227.37	441.78	93.6333	NA	GO:0003824//catalytic activity	GO:0009116//nucleoside metabolic process	K01244//5'-methylthioadenosine nucleosidase [EC:3.2.2.16]	XP_002305481.1//phosphorylase family protein [Populus trichocarpa];gi|743793348|ref|XP_011046897.1|//1
BGI_novel_G008930	194.593	0.05	0.0366667	0.226667	NA	NA	NA	K09841//xanthoxin dehydrogenase [EC:1.1.1.288]	XP_006448042.1//hypothetical protein CICLE_v10016207mg [Citrus clementina]
BGI_novel_G016304	193.69	190.12	228.957	254.833	NA	NA	NA	K05765//cofilin	XP_021663200.1//actin-depolymerizing factor 2 [Hevea brasiliensis]
Maker46973	180.17	225.363	257.88	371.817	GO:0033179//proton-transporting V-type ATPase, V0 domain;GO:0005774//vacuolar membrane;GO:0000220//vacuolar proton-transporting V-type ATPase, V0 domain;GO:0016021//integral component of membrane;GO:0005886//plasma membrane;GO:0005773//vacuole	GO:0015078//hydrogen ion transmembrane transporter activity;GO:0046961//proton-transporting ATPase activity, rotational mechanism	GO:0015991//ATP hydrolysis coupled proton transport;GO:0007035//vacuolar acidification	K02155//V-type H+-transporting ATPase 16kDa proteolipid subunit	gi|567216106|ref|XP_006411682.1|//1;OWM83914.1//hypothetical protein CDL15_Pgr004345 [Punica granatum]
Maker22425	185.987	1304.46	1107.99	24.1233	NA	GO:0008270//zinc ion binding;GO:0004089//carbonate dehydratase activity	GO:0006730//one-carbon metabolic process	K01674//carbonic anhydrase [EC:4.2.1.1]	gi|702494201|ref|XP_010036672.1|//1
BGI_novel_G007713	176.13	343.917	349.03	423.06	NA	NA	NA	K05759//profilin	OMO58335.1//Profilin [Corchorus olitorius]
Maker45966	187.577	200.303	301.097	115.25	GO:0016021//integral component of membrane	GO:0030060//L-malate dehydrogenase activity	GO:0006099//tricarboxylic acid cycle;GO:0005975//carbohydrate metabolic process;GO:0006108//malate metabolic process	K00026//malate dehydrogenase [EC:1.1.1.37]	gi|661890488|emb|CDP05985.1|//1
Maker26062	180.07	100.033	132.817	167.013	NA	NA	NA	K01265//methionyl aminopeptidase [EC:3.4.11.18]	gi|694402888|ref|XP_009376419.1|//1
Maker32490	181.547	364.597	503.61	280.863	NA	GO:0030060//L-malate dehydrogenase activity	GO:0006099//tricarboxylic acid cycle;GO:0005975//carbohydrate metabolic process;GO:0006108//malate metabolic process	K00025//malate dehydrogenase [EC:1.1.1.37]	gi|567854219|ref|XP_006420229.1|//1
Maker03171	178.08	201.28	216.467	312.177	NA	NA	NA	K02150//V-type H+-transporting ATPase subunit E	gi|658000048|ref|XP_008392467.1|//1
Maker26148	190.617	112.96	123.127	138.493	NA	NA	NA	NA	NA
BGI_novel_G002674	176.01	175.613	196.377	300.83	NA	NA	NA	NA	KCW59529.1//hypothetical protein EUGRSUZ_H02281, partial [Eucalyptus grandis]
Maker45765	183.333	102.947	133.267	167.893	GO:0019773//proteasome core complex, alpha-subunit complex;GO:0005634//nucleus;GO:0005737//cytoplasm	GO:0004298//threonine-type endopeptidase activity	GO:0006511//ubiquitin-dependent protein catabolic process	K02727//20S proteasome subunit alpha 7 [EC:3.4.25.1]	gi|590585276|ref|XP_007015404.1|//1
Maker27388	187.247	114.823	134.143	132.477	NA	GO:0030955//potassium ion binding;GO:0000287//magnesium ion binding;GO:0004743//pyruvate kinase activity;GO:0016301//kinase activity	NA	K00873//pyruvate kinase [EC:2.7.1.40]	OWM63102.1//hypothetical protein CDL15_Pgr008018 [Punica granatum];gi|802573883|ref|XP_012068541.1|//1
Maker45269	166.81	306.207	389.733	330.837	GO:0070469//respiratory chain;GO:0005739//mitochondrion	GO:0009055//electron transfer activity;GO:0046872//metal ion binding;GO:0020037//heme binding	GO:0055114//oxidation-reduction process	K08738//cytochrome c	gi|703130116|ref|XP_010104528.1|//1
Maker10842	189.167	75.64	96.61	124.29	NA	GO:0031177//phosphopantetheine binding	GO:0006633//fatty acid biosynthetic process	K03955//NADH dehydrogenase (ubiquinone) 1 alpha/beta subcomplex 1;K21776//protein lin-54;K00850//6-phosphofructokinase 1 [EC:2.7.1.11]	gi|567853049|ref|XP_006419688.1|//1
Maker00516	183.957	196.013	285.717	154.947	GO:0016020//membrane	NA	NA	K17080//prohibitin 1	gi|568831451|ref|XP_006469979.1|//1
Maker18097	181.083	11.7633	15.0867	44.6767	NA	GO:0003824//catalytic activity	GO:0009116//nucleoside metabolic process	K07870//mitochondrial Rho GTPase 1 [EC:3.6.5.-]	gi|566182024|ref|XP_006379490.1|//1
BGI_novel_G007657	177.663	71.1733	100.92	109.827	NA	NA	NA	K08770//ubiquitin C	CEG01448.1//Ubiquitin supergroup [Ostreococcus tauri]
Maker34504	170.797	94.2167	99.8267	140.403	NA	GO:0003723//RNA binding	NA	K12741//heterogeneous nuclear ribonucleoprotein A1/A3	gi|728849793|gb|KHG29236.1|//1
Maker01582	186.007	71.4333	60.66	8.09667	NA	GO:0004867//serine-type endopeptidase inhibitor activity	GO:0009611//response to wounding	NA	gi|1000939799|ref|XP_015583198.1|//1
BGI_novel_G001593	178.193	421.73	371.027	706.717	NA	NA	NA	K07213//copper chaperone	XP_006432301.1//hypothetical protein CICLE_v10002981mg [Citrus clementina]
Maker22389	174.797	1752.42	1868.23	16.4733	NA	GO:0004575//sucrose alpha-glucosidase activity	GO:0005975//carbohydrate metabolic process	K01193//beta-fructofuranosidase [EC:3.2.1.26]	gi|947119696|gb|KRH67945.1|//1;XP_006481745.1//PREDICTED: beta-fructofuranosidase, insoluble isoenzyme 1-like [Citrus sinensis]
BGI_novel_G004783	172.17	123.58	115.157	197.703	NA	NA	NA	NA	XP_012075960.1//outer envelope pore protein 16, chloroplastic isoform X2 [Jatropha curcas]
Maker36075	180.387	58.1633	84.9433	102.723	NA	NA	NA	K02980//small subunit ribosomal protein S29e	XP_018827642.1//PREDICTED: 40S ribosomal protein S29-like [Juglans regia];gi|567860378|ref|XP_006422843.1|//1
Maker32196	177.947	126.28	170.687	195.673	GO:0005635//nuclear envelope;GO:0005622//intracellular;GO:0005737//cytoplasm	NA	GO:0006810//transport;GO:0006606//protein import into nucleus	K04683//transcription factor Dp-1;K12669//oligosaccharyltransferase complex subunit gamma;K20607//mitogen-activated protein kinase kinase 3 [EC:2.7.12.2]	gi|567890971|ref|XP_006438006.1|//1;XP_021632911.1//nuclear transport factor 2 isoform X1 [Manihot esculenta]
BGI_novel_G001093	154.11	97.69	96.3333	84.74	NA	NA	NA	K08770//ubiquitin C	CEG01448.1//Ubiquitin supergroup [Ostreococcus tauri]
Maker26171	186.57	184.71	295.403	184.963	NA	NA	NA	NA	gi|590703469|ref|XP_007046882.1|//1;XP_007046882.1//PREDICTED: gamma carbonic anhydrase 1, mitochondrial [Theobroma cacao]
Maker31477	180.53	101.303	144.063	113.507	NA	GO:0003746//translation elongation factor activity	NA	K03233//elongation factor 1-gamma	gi|514766634|ref|XP_004966044.1|//1;XP_015625389.1//PREDICTED: elongation factor 1-gamma 1 [Oryza sativa Japonica Group]
Maker27304	183.257	86.89	123.517	146.257	GO:0005840//ribosome	GO:0003735//structural constituent of ribosome	GO:0006414//translational elongation	K02942//large subunit ribosomal protein LP1	gi|567879709|ref|XP_006432413.1|//1
BGI_novel_G008506	186.027	2264.63	1865.03	27.2533	NA	NA	NA	K17987//next to BRCA1 gene 1 protein	XP_012840491.1//PREDICTED: classical arabinogalactan protein 11-like [Erythranthe guttata]
BGI_novel_G014976	176.997	113.337	133.53	184.277	NA	NA	NA	K02989//small subunit ribosomal protein S5e	XP_015582357.1//PREDICTED: 40S ribosomal protein S5 [Ricinus communis]
Maker41764	188.16	28.5433	37.38	25.0367	GO:0016021//integral component of membrane;GO:0009706//chloroplast inner membrane	NA	GO:0015031//protein transport	K02886//large subunit ribosomal protein L2	gi|766946363|gb|AJT36942.1|//1
Maker19933	192.617	127.117	135.087	312.077	NA	NA	GO:0006995//cellular response to nitrogen starvation;GO:0006914//autophagy	K08341//GABA(A) receptor-associated protein	gi|350540060|ref|NP_001234630.1|//1;NP_001234630.1//autophagy 8a [Solanum lycopersicum]
BGI_novel_G001972	196.853	70.22	106.547	135.243	NA	NA	NA	K02915//large subunit ribosomal protein L34e	XP_004147322.1//PREDICTED: 60S ribosomal protein L34 [Cucumis sativus]
BGI_novel_G013602	186.727	817.533	514.077	195.947	NA	NA	NA	NA	EEF49129.1//8.4 kDa sulfur-rich protein precursor, putative [Ricinus communis]
Maker43955	182.067	0.426667	0.313333	0.0966667	NA	GO:0080019//fatty-acyl-CoA reductase (alcohol-forming) activity;GO:0102965//alcohol-forming fatty acyl-CoA reductase activity	GO:0006629//lipid metabolic process	K13356//alcohol-forming fatty acyl-CoA reductase [EC:1.2.1.84]	gi|590637384|ref|XP_007029101.1|//1;EOY09603.1//Jojoba acyl CoA reductase-related male sterility protein [Theobroma cacao]
Maker41386	184.09	102.953	114.637	156.243	GO:0005622//intracellular	GO:0005093//Rab GDP-dissociation inhibitor activity	GO:0007264//small GTPase mediated signal transduction;GO:0015031//protein transport	K17255//Rab GDP dissociation inhibitor	XP_021289673.1//guanosine nucleotide diphosphate dissociation inhibitor 2 [Herrania umbratica];gi|568849499|ref|XP_006478491.1|//1
Maker10819	187.703	131.783	173.19	176.31	GO:0005840//ribosome;GO:0022625//cytosolic large ribosomal subunit	GO:0003723//RNA binding;GO:0003735//structural constituent of ribosome	GO:0006412//translation;GO:0002181//cytoplasmic translation	K02877//large subunit ribosomal protein L15e	gi|743804746|ref|XP_011017435.1|//1;XP_021614632.1//60S ribosomal protein L15-1-like [Manihot esculenta]
Maker47381	175.09	69.3767	54.0767	63.8933	NA	GO:0004553//hydrolase activity, hydrolyzing O-glycosyl compounds	GO:0005975//carbohydrate metabolic process	K19891//glucan endo-1,3-beta-glucosidase 1/2/3 [EC:3.2.1.39]	gi|567910663|ref|XP_006447645.1|//1
Maker28314	210.8	68.2933	105.207	154.857	GO:0005840//ribosome;GO:0022625//cytosolic large ribosomal subunit	GO:0003723//RNA binding;GO:0003735//structural constituent of ribosome	GO:0006412//translation	K02882//large subunit ribosomal protein L18Ae	gi|568848278|ref|XP_006477944.1|//1
BGI_novel_G000638	182.937	263.167	110.89	488.813	NA	NA	NA	K08913//light-harvesting complex II chlorophyll a/b binding protein 2	NP_001295615.1//chlorophyll a-b binding protein 151, chloroplastic [Jatropha curcas]
Maker07824	194.5	186.837	256.493	235.987	NA	NA	NA	NA	XP_006464969.1//PREDICTED: CBS domain-containing protein CBSX3, mitochondrial [Citrus sinensis];gi|568820965|ref|XP_006464969.1|//1
Maker23512	159.49	130.01	60.8067	98.5067	NA	NA	NA	K19892//glucan endo-1,3-beta-glucosidase 4 [EC:3.2.1.39];K19891//glucan endo-1,3-beta-glucosidase 1/2/3 [EC:3.2.1.39]	gi|674239256|gb|KFK32021.1|//1
Maker22906	172.937	66.6967	100.123	71.7433	GO:0005634//nucleus	GO:0003723//RNA binding;GO:0005524//ATP binding;GO:0004386//helicase activity	NA	K16911//ATP-dependent RNA helicase DDX21 [EC:3.6.4.13]	gi|359490274|ref|XP_002269873.2|//1
Maker23286	184.877	127.887	150.383	248.01	NA	GO:0019904//protein domain specific binding	NA	K06630//14-3-3 protein epsilon	gi|568829418|ref|XP_006469020.1|//1;AAC15418.1//14-3-3 protein homolog [Maackia amurensis];XP_006591886.1//PREDICTED: uncharacterized protein LOC100801348 isoform X1 [Glycine max]
Maker45056	173.947	158.973	195.783	212.627	GO:0016021//integral component of membrane	NA	NA	NA	gi|567883167|ref|XP_006434142.1|//1
Maker28585	166.05	48.5667	50.83	64.77	GO:0005737//cytoplasm	GO:0046914//transition metal ion binding	GO:0030001//metal ion transport;GO:0046916//cellular transition metal ion homeostasis	K04733//interleukin-1 receptor-associated kinase 4 [EC:2.7.11.1];K07213//copper chaperone	gi|743916795|ref|XP_011002375.1|//1
Maker39317	179.763	0	4.39	17.5267	GO:0010369//chromocenter;GO:0005634//nucleus;GO:0000786//nucleosome	GO:0003677//DNA binding;GO:0046982//protein heterodimerization activity;GO:0031492//nucleosomal DNA binding	GO:0006334//nucleosome assembly	K11253//histone H3	gi|670445861|ref|XP_008663191.1|//1
Maker08441	179.763	138.62	131.13	99.97	GO:0010369//chromocenter;GO:0005634//nucleus;GO:0000786//nucleosome	GO:0003677//DNA binding;GO:0046982//protein heterodimerization activity;GO:0031492//nucleosomal DNA binding	GO:0006334//nucleosome assembly	K11253//histone H3	gi|836000613|ref|XP_012702890.1|//1
BGI_novel_G006061	273.983	1106.91	708.397	12.2567	NA	NA	NA	K14611//solute carrier family 23 (nucleobase transporter), member 1/2;K10761//tRNA(His) guanylyltransferase [EC:2.7.7.79]	XP_015574352.1//PREDICTED: uncharacterized protein LOC8288136 [Ricinus communis]
BGI_novel_G010766	173.29	51.16	85.8433	88.2933	NA	NA	NA	K02880//large subunit ribosomal protein L17e	XP_013617117.1//PREDICTED: 60S ribosomal protein L17-2-like [Brassica oleracea var. oleracea]
Maker20502	183.403	78.8433	114.747	120.087	GO:0005840//ribosome	GO:0003735//structural constituent of ribosome	GO:0006412//translation	K02873//large subunit ribosomal protein L13e	gi|727444088|ref|XP_010503548.1|//1
Maker14629	183.403	78.8433	114.747	120.087	GO:0005840//ribosome	GO:0003735//structural constituent of ribosome	GO:0006412//translation	K02873//large subunit ribosomal protein L13e	gi|727444088|ref|XP_010503548.1|//1
Maker22081	182.283	65.31	69.2	75.7567	NA	NA	NA	K00826//branched-chain amino acid aminotransferase [EC:2.6.1.42]	gi|568857499|ref|XP_006482303.1|//1
BGI_novel_G013298	198.33	61.5967	80.9933	152.207	NA	NA	NA	K01759//lactoylglutathione lyase [EC:4.4.1.5]	XP_015959074.1//putative lactoylglutathione lyase [Arachis duranensis]
Maker30685	179.34	188.29	229.68	327.783	NA	GO:0047641//aldose-6-phosphate reductase (NADPH) activity;GO:0016491//oxidoreductase activity	NA	K00011//aldehyde reductase [EC:1.1.1.21]	gi|255543887|ref|XP_002513006.1|//1;XP_012449750.1//PREDICTED: NADP-dependent D-sorbitol-6-phosphate dehydrogenase-like [Gossypium raimondii]
Maker16682	166.127	1739.5	1341.41	14.3667	NA	NA	NA	K21952//CASK-interacting protein;K02184//formin 2	XP_010104364.1//Pollen-specific leucine-rich repeat extensin-like protein 1 [Morus notabilis];XP_006480071.1//PREDICTED: pollen-specific leucine-rich repeat extensin-like protein 4 [Citrus sinensis];XP_018501769.1//PREDICTED: pollen-specific leucine-rich repeat extensin-like protein 4 [Pyrus x bretschneideri];OIW09032.1//hypothetical protein TanjilG_05876, partial [Lupinus angustifolius];AQK48658…
Maker28847	174.84	97	108	150.347	NA	GO:0003723//RNA binding;GO:0008168//methyltransferase activity	GO:0006364//rRNA processing;GO:0008033//tRNA processing	K14563//rRNA 2'-O-methyltransferase fibrillarin [EC:2.1.1.-]	XP_002513667.2//PREDICTED: LOW QUALITY PROTEIN: probable mediator of RNA polymerase II transcription subunit 36b [Ricinus communis];gi|567890161|ref|XP_006437601.1|//1
Maker39456	182.843	186.227	214.753	179.547	NA	GO:0004185//serine-type carboxypeptidase activity	NA	K16298//serine carboxypeptidase-like clade IV [EC:3.4.16.-]	gi|567887970|ref|XP_006436507.1|//1
Maker20267	176.05	97.43	121.773	84.3133	GO:0005829//cytosol	GO:0005524//ATP binding;GO:0004612//phosphoenolpyruvate carboxykinase (ATP) activity	GO:0006094//gluconeogenesis	K01610//phosphoenolpyruvate carboxykinase (ATP) [EC:4.1.1.49]	gi|567867137|ref|XP_006426191.1|//1
Maker38113	183.4	232.453	313.373	204.677	GO:0000276//mitochondrial proton-transporting ATP synthase complex, coupling factor F(o)	GO:0015078//hydrogen ion transmembrane transporter activity	GO:0015986//ATP synthesis coupled proton transport	K02140//F-type H+-transporting ATPase subunit g	gi|951009249|ref|XP_014509237.1|//1
BGI_novel_G008373	198.357	31.8467	43.7967	26.24	NA	NA	NA	NA	ASY95755.1//hypothetical chloroplast RF1 (chloroplast) [Spondias mombin]
Maker21317	186.893	265.61	245.243	152.83	NA	GO:0004372//glycine hydroxymethyltransferase activity;GO:0030170//pyridoxal phosphate binding	GO:0035999//tetrahydrofolate interconversion;GO:0006545//glycine biosynthetic process	K00600//glycine hydroxymethyltransferase [EC:2.1.2.1]	gi|567856578|ref|XP_006421019.1|//1
BGI_novel_G013848	173.513	315.74	400.143	290.307	NA	NA	NA	K02130//F-type H+-transporting ATPase subunit f	XP_017983948.1//PREDICTED: uncharacterized protein LOC18589396 [Theobroma cacao]
Maker36675	162.2	119.993	68.4133	316.167	GO:0009535//chloroplast thylakoid membrane;GO:0009523//photosystem II;GO:0016021//integral component of membrane;GO:0009522//photosystem I	GO:0016168//chlorophyll binding	GO:0009765//photosynthesis, light harvesting;GO:0018298//protein-chromophore linkage	K08916//light-harvesting complex II chlorophyll a/b binding protein 5	XP_012446331.1//PREDICTED: chlorophyll a-b binding protein CP26, chloroplastic [Gossypium raimondii];gi|641823509|gb|KDO42910.1|//1
Maker39934	174.753	195.603	236.81	440.78	NA	GO:0016747//transferase activity, transferring acyl groups other than amino-acyl groups	GO:0008152//metabolic process	K07513//acetyl-CoA acyltransferase 1 [EC:2.3.1.16]	gi|641824252|gb|KDO43600.1|//1;XP_012455160.1//PREDICTED: 3-ketoacyl-CoA thiolase 2, peroxisomal [Gossypium raimondii]
Maker25663	172.37	93.1033	135.043	149.737	NA	GO:0016787//hydrolase activity	GO:0016042//lipid catabolic process	K02730//20S proteasome subunit alpha 1 [EC:3.4.25.1];K13806//sn1-specific diacylglycerol lipase [EC:3.1.1.-]	XP_015388086.1//PREDICTED: uncharacterized protein LOC102619543 isoform X1 [Citrus sinensis];XP_021611137.1//proteasome subunit alpha type-6 [Manihot esculenta];gi|590620899|ref|XP_007024659.1|//1;XP_007024659.2//PREDICTED: uncharacterized protein LOC18596243 [Theobroma cacao];XP_021638899.1//uncharacterized protein LOC110634263 [Hevea brasiliensis]
BGI_novel_G005044	176.13	64.3667	125.237	145.77	NA	NA	NA	K02958//small subunit ribosomal protein S15e	XP_002517015.1//PREDICTED: 40S ribosomal protein S15 [Ricinus communis]
BGI_novel_G013045	164.287	131.927	110.437	141.277	NA	NA	NA	K02980//small subunit ribosomal protein S29e	KCW68667.1//hypothetical protein EUGRSUZ_F02264, partial [Eucalyptus grandis]
Maker46328	166.92	69.8433	92.2067	87.8667	GO:0005681//spliceosomal complex	GO:0003723//RNA binding	GO:0000398//mRNA splicing, via spliceosome	K12893//splicing factor, arginine/serine-rich 4/5/6	gi|590672356|ref|XP_007038588.1|//1;XP_006421852.1//hypothetical protein CICLE_v10005021mg [Citrus clementina]
Maker40265	169.367	67.9667	184.703	0.266667	NA	NA	NA	K02995//small subunit ribosomal protein S8e	gi|971581010|ref|XP_015159382.1|//1;OMO59138.1//Plant EC metallothionein-like protein, family 15 [Corchorus olitorius]
Maker27720	163.53	97.7767	123.97	148.563	GO:0005737//cytoplasm	GO:0052689//carboxylic ester hydrolase activity;GO:0018738//S-formylglutathione hydrolase activity	GO:0046294//formaldehyde catabolic process	K01070//S-formylglutathione hydrolase [EC:3.1.2.12]	gi|802730510|ref|XP_012086220.1|//1
Maker10970	183.733	60.9133	65.0333	93.4933	GO:0005576//extracellular region	GO:0046872//metal ion binding;GO:0020037//heme binding;GO:0004601//peroxidase activity	GO:0006979//response to oxidative stress;GO:0042744//hydrogen peroxide catabolic process	K00430//peroxidase [EC:1.11.1.7]	gi|567876853|ref|XP_006431016.1|//1
BGI_novel_G007387	179.233	283.3	353.973	736.093	NA	NA	NA	K22068//iron-sulfur cluster assembly enzyme ISCU, mitochondrial	XP_006476786.1//PREDICTED: iron-sulfur cluster assembly protein 1-like [Citrus sinensis]
BGI_novel_G012071	165.863	222.62	287.07	266.393	NA	NA	NA	NA	XP_006467308.1//PREDICTED: NADH-ubiquinone oxidoreductase 20.9 kDa subunit [Citrus sinensis]
BGI_novel_G000128	152.923	38.8733	107.51	87.9	NA	NA	NA	K02894//large subunit ribosomal protein L23e	BAS82209.1//Os03g0139100, partial [Oryza sativa Japonica Group]
Maker41080	179.763	195.27	227.363	146.037	NA	NA	NA	NA	XP_006465345.1//PREDICTED: uncharacterized protein LOC102627694 [Citrus sinensis];gi|568821818|ref|XP_006465345.1|//1
Maker00469	178.493	145.763	172.767	43.5533	NA	NA	NA	K00134//glyceraldehyde 3-phosphate dehydrogenase [EC:1.2.1.12]	OVA17564.1//Glyceraldehyde 3-phosphate dehydrogenase [Macleaya cordata];gi|976911191|gb|KVH97848.1|//1
Maker17112	165.547	114.447	154.933	67.5233	GO:0005634//nucleus;GO:0005737//cytoplasm	GO:0009041//uridylate kinase activity;GO:0005524//ATP binding;GO:0004127//cytidylate kinase activity	GO:0006221//pyrimidine nucleotide biosynthetic process;GO:0006207//'de novo' pyrimidine nucleobase biosynthetic process	K13800//UMP-CMP kinase [EC:2.7.4.- 2.7.4.14]	XP_021644552.1//UMP-CMP kinase 3-like isoform X2 [Hevea brasiliensis];gi|802700598|ref|XP_012083770.1|//1
BGI_novel_G016387	170.19	95.2933	84.32	138.447	NA	NA	NA	K10534//nitrate reductase (NAD(P)H) [EC:1.7.1.1 1.7.1.2 1.7.1.3]	OMO95067.1//hypothetical protein CCACVL1_05608 [Corchorus capsularis]
Maker07983	227.63	103.89	74.9033	345.583	GO:0009507//chloroplast	GO:0004497//monooxygenase activity;GO:0016984//ribulose-bisphosphate carboxylase activity	GO:0015977//carbon fixation;GO:0009853//photorespiration;GO:0015979//photosynthesis	K01602//ribulose-bisphosphate carboxylase small chain [EC:4.1.1.39]	gi|763742951|gb|KJB10450.1|//1;XP_018848375.1//PREDICTED: ribulose bisphosphate carboxylase small chain, chloroplastic-like [Juglans regia]
Maker11159	172.5	124.9	117.697	144.437	GO:0005853//eukaryotic translation elongation factor 1 complex	GO:0003746//translation elongation factor activity	NA	K03232//elongation factor 1-beta	gi|596214479|ref|XP_007223902.1|//1;XP_018814788.1//PREDICTED: elongation factor 1-delta-like [Juglans regia]
Maker27219	166.6	160.647	93.9	233.037	GO:0009535//chloroplast thylakoid membrane;GO:0009523//photosystem II;GO:0016021//integral component of membrane;GO:0009522//photosystem I	GO:0016168//chlorophyll binding	GO:0009765//photosynthesis, light harvesting;GO:0018298//protein-chromophore linkage	K08915//light-harvesting complex II chlorophyll a/b binding protein 4	gi|703093964|ref|XP_010095100.1|//1
Maker13668	159.99	64.9867	80.3767	78.4633	NA	GO:0003700//DNA binding transcription factor activity	GO:0006351//transcription, DNA-templated;GO:0009742//brassinosteroid mediated signaling pathway	K14503//brassinosteroid resistant 1/2	gi|567866223|ref|XP_006425734.1|//1;XP_006466728.1//PREDICTED: BES1/BZR1 homolog protein 2 [Citrus sinensis]
Maker35714	165.983	91.3033	105.433	128.05	GO:0005829//cytosol;GO:0009570//chloroplast stroma;GO:0009507//chloroplast	GO:0046872//metal ion binding	GO:0009228//thiamine biosynthetic process;GO:0052837//thiazole biosynthetic process;GO:0006950//response to stress	K03146//thiamine thiazole synthase	gi|572152967|ref|NP_001275783.1|//1
Maker10508	169.35	93.1233	103.327	123.53	GO:0005840//ribosome	GO:0003735//structural constituent of ribosome	GO:0006412//translation	K02991//small subunit ribosomal protein S6e	gi|802673549|ref|XP_012081618.1|//1
Maker19108	169.35	93.1233	103.327	123.53	GO:0005840//ribosome	GO:0003735//structural constituent of ribosome	GO:0006412//translation	K02991//small subunit ribosomal protein S6e	gi|802673549|ref|XP_012081618.1|//1
BGI_novel_G005349	161.113	14.56	22.7633	33.2733	NA	NA	NA	K03363//cell division cycle 20, cofactor of APC complex	XP_021649063.1//uncharacterized protein LOC110641587 [Hevea brasiliensis]
BGI_novel_G012692	154.313	74.3167	101.41	113.623	NA	NA	NA	K02921//large subunit ribosomal protein L37Ae	XP_010110542.1//hypothetical protein L484_023376 [Morus notabilis]
BGI_novel_G016427	169.227	86.6733	97.56	153.943	NA	NA	NA	K12896//splicing factor, arginine/serine-rich 7	KDO67845.1//hypothetical protein CISIN_1g021599mg [Citrus sinensis]
Maker35948	160.577	94.4767	117.327	147.277	NA	GO:0003677//DNA binding	NA	K06875//programmed cell death protein 5	gi|297740643|emb|CBI30825.3|//1;EOY27790.1//Double-stranded DNA-binding family protein [Theobroma cacao]
BGI_novel_G014059	173.857	87.44	80.6067	143.397	NA	NA	NA	K09503//DnaJ homolog subfamily A member 2	XP_007010484.1//PREDICTED: dnaJ protein homolog [Theobroma cacao]
Maker27884	163.717	166.587	276.16	115.643	GO:0009535//chloroplast thylakoid membrane;GO:0009941//chloroplast envelope	GO:0016705//oxidoreductase activity, acting on paired donors, with incorporation or reduction of molecular oxygen;GO:0020037//heme binding;GO:0005506//iron ion binding;GO:0004497//monooxygenase activity	GO:0006952//defense response;GO:0009695//jasmonic acid biosynthetic process;GO:0016125//sterol metabolic process	K01723//hydroperoxide dehydratase [EC:4.2.1.92]	gi|703136134|ref|XP_010106073.1|//1
Maker30646	184.287	246.56	342.567	268.01	GO:0016020//membrane	GO:0016651//oxidoreductase activity, acting on NAD(P)H;GO:0051539//4 iron, 4 sulfur cluster binding	NA	K03941//NADH dehydrogenase (ubiquinone) Fe-S protein 8 [EC:1.6.5.3 1.6.99.3]	gi|567861210|ref|XP_006423259.1|//1
BGI_novel_G007433	195.857	245.383	231.397	235.283	NA	NA	NA	K03094//S-phase kinase-associated protein 1	XP_010680409.1//PREDICTED: SKP1-like protein 1B [Beta vulgaris subsp. vulgaris]
Maker19830	177.523	72.6133	108.307	79.21	GO:0005794//Golgi apparatus;GO:0016021//integral component of membrane;GO:0005789//endoplasmic reticulum membrane	GO:0046923//ER retention sequence binding	GO:0010204//defense response signaling pathway, resistance gene-independent;GO:0015031//protein transport;GO:0006621//protein retention in ER lumen	K10949//ER lumen protein retaining receptor	gi|568880287|ref|XP_006493062.1|//1;XP_011091449.1//ER lumen protein-retaining receptor [Sesamum indicum]
Maker27882	177.107	96.5	165.747	80.9567	GO:0005737//cytoplasm	GO:0003723//RNA binding	NA	K13126//polyadenylate-binding protein	gi|802571989|ref|XP_012068315.1|//1
Maker24010	164.563	15.7567	18.4067	10.6067	NA	GO:0046872//metal ion binding	GO:0030001//metal ion transport	K07213//copper chaperone	XP_015932142.1//heavy metal-associated isoprenylated plant protein 9 [Arachis duranensis];gi|697187017|ref|XP_009602549.1|//1
Maker18579	168.457	63.3167	88.5367	105.487	GO:0022625//cytosolic large ribosomal subunit	GO:0003723//RNA binding;GO:0003735//structural constituent of ribosome	GO:1902626//assembly of large subunit precursor of preribosome;GO:0006412//translation;GO:0000027//ribosomal large subunit assembly	K02896//large subunit ribosomal protein L24e	gi|802688026|ref|XP_012082538.1|//1;XP_010654022.1//PREDICTED: 60S ribosomal protein L24 [Vitis vinifera]
Maker37190	176.11	56.15	71.6	76.7367	NA	NA	NA	K14565//nucleolar protein 58	gi|568877656|ref|XP_006491841.1|//1
Maker27935	174.967	57.6133	69.8567	76.0167	GO:0005777//peroxisome	NA	NA	NA	gi|702371600|ref|XP_010061751.1|//1
Maker18383	165.083	139.473	160.973	238.367	NA	NA	NA	K21442//ankyrin repeat domain-containing protein 54;K06694//26S proteasome non-ATPase regulatory subunit 10;K21433//ankyrin repeat domain-containing protein 1	XP_010090746.1//Ankyrin repeat domain-containing protein 2 [Morus notabilis];gi|703077999|ref|XP_010090746.1|//1
Maker30689	173.31	0.126667	0.196667	0.206667	NA	GO:0016210//naringenin-chalcone synthase activity;GO:0016747//transferase activity, transferring acyl groups other than amino-acyl groups	GO:0009058//biosynthetic process	K08176//MFS transporter, PHS family, inorganic phosphate transporter;K00660//chalcone synthase [EC:2.3.1.74]	gi|590684827|ref|XP_007041944.1|//1
Maker12197	168.183	77.27	99.1767	99.83	GO:0016021//integral component of membrane	NA	NA	K17085//transmembrane 9 superfamily member 1	gi|728812146|gb|KHG00678.1|//1;GAV58445.1//EMP70 domain-containing protein [Cephalotus follicularis]
Maker26206	172	1019.21	1958.43	285.503	NA	NA	NA	NA	gi|590703713|ref|XP_007046953.1|//1
BGI_novel_G013663	163.517	59.7767	63.12	80.83	NA	NA	NA	K11096//small nuclear ribonucleoprotein D2	XP_018858297.1//PREDICTED: small nuclear ribonucleoprotein Sm D2 [Juglans regia]
BGI_novel_G002007	144.447	119.62	180.7	146.87	NA	NA	NA	K02880//large subunit ribosomal protein L17e	XP_019176409.1//PREDICTED: 60S ribosomal protein L17-2-like [Ipomoea nil]
Maker26227	167.627	294.49	926.27	1.35	NA	GO:0045735//nutrient reservoir activity	NA	K17815//exonuclease V [EC:3.1.-.-];K18626//trichohyalin	gi|567866195|ref|XP_006425720.1|//1
Maker33162	179.583	555.06	100.357	1112.45	NA	GO:0004332//fructose-bisphosphate aldolase activity	GO:0006096//glycolytic process	K01623//fructose-bisphosphate aldolase, class I [EC:4.1.2.13]	gi|629089166|gb|KCW55419.1|//1;XP_010271476.1//PREDICTED: fructose-bisphosphate aldolase 1, chloroplastic-like [Nelumbo nucifera]
Maker32062	159.733	171.9	347.12	123.433	NA	NA	NA	K19761//gamma-glutamylaminecyclotransferase [EC:2.3.2.-]	gi|823153893|ref|XP_012476797.1|//1
Maker34347	159.733	171.9	347.12	123.433	NA	NA	NA	K19761//gamma-glutamylaminecyclotransferase [EC:2.3.2.-]	gi|823153893|ref|XP_012476797.1|//1
Maker07938	162.757	161.167	145.88	141.307	NA	GO:0004489//methylenetetrahydrofolate reductase (NAD(P)H) activity	GO:0006555//methionine metabolic process;GO:0035999//tetrahydrofolate interconversion	K00297//methylenetetrahydrofolate reductase (NADPH) [EC:1.5.1.20]	gi|568849550|ref|XP_006478513.1|//1
Maker08767	161.14	206.397	54.15	122.367	GO:0016021//integral component of membrane	GO:0003824//catalytic activity	GO:0009116//nucleoside metabolic process	K07870//mitochondrial Rho GTPase 1 [EC:3.6.5.-]	XP_007013111.2//PREDICTED: bark storage protein A [Theobroma cacao];gi|590576995|ref|XP_007013111.1|//1
BGI_novel_G000620	163.493	1.3	3.42667	34.9767	NA	NA	NA	NA	NA
BGI_novel_G011895	168.753	133.723	136.283	133.617	NA	NA	NA	K17278//membrane-associated progesterone receptor component	XP_017637961.1//PREDICTED: membrane steroid-binding protein 2 [Gossypium arboreum]
Maker23475	170.39	133.53	208.833	10.83	NA	GO:0019904//protein domain specific binding	NA	K06630//14-3-3 protein epsilon	gi|568861391|ref|XP_006484187.1|//1;XP_021299819.1//14-3-3-like protein GF14 iota isoform X2 [Herrania umbratica]
BGI_novel_G001878	158.887	0.0633333	0	0	NA	NA	NA	K09874//aquaporin NIP	XP_006419834.1//hypothetical protein CICLE_v10005554mg [Citrus clementina]
BGI_novel_G007798	164.647	37.2167	60.1533	61.5833	NA	NA	NA	K02953//small subunit ribosomal protein S13e	OMO59980.1//Ribosomal protein S15 [Corchorus capsularis]
Maker34938	125.737	25.8067	64.5	66.1867	NA	GO:0019904//protein domain specific binding	NA	K06630//14-3-3 protein epsilon	XP_006433977.1//hypothetical protein CICLE_v10002186mg [Citrus clementina];gi|802569534|ref|XP_012067879.1|//1
Maker28901	167.663	86.9533	192.23	48.7	NA	NA	NA	K00134//glyceraldehyde 3-phosphate dehydrogenase [EC:1.2.1.12]	XP_022133962.1//glyceraldehyde-3-phosphate dehydrogenase [Momordica charantia];gi|976911191|gb|KVH97848.1|//1
Maker21474	162.947	152.917	201.967	204.337	NA	GO:0003755//peptidyl-prolyl cis-trans isomerase activity	NA	K09579//peptidyl-prolyl cis-trans isomerase NIMA-interacting 4 [EC:5.2.1.8]	gi|116786570|gb|ABK24159.1|//1;XP_008783558.1//PREDICTED: peptidyl-prolyl cis-trans isomerase NIMA-interacting 4 [Phoenix dactylifera]
BGI_novel_G008608	168.987	107.023	172.547	83.87	NA	NA	NA	K05759//profilin	XP_012470134.1//PREDICTED: profilin-3 [Gossypium raimondii]
Maker45977	162.003	228.957	274.707	216.22	NA	NA	NA	K13448//calcium-binding protein CML;K00655//1-acyl-sn-glycerol-3-phosphate acyltransferase [EC:2.3.1.51];K09699//2-oxoisovalerate dehydrogenase E2 component (dihydrolipoyl transacylase) [EC:2.3.1.168]	gi|567919432|ref|XP_006451722.1|//1
Maker14989	163.1	38.4	71.44	65.32	GO:0043231//intracellular membrane-bounded organelle	GO:0080043//quercetin 3-O-glucosyltransferase activity;GO:0080044//quercetin 7-O-glucosyltransferase activity;GO:0016758//transferase activity, transferring hexosyl groups	GO:0008152//metabolic process	K04628//ceramide galactosyltransferase [EC:2.4.1.47];K02966//small subunit ribosomal protein S19e	XP_006477727.1//PREDICTED: UDP-glycosyltransferase 83A1 [Citrus sinensis];gi|566198982|ref|XP_006375759.1|//1
Maker32471	156.89	212.537	235.127	287.547	GO:0005634//nucleus;GO:0005829//cytosol;GO:0005886//plasma membrane	NA	GO:0009737//response to abscisic acid	K01953//asparagine synthase (glutamine-hydrolysing) [EC:6.3.5.4];K13783//MFS transporter, OPA family, solute carrier family 37 (glycerol-3-phosphate transporter), member 1/2	gi|567853848|ref|XP_006420044.1|//1
Maker22190	163.003	318.247	318.597	461.653	NA	GO:0004356//glutamate-ammonia ligase activity;GO:0005524//ATP binding	GO:0006542//glutamine biosynthetic process	K01915//glutamine synthetase [EC:6.3.1.2]	gi|417060|sp|P32289.1|GLNA_VIGAC//1
Maker30513	163.003	318.247	318.597	461.653	NA	GO:0004356//glutamate-ammonia ligase activity;GO:0005524//ATP binding	GO:0006542//glutamine biosynthetic process	K01915//glutamine synthetase [EC:6.3.1.2]	gi|417060|sp|P32289.1|GLNA_VIGAC//1
BGI_novel_G010639	163.753	2214.57	1888.33	21.5333	NA	NA	NA	K19891//glucan endo-1,3-beta-glucosidase 1/2/3 [EC:3.2.1.39]	XP_018823299.1//PREDICTED: glucan endo-1,3-beta-glucosidase-like [Juglans regia]
Maker45898	171.72	159.55	195.7	186.73	NA	NA	NA	K00620//glutamate N-acetyltransferase / amino-acid N-acetyltransferase [EC:2.3.1.35 2.3.1.1]	XP_006429064.1//hypothetical protein CICLE_v10012502mg [Citrus clementina];gi|567872949|ref|XP_006429064.1|//1
Maker40271	167.693	117.143	100.043	133.157	NA	NA	NA	NA	gi|565399537|ref|XP_006365306.1|//1
Maker36394	167.637	63.16	74.1867	98.0967	NA	GO:0004674//protein serine/threonine kinase activity;GO:0005524//ATP binding	NA	K03083//glycogen synthase kinase 3 beta [EC:2.7.11.26]	AAN63591.1//GSK-3-like protein MsK4 [Medicago sativa];gi|596142504|ref|XP_007222549.1|//1;XP_018817886.1//PREDICTED: shaggy-related protein kinase kappa-like [Juglans regia]
Maker02798	155.87	172.25	166.007	157.403	NA	NA	GO:0006511//ubiquitin-dependent protein catabolic process	K03094//S-phase kinase-associated protein 1	gi|567859864|ref|XP_006422586.1|//1
Maker29393	163.973	194.56	373.227	127.913	NA	NA	NA	K19761//gamma-glutamylaminecyclotransferase [EC:2.3.2.-]	gi|823153893|ref|XP_012476797.1|//1
Maker08022	171.703	70.2433	70.7967	85.18	NA	NA	NA	K14485//transport inhibitor response 1	gi|590647745|ref|XP_007031984.1|//1
Maker07280	160.837	751.747	453.043	717.103	GO:0005777//peroxisome;GO:0005739//mitochondrion	GO:0046872//metal ion binding;GO:0020037//heme binding;GO:0004096//catalase activity	GO:0006979//response to oxidative stress;GO:0042744//hydrogen peroxide catabolic process;GO:0042542//response to hydrogen peroxide	K03781//catalase [EC:1.11.1.6]	gi|90818816|emb|CAI43948.1|//1
Maker31765	159.637	164.243	49.9167	478.623	GO:0009579//thylakoid;GO:0009570//chloroplast stroma	GO:0005524//ATP binding;GO:0046863//ribulose-1,5-bisphosphate carboxylase/oxygenase activator activity	NA	K09753//cinnamoyl-CoA reductase [EC:1.2.1.44];K02960//small subunit ribosomal protein S16e;K03064//26S proteasome regulatory subunit T4	gi|590563085|ref|XP_007009268.1|//1;XP_007009267.1//PREDICTED: ribulose bisphosphate carboxylase/oxygenase activase 2, chloroplastic isoform X2 [Theobroma cacao]
BGI_novel_G012002	155.893	136.483	217.833	133.993	NA	NA	NA	K03949//NADH dehydrogenase (ubiquinone) 1 alpha subcomplex subunit 5	OMO66903.1//ETC complex I subunit [Corchorus olitorius]
Maker19694	149.947	232.36	273.017	253.837	NA	NA	NA	K06685//MOB kinase activator 1	gi|641819947|gb|KDO40074.1|//1;XP_016716372.1//PREDICTED: MOB kinase activator-like 1A isoform X1 [Gossypium hirsutum]
Maker23310	157.053	84.7033	110.877	112.15	NA	GO:0004674//protein serine/threonine kinase activity;GO:0005524//ATP binding	NA	K00924//kinase [EC:2.7.1.-];K14502//protein brassinosteroid insensitive 2 [EC:2.7.11.1]	gi|568829362|ref|XP_006468992.1|//1;GAV61042.1//Pkinase domain-containing protein [Cephalotus follicularis];XP_006468996.1//PREDICTED: sec1 family domain-containing protein MIP3 [Citrus sinensis]
Maker42133	160.763	201.46	202.09	266.167	GO:0005789//endoplasmic reticulum membrane;GO:0000139//Golgi membrane	GO:0005525//GTP binding;GO:0003924//GTPase activity	GO:0006888//ER to Golgi vesicle-mediated transport	K07874//Ras-related protein Rab-1A	XP_006490023.1//PREDICTED: GTP-binding protein YPTM2-like [Citrus sinensis];gi|568873817|ref|XP_006490023.1|//1
Maker47502	161.433	96.38	128.447	105.42	GO:0005737//cytoplasm	GO:0005524//ATP binding;GO:0004824//lysine-tRNA ligase activity;GO:0003676//nucleic acid binding	GO:0006430//lysyl-tRNA aminoacylation	K04567//lysyl-tRNA synthetase, class II [EC:6.1.1.6]	gi|823245334|ref|XP_012455334.1|//1;XP_012455334.1//PREDICTED: lysine--tRNA ligase-like isoform X1 [Gossypium raimondii]
Maker42877	159.347	59.8433	99.26	75.98	NA	GO:0003676//nucleic acid binding	NA	K11276//nucleophosmin 1	gi|567863380|ref|XP_006424344.1|//1
Maker10331	149.143	0.156667	0.106667	0.313333	GO:0016021//integral component of membrane	GO:0008970//phosphatidylcholine 1-acylhydrolase activity	GO:0006629//lipid metabolic process	K00145//N-acetyl-gamma-glutamyl-phosphate reductase [EC:1.2.1.38]	XP_003547164.2//PREDICTED: phospholipase A1-II 1-like [Glycine max];gi|449444701|ref|XP_004140112.1|//1;XP_022147894.1//phospholipase A1-IIgamma-like [Momordica charantia]
BGI_novel_G005463	174.64	28.6333	47.6467	29.6233	NA	NA	NA	K12160//small ubiquitin-related modifier	XP_009411857.1//PREDICTED: small ubiquitin-related modifier 2-like [Musa acuminata subsp. malaccensis]
Maker32431	158.627	92.75	108.523	73	NA	NA	NA	K21596//calmodulin-binding transcription activator	XP_006428187.1//hypothetical protein CICLE_v10026169mg [Citrus clementina];gi|567871131|ref|XP_006428187.1|//1
Maker45365	161.907	111.187	168.233	135.19	NA	GO:0016620//oxidoreductase activity, acting on the aldehyde or oxo group of donors, NAD or NADP as acceptor;GO:0050661//NADP binding;GO:0051287//NAD binding	GO:0006006//glucose metabolic process	K00134//glyceraldehyde 3-phosphate dehydrogenase [EC:1.2.1.12]	AJA29689.1//glyceraldehyde-3-phosphate dehydrogenase [Betula luminifera];gi|743782314|ref|XP_011016312.1|//1
Maker12346	157.703	114.173	174.023	410.13	NA	NA	NA	K15046//influenza virus NS1A-binding protein;K10457//kelch-like protein 20	gi|568844972|ref|XP_006476354.1|//1
Maker32319	155.973	84.4	84.1333	147.003	GO:0016021//integral component of membrane;GO:0005789//endoplasmic reticulum membrane	NA	NA	K20721//reticulon-1	gi|823150608|ref|XP_012475126.1|//1;XP_012475126.1//PREDICTED: reticulon-like protein B5 [Gossypium raimondii]
Maker35556	167.547	40.6633	100.42	106.883	GO:0031429//box H/ACA snoRNP complex	GO:0003723//RNA binding;GO:0034513//box H/ACA snoRNA binding	GO:0006364//rRNA processing;GO:0001522//pseudouridine synthesis;GO:0000454//snoRNA guided rRNA pseudouridine synthesis	K11128//H/ACA ribonucleoprotein complex subunit 1	XP_021620957.1//putative H/ACA ribonucleoprotein complex subunit 1-like protein 1 [Manihot esculenta];gi|661882096|emb|CDP14321.1|//1
BGI_novel_G013297	143.353	66.9733	78.51	94.5133	NA	NA	NA	K01759//lactoylglutathione lyase [EC:4.4.1.5]	XP_015959074.1//putative lactoylglutathione lyase [Arachis duranensis]
Maker44382	152.3	118.073	149.737	193.27	NA	NA	NA	NA	XP_006422022.1//hypothetical protein CICLE_v10005857mg [Citrus clementina];gi|567858678|ref|XP_006422022.1|//1
Maker20021	156.143	63.36	69.1733	116.31	NA	NA	NA	K17046//protein DEK	XP_006452583.1//hypothetical protein CICLE_v10007691mg [Citrus clementina];gi|567921154|ref|XP_006452583.1|//1
Maker17406	159.51	20.0433	14.9867	12.9633	GO:0005634//nucleus	NA	GO:0006355//regulation of transcription, DNA-templated;GO:0043486//histone exchange	K11664//vacuolar protein sorting-associated protein 72;K11984//U4/U6.U5 tri-snRNP-associated protein 1	XP_006491805.1//PREDICTED: SWR1 complex subunit 2 [Citrus sinensis];gi|596001727|ref|XP_007218195.1|//1;XP_021596407.1//SART-1 family protein DOT2 [Manihot esculenta]
Maker33655	160.157	142.717	331.397	70.5533	NA	NA	GO:0007275//multicellular organism development	NA	GAV82500.1//YABBY domain-containing protein [Cephalotus follicularis];gi|225445565|ref|XP_002285328.1|//1
Maker12455	167.843	227.37	309.873	237.783	GO:0016021//integral component of membrane	NA	NA	K22255//ATPase inhibitor, mitochondrial	gi|568869361|ref|XP_006487896.1|//1
Maker14154	159.1	47.4567	78.65	77.3733	NA	NA	NA	NA	gi|590722203|ref|XP_007051831.1|//1
BGI_novel_G007988	182.497	86.89	123.25	111.203	NA	NA	NA	K02962//small subunit ribosomal protein S17e	XP_006430110.1//hypothetical protein CICLE_v10013058mg [Citrus clementina]
Maker19860	160.323	56.7167	50.5933	52.7167	NA	NA	NA	NA	gi|567921162|ref|XP_006452587.1|//1
Maker25956	162.493	284.58	252.607	144.96	NA	NA	NA	K15113//solute carrier family 25 (mitochondrial iron transporter), member 28/37	gi|225439528|ref|XP_002263502.1|//1;XP_021289028.1//uncharacterized protein At5g01610-like [Herrania umbratica]
Maker44629	147.493	80.3833	101.953	92.6	NA	GO:0003723//RNA binding	NA	K14411//RNA-binding protein Musashi	gi|356576454|ref|XP_003556346.1|//1;EOY06149.1//RNA-binding family protein isoform 2 [Theobroma cacao]
Maker12363	155.763	99.75	120.897	256.637	GO:0005838//proteasome regulatory particle	NA	GO:0006508//proteolysis	K03031//26S proteasome regulatory subunit N12	gi|567893620|ref|XP_006439298.1|//1;XP_006439298.1//hypothetical protein CICLE_v10021697mg [Citrus clementina]
BGI_novel_G002675	158.177	27.1167	86.72	134.073	NA	NA	NA	K02980//small subunit ribosomal protein S29e	KCW68667.1//hypothetical protein EUGRSUZ_F02264, partial [Eucalyptus grandis]
Maker40498	159.833	98.21	137.237	105.58	GO:0005634//nucleus	NA	GO:0006334//nucleosome assembly	K11290//template-activating factor I	XP_006476613.1//PREDICTED: NAP1-related protein 2 isoform X1 [Citrus sinensis];gi|985446731|ref|XP_015385324.1|//1
Maker34144	163.41	266.093	287.607	108.907	GO:0005622//intracellular	GO:0005525//GTP binding	GO:0007264//small GTPase mediated signal transduction	K07937//ADP-ribosylation factor 1	gi|297736783|emb|CBI25984.3|//1
BGI_novel_G002498	159.803	68.96	90.0067	132.367	NA	NA	NA	K07901//Ras-related protein Rab-8A	XP_015868991.1//PREDICTED: ras-related protein RABE1c-like [Ziziphus jujuba]
Maker27646	159.23	41.4833	53.0033	44.5133	NA	NA	NA	K11253//histone H3;K13993//HSP20 family protein	XP_019090005.1//PREDICTED: histone H3-like centromeric protein CSE4 [Camelina sativa];gi|344190172|gb|AEM97868.1|//1
Maker19729	152.913	124.797	119.913	256.973	GO:0005622//intracellular	NA	GO:0007034//vacuolar transport	K12197//charged multivesicular body protein 1	gi|823226556|ref|XP_012446100.1|//1
BGI_novel_G016394	181.867	81.7133	78.7467	120.57	NA	NA	NA	K08770//ubiquitin C	CEG01448.1//Ubiquitin supergroup [Ostreococcus tauri]
Maker43537	151.983	74.9033	86.2967	127.917	NA	GO:0005524//ATP binding;GO:0003676//nucleic acid binding	NA	K12812//ATP-dependent RNA helicase UAP56/SUB2 [EC:3.6.4.13]	XP_006483351.1//PREDICTED: DEAD-box ATP-dependent RNA helicase 56 [Citrus sinensis];gi|641842813|gb|KDO61716.1|//1
Maker06624	159.523	64.1433	97.17	115.93	NA	GO:0005544//calcium-dependent phospholipid binding;GO:0005509//calcium ion binding	NA	K17098//annexin D	gi|755162810|gb|AJJ90387.1|//1;XP_002309980.1//annexin-like protein RJ4 [Populus trichocarpa];XP_011031008.1//PREDICTED: annexin D2-like [Populus euphratica]
Maker26105	146.217	73.1867	99.9267	121.133	GO:0015934//large ribosomal subunit;GO:0022625//cytosolic large ribosomal subunit	GO:0003723//RNA binding;GO:0003735//structural constituent of ribosome	GO:0006412//translation;GO:0002181//cytoplasmic translation	K02938//large subunit ribosomal protein L8e	gi|566170865|ref|XP_006383123.1|//1;XP_011025941.1//PREDICTED: 60S ribosomal protein L8-3 [Populus euphratica]
BGI_novel_G010149	153.94	92.1233	91.4467	130.073	NA	NA	NA	NA	XP_006471514.1//PREDICTED: inactive poly [ADP-ribose] polymerase RCD1-like isoform X1 [Citrus sinensis]
Maker30665	156.16	176.26	197.437	316.33	NA	GO:0005525//GTP binding;GO:0003924//GTPase activity	NA	K07897//Ras-related protein Rab-7A	gi|224103431|ref|XP_002313053.1|//1
BGI_novel_G007568	147.693	93.13	137.51	181.23	NA	NA	NA	K10525//allene oxide cyclase [EC:5.3.99.6]	XP_018815487.1//PREDICTED: allene oxide cyclase, chloroplastic-like [Juglans regia]
Maker16459	157.987	76.06	116.537	130.417	GO:0022625//cytosolic large ribosomal subunit	GO:0003723//RNA binding;GO:0003735//structural constituent of ribosome	GO:1902626//assembly of large subunit precursor of preribosome;GO:0006412//translation;GO:0000027//ribosomal large subunit assembly	K02896//large subunit ribosomal protein L24e	gi|568881081|ref|XP_006493421.1|//1;XP_006493421.1//PREDICTED: probable ribosome biogenesis protein RLP24 [Citrus sinensis]
BGI_novel_G004681	167.07	22.8967	28.8067	16.36	NA	NA	NA	K20000//maturase K	YP_009344580.1//Ycf1 (chloroplast) [Rhus chinensis]
Maker37874	153.013	151.387	162.49	242.267	GO:0005634//nucleus	GO:0000977//RNA polymerase II regulatory region sequence-specific DNA binding;GO:0003700//DNA binding transcription factor activity;GO:0046983//protein dimerization activity	GO:0045944//positive regulation of transcription from RNA polymerase II promoter;GO:0006351//transcription, DNA-templated	K09264//MADS-box transcription factor, plant	ACD39982.1//MADS1 [Carica papaya];gi|187942344|gb|ACD39982.1|//1
Maker06299	162.037	51.54	46.4933	33.1467	GO:0005634//nucleus;GO:0000786//nucleosome	GO:0003677//DNA binding	GO:0006334//nucleosome assembly	K11275//histone H1/5	gi|566184276|ref|XP_006379869.1|//1
Maker45679	151.743	62.3467	89.4	80.29	GO:0005634//nucleus;GO:0022627//cytosolic small ribosomal subunit;GO:0015935//small ribosomal subunit	GO:0003723//RNA binding;GO:0003684//damaged DNA binding;GO:0003735//structural constituent of ribosome;GO:0008534//oxidized purine nucleobase lesion DNA N-glycosylase activity	GO:0006281//DNA repair;GO:0006412//translation;GO:0002181//cytoplasmic translation	K02985//small subunit ribosomal protein S3e	gi|743812831|ref|XP_011019367.1|//1
Maker21102	151.743	62.3467	89.4	80.29	GO:0005634//nucleus;GO:0022627//cytosolic small ribosomal subunit;GO:0015935//small ribosomal subunit	GO:0003723//RNA binding;GO:0003684//damaged DNA binding;GO:0003735//structural constituent of ribosome;GO:0008534//oxidized purine nucleobase lesion DNA N-glycosylase activity	GO:0006281//DNA repair;GO:0006412//translation;GO:0002181//cytoplasmic translation	K02985//small subunit ribosomal protein S3e	gi|743812831|ref|XP_011019367.1|//1
BGI_novel_G002256	142.65	62.5933	36.6	53.3933	NA	NA	NA	NA	XP_014501457.1//PREDICTED: subtilisin inhibitor 1 [Vigna radiata var. radiata]
Maker20424	147.363	79.32	96.7867	42.0133	GO:0005634//nucleus;GO:0000786//nucleosome	GO:0003677//DNA binding	GO:0006355//regulation of transcription, DNA-templated;GO:0006334//nucleosome assembly	K11275//histone H1/5	gi|802596466|ref|XP_012072266.1|//1
Maker20195	147.363	79.32	96.7867	42.0133	GO:0005634//nucleus;GO:0000786//nucleosome	GO:0003677//DNA binding	GO:0006355//regulation of transcription, DNA-templated;GO:0006334//nucleosome assembly	K11275//histone H1/5	gi|802596466|ref|XP_012072266.1|//1
Maker00360	147.363	79.32	96.7867	42.0133	GO:0005634//nucleus;GO:0000786//nucleosome	GO:0003677//DNA binding	GO:0006355//regulation of transcription, DNA-templated;GO:0006334//nucleosome assembly	K11275//histone H1/5	gi|802596466|ref|XP_012072266.1|//1
Maker45626	156.74	107.36	114.043	155.997	NA	GO:0005524//ATP binding	NA	K03283//heat shock 70kDa protein 1/2/6/8	gi|823137296|ref|XP_012468435.1|//1;XP_018831340.1//PREDICTED: heat shock cognate 70 kDa protein 2-like [Juglans regia]
Maker00361	157.907	247.03	445.853	89.9233	NA	GO:0000287//magnesium ion binding;GO:0016868//intramolecular transferase activity, phosphotransferases	GO:0005975//carbohydrate metabolic process	K01835//phosphoglucomutase [EC:5.4.2.2]	gi|567911791|ref|XP_006448209.1|//1;XP_006448209.1//hypothetical protein CICLE_v10014721mg [Citrus clementina]
BGI_novel_G002132	141.573	51.63	51.7533	51.0633	NA	NA	NA	NA	XP_018823303.1//PREDICTED: osmotin-like protein isoform X2 [Juglans regia]
Maker37404	155.923	135.65	215.417	108.84	GO:0005740//mitochondrial envelope;GO:0005751//mitochondrial respiratory chain complex IV	GO:0004129//cytochrome-c oxidase activity	GO:0006123//mitochondrial electron transport, cytochrome c to oxygen;GO:0042776//mitochondrial ATP synthesis coupled proton transport	K02265//cytochrome c oxidase subunit 5b	gi|728831264|gb|KHG10707.1|//1;XP_006427185.1//hypothetical protein CICLE_v10026654mg [Citrus clementina]
BGI_novel_G003616	142.03	60.6	58.87	92.3367	NA	NA	NA	K15455//diphthamide biosynthesis protein 3	XP_006430044.1//hypothetical protein CICLE_v10012616mg [Citrus clementina]
Maker18942	145.043	94.1533	70.95	254.677	NA	GO:0016491//oxidoreductase activity	NA	K00131//glyceraldehyde-3-phosphate dehydrogenase (NADP+) [EC:1.2.1.9]	gi|593783715|ref|XP_007154898.1|//1;XP_006473976.1//PREDICTED: NADP-dependent glyceraldehyde-3-phosphate dehydrogenase [Citrus sinensis]
BGI_novel_G000624	152.73	591.59	590.167	9.44333	NA	NA	NA	K18749//protein LSM14;K14306//nuclear pore complex protein Nup62	XP_012840491.1//PREDICTED: classical arabinogalactan protein 11-like [Erythranthe guttata]
Maker32270	144.547	252.297	229.43	192.407	GO:0016020//membrane;GO:0005739//mitochondrion	NA	GO:0009735//response to cytokinin	NA	XP_011093023.1//uncharacterized protein LOC105173072 [Sesamum indicum];gi|976903339|gb|KVH91245.1|//1
BGI_novel_G015966	152.94	69.7733	84.99	91.4367	NA	NA	NA	K09490//heat shock 70kDa protein 5	XP_012470371.1//PREDICTED: luminal-binding protein [Gossypium raimondii]
Maker29685	152.953	83.85	101.043	114.103	GO:0005634//nucleus;GO:0005622//intracellular;GO:0005737//cytoplasm	GO:0008536//Ran GTPase binding	GO:0007051//spindle organization;GO:0046907//intracellular transport;GO:0006511//ubiquitin-dependent protein catabolic process;GO:0006606//protein import into nucleus;GO:0000082//G1/S transition of mitotic cell cycle;GO:0043547//positive regulation of GTPase activity;GO:0006405//RNA export from nucleus	K15306//Ran-binding protein 1	gi|703123279|ref|XP_010102783.1|//1
Maker08745	163.25	880.337	899.747	9.80333	NA	NA	NA	K20929//glyoxal/methylglyoxal oxidase [EC:1.2.3.15]	XP_006475693.1//PREDICTED: WSC domain-containing protein ARB_07867-like [Citrus sinensis];gi|568843607|ref|XP_006475693.1|//1
Maker17299	148.537	92.9833	29.6633	76.8067	NA	GO:0003993//acid phosphatase activity	NA	K20728//vegetative storage protein 2	gi|702483800|ref|XP_010033825.1|//1
BGI_novel_G009374	110.163	211.1	227.057	226.023	NA	NA	NA	K03945//NADH dehydrogenase (ubiquinone) 1 alpha subcomplex subunit 1	XP_012091003.1//NADH dehydrogenase [ubiquinone] 1 alpha subcomplex subunit 1 [Jatropha curcas]
Maker45185	151.223	68.2067	55.54	99.4267	GO:0016021//integral component of membrane	NA	NA	NA	gi|255576842|ref|XP_002529307.1|//1;XP_002529307.1//PREDICTED: uncharacterized protein LOC8276159 isoform X1 [Ricinus communis]
Maker41259	160.533	98.62	120.123	184.727	GO:0019773//proteasome core complex, alpha-subunit complex;GO:0005634//nucleus;GO:0005737//cytoplasm	GO:0004298//threonine-type endopeptidase activity	GO:0006511//ubiquitin-dependent protein catabolic process	K02731//20S proteasome subunit alpha 4 [EC:3.4.25.1]	gi|720034744|ref|XP_010266816.1|//1
BGI_novel_G013546	161.59	98.3167	130.107	178.48	NA	NA	NA	K12845//U4/U6 small nuclear ribonucleoprotein SNU13	XP_022142972.1//NHP2-like protein 1 [Momordica charantia]
Maker44838	147.073	177.55	89.6567	287.677	GO:0016021//integral component of membrane	GO:0005215//transporter activity	NA	K09872//aquaporin PIP	gi|567894082|ref|XP_006439529.1|//1
Maker45115	129.447	60.9733	84.07	111.62	NA	GO:0003676//nucleic acid binding	NA	K11130//H/ACA ribonucleoprotein complex subunit 3	XP_019462551.1//PREDICTED: H/ACA ribonucleoprotein complex subunit 3-like protein [Lupinus angustifolius];XP_006440402.1//hypothetical protein CICLE_v10020688mg [Citrus clementina];gi|567895828|ref|XP_006440402.1|//1
Maker46603	146.877	76.3133	68.0033	267.473	GO:0009538//photosystem I reaction center	NA	GO:0015979//photosynthesis	K02693//photosystem I subunit IV	gi|357510347|ref|XP_003625462.1|//1
Maker22115	140.273	60.2367	71.3767	71.9633	GO:0005737//cytoplasm;GO:0005832//chaperonin-containing T-complex	GO:0005524//ATP binding;GO:0051082//unfolded protein binding;GO:0044183//protein binding involved in protein folding	GO:0006457//protein folding;GO:0006458//'de novo' protein folding;GO:0061077//chaperone-mediated protein folding	K09498//T-complex protein 1 subunit zeta	gi|567876411|ref|XP_006430795.1|//1
Maker38078	141.323	214.16	230.333	295.86	GO:0005623//cell	GO:0004601//peroxidase activity;GO:0051920//peroxiredoxin activity;GO:0016491//oxidoreductase activity	GO:0045454//cell redox homeostasis	K03386//peroxiredoxin (alkyl hydroperoxide reductase subunit C) [EC:1.11.1.15];K11187//peroxiredoxin 5, atypical 2-Cys peroxiredoxin [EC:1.11.1.15]	gi|568843528|ref|XP_006475658.1|//1
Maker10765	145.75	0.18	0.176667	0.586667	GO:0016021//integral component of membrane	GO:0016747//transferase activity, transferring acyl groups other than amino-acyl groups	GO:0006633//fatty acid biosynthetic process	K15397//3-ketoacyl-CoA synthase [EC:2.3.1.199]	gi|641854576|gb|KDO73370.1|//1
Maker36816	148.157	90.6467	71.2867	122.733	NA	GO:0004190//aspartic-type endopeptidase activity	NA	K01379//cathepsin D [EC:3.4.23.5];K02882//large subunit ribosomal protein L18Ae;K01381//saccharopepsin [EC:3.4.23.25];K06002//pepsin A [EC:3.4.23.1]	XP_006491285.1//PREDICTED: protein ASPARTIC PROTEASE IN GUARD CELL 2 [Citrus sinensis];gi|567904690|ref|XP_006444833.1|//1
Maker44294	143.007	148.307	170.75	349.843	NA	GO:0004602//glutathione peroxidase activity	GO:0006979//response to oxidative stress	K00432//glutathione peroxidase [EC:1.11.1.9]	gi|595848524|ref|XP_007209545.1|//1
Maker31851	155.857	86.25	122.127	119.65	GO:0016021//integral component of membrane;GO:0005787//signal peptidase complex	GO:0008233//peptidase activity	GO:0006465//signal peptide processing	K12947//signal peptidase complex subunit 2 [EC:3.4.-.-]	XP_015579461.1//PREDICTED: probable signal peptidase complex subunit 2 [Ricinus communis];gi|568866029|ref|XP_006486367.1|//1
Maker25677	154.89	96.7867	81.9667	257.59	GO:0009538//photosystem I reaction center	NA	GO:0015979//photosynthesis	K02695//photosystem I subunit VI	gi|568822403|ref|XP_006465620.1|//1
BGI_novel_G013911	148.31	82.4767	106.113	136.673	NA	NA	NA	K13280//signal peptidase I [EC:3.4.21.89]	OMO54307.1//Peptidase S26B, eukaryotic signal peptidase [Corchorus capsularis]
BGI_novel_G004396	146.47	241.203	397.88	3.09333	NA	NA	NA	K11407//histone deacetylase 6 [EC:3.5.1.98]	XP_021278439.1//histone deacetylase 8 isoform X1 [Herrania umbratica]
Maker07285	153.697	76.3867	107.677	61.9833	GO:0005737//cytoplasm	GO:0046872//metal ion binding;GO:0003872//6-phosphofructokinase activity;GO:0005524//ATP binding;GO:0047334//diphosphate-fructose-6-phosphate 1-phosphotransferase activity	NA	K00895//diphosphate-dependent phosphofructokinase [EC:2.7.1.90]	XP_017633716.1//PREDICTED: pyrophosphate--fructose 6-phosphate 1-phosphotransferase subunit alpha [Gossypium arboreum];gi|255539346|ref|XP_002510738.1|//1
Maker34980	153.12	176.6	184.297	185.28	NA	GO:0019904//protein domain specific binding;GO:0004519//endonuclease activity	NA	K06630//14-3-3 protein epsilon	gi|802569930|ref|XP_012067905.1|//1
Maker14537	153.12	176.6	184.297	185.28	NA	GO:0019904//protein domain specific binding;GO:0004519//endonuclease activity	NA	K06630//14-3-3 protein epsilon	gi|802569930|ref|XP_012067905.1|//1
Maker02050	134.743	78.7633	108.64	146.67	NA	NA	NA	K07466//replication factor A1	gi|567909829|ref|XP_006447228.1|//1
Maker23013	140.28	58.3333	31.6	56.7967	GO:0016021//integral component of membrane	GO:0005524//ATP binding;GO:0004672//protein kinase activity	NA	K04733//interleukin-1 receptor-associated kinase 4 [EC:2.7.11.1]	gi|567875473|ref|XP_006430326.1|//1
Maker44341	149.583	48.1767	47.8467	68.2967	GO:0005874//microtubule;GO:0005737//cytoplasm	GO:0005200//structural constituent of cytoskeleton;GO:0005525//GTP binding;GO:0003924//GTPase activity	GO:0007017//microtubule-based process	K07375//tubulin beta	gi|297741676|emb|CBI32808.3|//1;XP_021744672.1//tubulin beta-6 chain-like isoform X1 [Chenopodium quinoa]
Maker37385	146.17	56.3233	56.76	159.53	GO:0005840//ribosome;GO:0000312//plastid small ribosomal subunit;GO:0022627//cytosolic small ribosomal subunit;GO:0009941//chloroplast envelope;GO:0009534//chloroplast thylakoid;GO:0009570//chloroplast stroma;GO:0009507//chloroplast	GO:0003735//structural constituent of ribosome;GO:0019843//rRNA binding	GO:0006412//translation;GO:0032544//plastid translation	K02961//small subunit ribosomal protein S17	gi|727600117|ref|XP_010473019.1|//1
Maker40444	147.307	163.463	159.117	224.973	NA	GO:0016491//oxidoreductase activity	NA	K00294//1-pyrroline-5-carboxylate dehydrogenase [EC:1.2.1.88]	gi|568845572|ref|XP_006476645.1|//1;XP_006476645.1//PREDICTED: delta-1-pyrroline-5-carboxylate dehydrogenase 12A1, mitochondrial isoform X2 [Citrus sinensis]
Maker04220	145.713	112.4	85.1433	319.05	GO:0009538//photosystem I reaction center;GO:0016021//integral component of membrane	NA	GO:0015979//photosynthesis	K02699//photosystem I subunit XI	XP_020538729.1//uncharacterized protein LOC105643929 isoform X2 [Jatropha curcas];gi|567911271|ref|XP_006447949.1|//1
BGI_novel_G008804	148.493	2.9	6.75	26.19	NA	NA	NA	K05582//NAD(P)H-quinone oxidoreductase subunit K [EC:1.6.5.3]	YP_009163484.1//NADH-plastoquinone oxidoreductase subunit K (plastid) [Eugenia uniflora]
BGI_novel_G013457	152.577	182.09	264.56	156.727	NA	NA	NA	K15040//voltage-dependent anion channel protein 2	OWM75978.1//hypothetical protein CDL15_Pgr009623 [Punica granatum]
BGI_novel_G013338	145.513	108.12	107.66	168.723	NA	NA	NA	K03231//elongation factor 1-alpha	XP_006468021.1//PREDICTED: polyadenylate-binding protein RBP45 isoform X1 [Citrus sinensis]
Maker24567	127.213	54.2933	60.8967	126.633	NA	NA	NA	NA	XP_008457241.1//PREDICTED: small EDRK-rich factor 2 [Cucumis melo]
BGI_novel_G012474	144.173	0.0766667	0.0633333	0.236667	NA	NA	NA	NA	XP_006444859.1//hypothetical protein CICLE_v10022824mg [Citrus clementina]
Maker15876	131.57	25.3333	46.2133	32.2167	NA	NA	NA	NA	gi|442803249|gb|AGC78984.1|//1
Maker28184	150.533	140.133	138.89	98.7333	GO:0000932//P-body;GO:0030015//CCR4-NOT core complex	GO:0004535//poly(A)-specific ribonuclease activity;GO:0003676//nucleic acid binding	GO:0043928//exonucleolytic nuclear-transcribed mRNA catabolic process involved in deadenylation-dependent decay;GO:0017148//negative regulation of translation	K12581//CCR4-NOT transcription complex subunit 7/8	XP_002527306.1//PREDICTED: probable CCR4-associated factor 1 homolog 7 [Ricinus communis];gi|255572747|ref|XP_002527306.1|//1
Maker07340	141.053	45.49	57.3033	38.36	NA	NA	NA	K19042//E3 ubiquitin-protein ligase BOI and related proteins [EC:2.3.2.27]	gi|567897142|ref|XP_006441059.1|//1
BGI_novel_G010705	149.643	83.6033	94.0033	118.817	NA	NA	NA	NA	XP_010533431.1//PREDICTED: putative 4-hydroxy-4-methyl-2-oxoglutarate aldolase 2 [Tarenaya hassleriana]
Maker05495	163.443	199.703	293.267	191.42	GO:0005739//mitochondrion	NA	NA	K02267//cytochrome c oxidase subunit 6b	gi|568837087|ref|XP_006472562.1|//1
Maker28032	147.707	3027.6	2519.06	35.5933	GO:0009505//plant-type cell wall;GO:0009506//plasmodesma	GO:0016722//oxidoreductase activity, oxidizing metal ions;GO:0005507//copper ion binding;GO:0016491//oxidoreductase activity	NA	K00423//L-ascorbate oxidase [EC:1.10.3.3]	gi|702278557|ref|XP_010044914.1|//1
Maker05593	152.36	77.5433	84.79	223.73	NA	GO:0004553//hydrolase activity, hydrolyzing O-glycosyl compounds	GO:0005975//carbohydrate metabolic process	K01183//chitinase [EC:3.2.1.14]	gi|802768222|ref|XP_012090141.1|//1
Maker30285	153.12	206.077	209.43	257.647	GO:0005634//nucleus	GO:0003714//transcription corepressor activity	GO:0009611//response to wounding;GO:0031347//regulation of defense response;GO:2000022//regulation of jasmonic acid mediated signaling pathway;GO:1903507//negative regulation of nucleic acid-templated transcription	K13464//jasmonate ZIM domain-containing protein	gi|641845665|gb|KDO64551.1|//1
Maker36712	137.937	133.24	384.587	3.92333	NA	NA	NA	K00847//fructokinase [EC:2.7.1.4]	gi|743911330|ref|XP_010999528.1|//1
Maker23595	142.637	43.5733	63.3633	62.55	GO:0015935//small ribosomal subunit	GO:0003735//structural constituent of ribosome;GO:0019843//rRNA binding	GO:0006412//translation	K02997//small subunit ribosomal protein S9e	gi|769825562|ref|XP_011622020.1|//1
Maker00194	146	88.4167	95.5867	107.573	NA	GO:0003743//translation initiation factor activity;GO:0005524//ATP binding;GO:0004386//helicase activity;GO:0003676//nucleic acid binding	NA	K03257//translation initiation factor 4A	gi|567867929|ref|XP_006426587.1|//1
Maker07288	148.327	59.13	41.0467	36.5967	NA	GO:0008353//RNA polymerase II carboxy-terminal domain kinase activity;GO:0004674//protein serine/threonine kinase activity;GO:0005524//ATP binding	NA	K07760//cyclin-dependent kinase [EC:2.7.11.22]	gi|568839802|ref|XP_006473866.1|//1
BGI_novel_G012991	152.487	106.22	141.907	366.47	NA	NA	NA	K08770//ubiquitin C	XP_020876399.1//polyubiquitin [Arabidopsis lyrata subsp. lyrata]
Maker35944	144.397	84.7433	116.023	118.373	GO:0016021//integral component of membrane	NA	GO:0015031//protein transport	K10956//protein transport protein SEC61 subunit alpha	gi|661890531|emb|CDP06028.1|//1
Maker25930	149.597	124.207	177.3	187.983	GO:0016021//integral component of membrane	GO:0005509//calcium ion binding	NA	K09597//signal peptide peptidase-like 2B [EC:3.4.23.-];K01859//chalcone isomerase [EC:5.5.1.6]	gi|567874003|ref|XP_006429591.1|//1
BGI_novel_G000585	147.527	159.277	99.62	324.257	NA	NA	NA	K02639//ferredoxin	XP_015878951.1//PREDICTED: ferredoxin [Ziziphus jujuba]
Maker23446	152.907	37.1033	28.6267	74.9667	NA	GO:0003723//RNA binding;GO:0046872//metal ion binding	NA	NA	gi|566163712|ref|XP_002303898.2|//1;XP_006482953.1//PREDICTED: zinc finger CCCH domain-containing protein 53 isoform X1 [Citrus sinensis]
Maker01703	137.48	128.48	142.583	179.207	GO:0016021//integral component of membrane	NA	GO:0055085//transmembrane transport	K14684//solute carrier family 25 (mitochondrial phosphate transporter), member 23/24/25/41	gi|802734844|ref|XP_012086759.1|//1
BGI_novel_G015249	146.657	61.01	70.3733	125.27	NA	NA	NA	K14525//ribonucleases P/MRP protein subunit RPP25 [EC:3.1.26.5]	KDO84945.1//hypothetical protein CISIN_1g0252142mg [Citrus sinensis]
Maker45148	143.583	131.693	170.687	157.62	GO:0016021//integral component of membrane	NA	NA	NA	gi|685325900|ref|XP_009101407.1|//1;GAV89916.1//hypothetical protein CFOL_v3_33328 [Cephalotus follicularis]
Maker29868	147.87	292.98	281.847	184.503	NA	NA	NA	NA	XP_006420697.1//hypothetical protein CICLE_v10006362mg [Citrus clementina];XP_021293367.1//defensin Ec-AMP-D2 [Herrania umbratica]
Maker41229	150.763	108.507	111.95	327.887	NA	GO:0004324//ferredoxin-NADP+ reductase activity	NA	K02641//ferredoxin--NADP+ reductase [EC:1.18.1.2]	XP_003520228.1//PREDICTED: ferredoxin--NADP reductase, leaf isozyme, chloroplastic [Glycine max];gi|1000938423|ref|XP_002533800.2|//1
Maker07579	142.75	14.8833	17.7433	14.43	GO:0016020//membrane;GO:0005618//cell wall;GO:0005576//extracellular region	NA	GO:0009664//plant-type cell wall organization	K20628//expansin	gi|703088702|ref|XP_010093601.1|//1
Maker19143	152.077	163.603	166.31	157.01	GO:0005634//nucleus;GO:0030529//intracellular ribonucleoprotein complex	GO:0003723//RNA binding	GO:0006396//RNA processing	K15191//La-related protein 7	XP_006449682.1//hypothetical protein CICLE_v10015602mg [Citrus clementina];gi|595862665|ref|XP_007211445.1|//1
Maker00242	150.433	83.23	122.413	93.15	NA	NA	GO:0015031//protein transport	K20472//coatomer subunit zeta	gi|351726924|ref|NP_001236887.1|//1
Maker26151	137.847	56.25	78.0033	31.9567	GO:0016021//integral component of membrane	NA	NA	K11996//adenylyltransferase and sulfurtransferase [EC:2.7.7.80 2.8.1.11]	gi|567866141|ref|XP_006425693.1|//1
Maker08138	137.847	56.25	78.0033	31.9567	GO:0016021//integral component of membrane	NA	NA	K11996//adenylyltransferase and sulfurtransferase [EC:2.7.7.80 2.8.1.11]	gi|567866141|ref|XP_006425693.1|//1
Maker34563	155.9	14465.5	6838.66	12053.9	NA	GO:0046872//metal ion binding;GO:0016491//oxidoreductase activity	NA	K05278//flavonol synthase [EC:1.14.11.23];K06892//feruloyl-CoA ortho-hydroxylase [EC:1.14.11.-]	XP_006492604.1//PREDICTED: probable 2-oxoglutarate/Fe(II)-dependent dioxygenase [Citrus sinensis];gi|568879314|ref|XP_006492604.1|//1
BGI_novel_G011679	153.153	44.7667	60.4133	112.523	NA	NA	NA	K03036//26S proteasome regulatory subunit N6	XP_006472638.1//PREDICTED: pollen-specific protein C13 [Citrus sinensis]
Maker29847	140.733	85.4333	118.827	91.58	NA	NA	NA	K11294//nucleolin	gi|590689729|ref|XP_007043309.1|//1
Maker06200	152.33	130.75	208.08	169.177	GO:0005741//mitochondrial outer membrane	GO:0008308//voltage-gated anion channel activity	NA	K15040//voltage-dependent anion channel protein 2	gi|590649630|ref|XP_007032450.1|//1
Maker06699	156.623	176.003	92.8967	415.613	NA	GO:0004364//glutathione transferase activity	NA	K00799//glutathione S-transferase [EC:2.5.1.18]	gi|596217973|ref|XP_007223949.1|//1
Maker21385	150.227	205.787	251.68	155.087	NA	NA	NA	NA	gi|567876181|ref|XP_006430680.1|//1;XP_006430680.1//hypothetical protein CICLE_v10013128mg [Citrus clementina]
Maker46634	138.893	72.79	91.8733	89.2567	GO:0048046//apoplast;GO:0005829//cytosol	GO:0030246//carbohydrate binding;GO:0004034//aldose 1-epimerase activity	GO:0006006//glucose metabolic process;GO:0033499//galactose catabolic process via UDP-galactose;GO:0019318//hexose metabolic process	K01785//aldose 1-epimerase [EC:5.1.3.3]	XP_006490787.1//PREDICTED: aldose 1-epimerase [Citrus sinensis];gi|297834706|ref|XP_002885235.1|//1
Maker10923	154.453	111.657	90.98	163.27	NA	GO:0003723//RNA binding	NA	K12833//pre-mRNA branch site protein p14	gi|823264678|ref|XP_012465084.1|//1
Maker43577	154.033	66.3033	81.07	155.837	GO:0005737//cytoplasm	GO:0005524//ATP binding;GO:0046914//transition metal ion binding	GO:0006457//protein folding;GO:1901671//positive regulation of superoxide dismutase activity	K04078//chaperonin GroES	gi|802628447|ref|XP_012077092.1|//1
Maker16265	151.503	23.1767	30.2767	164.393	NA	NA	NA	K06699//proteasome activator subunit 4;K12472//epidermal growth factor receptor substrate 15;K02184//formin 2;K10990//RecQ-mediated genome instability protein 1	gi|743841896|ref|XP_011026571.1|//1;XP_021606551.1//BURP domain protein RD22 [Manihot esculenta]
Maker41999	149.193	77.8667	82.06	59.7933	GO:0016021//integral component of membrane	NA	NA	NA	gi|590721494|ref|XP_007051629.1|//1;XP_021280700.1//arabinogalactan peptide 20 [Herrania umbratica]
Maker03134	160.473	40.1433	62.5067	56.8267	GO:0005840//ribosome	GO:0003735//structural constituent of ribosome	GO:0006414//translational elongation	K02943//large subunit ribosomal protein LP2	gi|590631828|ref|XP_007027672.1|//1
BGI_novel_G002951	143.687	78.3233	105.46	126.973	NA	NA	NA	K08770//ubiquitin C	XP_021651100.1//polyubiquitin 11-like [Hevea brasiliensis]
BGI_novel_G013541	150.14	112.713	161.24	154.26	NA	NA	NA	K07936//GTP-binding nuclear protein Ran	XP_021994912.1//GTP-binding nuclear protein Ran-3 [Helianthus annuus]
Maker02812	145.983	104.673	142.91	172.577	GO:0033180//proton-transporting V-type ATPase, V1 domain	GO:0005524//ATP binding	GO:0046034//ATP metabolic process;GO:0015991//ATP hydrolysis coupled proton transport	K02147//V-type H+-transporting ATPase subunit B	XP_012837205.1//PREDICTED: V-type proton ATPase subunit B 2-like [Erythranthe guttata];gi|527205673|gb|EPS71471.1|//1
BGI_novel_G008967	154.653	112.28	128.73	164.567	NA	NA	NA	K09481//protein transport protein SEC61 subunit beta	XP_010524405.1//PREDICTED: protein transport protein Sec61 subunit beta [Tarenaya hassleriana]
BGI_novel_G003200	132.92	49.3467	23.1933	56.0333	NA	NA	NA	K08235//xyloglucan:xyloglucosyl transferase [EC:2.4.1.207]	XP_018821945.1//PREDICTED: xyloglucan endotransglucosylase/hydrolase protein 9-like isoform X1 [Juglans regia]
Maker46900	150.36	166.643	169.503	161.67	NA	GO:0004674//protein serine/threonine kinase activity;GO:0005524//ATP binding	NA	K08829//male germ cell-associated kinase [EC:2.7.11.22]	XP_006432566.1//hypothetical protein CICLE_v10003654mg [Citrus clementina];gi|567880015|ref|XP_006432566.1|//1
BGI_novel_G002861	149.24	137.827	149.603	189.19	NA	NA	NA	K14484//auxin-responsive protein IAA	OMO55373.1//AUX/IAA protein [Corchorus capsularis]
BGI_novel_G005549	141.977	170.807	200.03	262.627	NA	NA	NA	K22255//ATPase inhibitor, mitochondrial	XP_021617526.1//uncharacterized protein At2g27730, mitochondrial-like [Manihot esculenta]
Maker30997	141.627	67.2233	92.2733	100.85	GO:0016282//eukaryotic 43S preinitiation complex;GO:0033290//eukaryotic 48S preinitiation complex;GO:0005852//eukaryotic translation initiation factor 3 complex	GO:0003743//translation initiation factor activity	GO:0001731//formation of translation preinitiation complex	K03247//translation initiation factor 3 subunit H	gi|568883531|ref|XP_006494520.1|//1;XP_006494520.1//PREDICTED: eukaryotic translation initiation factor 3 subunit H [Citrus sinensis]
Maker07263	148.457	105.817	42.0767	265.177	NA	GO:0046872//metal ion binding;GO:0020037//heme binding;GO:0004096//catalase activity	GO:0006979//response to oxidative stress;GO:0042744//hydrogen peroxide catabolic process	K03781//catalase [EC:1.11.1.6]	gi|400530554|gb|ACJ76836.3|//1
Maker28042	144.507	107.253	102.923	107.083	GO:0005874//microtubule	GO:0005200//structural constituent of cytoskeleton;GO:0005525//GTP binding;GO:0003924//GTPase activity	GO:0007017//microtubule-based process	K07374//tubulin alpha	gi|645215238|ref|XP_008223650.1|//1
Maker32806	142.517	154.123	178.217	218.17	NA	GO:0019904//protein domain specific binding	NA	K06630//14-3-3 protein epsilon	gi|568826587|ref|XP_006467653.1|//1
Maker17751	135.76	46.1467	70.27	70.7567	GO:0016021//integral component of membrane;GO:0031969//chloroplast membrane	GO:0005471//ATP:ADP antiporter activity;GO:0005524//ATP binding	NA	K03301//ATP:ADP antiporter, AAA family	XP_011039999.1//PREDICTED: plastidic ATP/ADP-transporter-like [Populus euphratica];gi|743893527|ref|XP_011039999.1|//1
Maker46794	148.997	64.74	55.72	91.3233	GO:0005634//nucleus	NA	GO:0006355//regulation of transcription, DNA-templated;GO:0009734//auxin-activated signaling pathway;GO:0006351//transcription, DNA-templated	K14484//auxin-responsive protein IAA	gi|568823948|ref|XP_006466369.1|//1;XP_006466369.1//PREDICTED: auxin-responsive protein IAA9 [Citrus sinensis]
BGI_novel_G008743	141.75	107.217	80.99	231.61	NA	NA	NA	K01623//fructose-bisphosphate aldolase, class I [EC:4.1.2.13]	XP_010088909.1//putative fructose-bisphosphate aldolase 1 [Morus notabilis]
Maker33646	141.467	123.34	153.347	230.73	GO:0005737//cytoplasm	GO:0016787//hydrolase activity;GO:0005524//ATP binding	GO:0030163//protein catabolic process	K03066//26S proteasome regulatory subunit T6	gi|567918008|ref|XP_006451010.1|//1
BGI_novel_G012935	149.377	126.827	143.18	216.69	NA	NA	NA	K08245//phytepsin [EC:3.4.23.40]	XP_006469663.1//PREDICTED: aspartic proteinase A1 [Citrus sinensis]
Maker05162	147.677	61.87	43.2567	120.947	NA	GO:0004512//inositol-3-phosphate synthase activity	GO:0008654//phospholipid biosynthetic process;GO:0006021//inositol biosynthetic process	K01858//myo-inositol-1-phosphate synthase [EC:5.5.1.4]	gi|641827860|gb|KDO47033.1|//1;KDO47033.1//hypothetical protein CISIN_1g010460mg [Citrus sinensis]
Maker41514	136.72	80.0067	120.84	111.15	GO:0005840//ribosome	GO:0003735//structural constituent of ribosome	GO:0006412//translation	K02889//large subunit ribosomal protein L21e	gi|568879777|ref|XP_006492822.1|//1;XP_006492822.1//PREDICTED: 60S ribosomal protein L21-2 [Citrus sinensis]
BGI_novel_G011158	126.993	0.93	1.20333	0.0466667	NA	NA	NA	K21952//CASK-interacting protein	ABA41400.1//pherophorin-C2 protein precursor [Chlamydomonas reinhardtii]
Maker17094	148.537	63.02	92.98	65.17	GO:0005840//ribosome	GO:0003735//structural constituent of ribosome	GO:0006412//translation	K02934//large subunit ribosomal protein L6e	gi|502140013|ref|XP_004504017.1|//1
Maker37855	143.183	54.7167	104.367	146.5	NA	NA	GO:0043248//proteasome assembly	K11599//proteasome maturation protein	gi|449447480|ref|XP_004141496.1|//1;XP_021887982.1//cyclin-B1-2-like [Carica papaya]
Maker23321	142.163	95.7633	120.097	124.167	NA	GO:0008270//zinc ion binding;GO:0051903//S-(hydroxymethyl)glutathione dehydrogenase activity	GO:0006069//ethanol oxidation	K00121//S-(hydroxymethyl)glutathione dehydrogenase / alcohol dehydrogenase [EC:1.1.1.284 1.1.1.1]	gi|567902424|ref|XP_006443700.1|//1
BGI_novel_G004229	134.863	98.7667	130.027	72.4733	NA	NA	NA	K07942//ADP-ribosylation factor-like protein 1	XP_008223677.1//PREDICTED: ADP-ribosylation factor 1 [Prunus mume]
BGI_novel_G007576	121.183	244.393	489	2.42	NA	NA	NA	K17964//leucine-rich PPR motif-containing protein, mitochondrial	XP_002532892.1//PREDICTED: stress-induced protein KIN2 [Ricinus communis]
Maker28169	139.47	52.7433	63.0767	82.67	GO:0016021//integral component of membrane	GO:0016628//oxidoreductase activity, acting on the CH-CH group of donors, NAD or NADP as acceptor	NA	K00213//7-dehydrocholesterol reductase [EC:1.3.1.21]	gi|645243450|ref|XP_008227980.1|//1;XP_008227980.1//PREDICTED: 7-dehydrocholesterol reductase [Prunus mume]
BGI_novel_G007941	133.273	79.6633	105.497	168.16	NA	NA	NA	K11599//proteasome maturation protein	XP_004141496.1//PREDICTED: cyclin-B1-2 [Cucumis sativus]
BGI_novel_G004359	138.287	137.52	217.62	32.7067	NA	NA	NA	K00012//UDPglucose 6-dehydrogenase [EC:1.1.1.22]	XP_006431272.1//hypothetical protein CICLE_v10011622mg [Citrus clementina]
Maker12326	139.807	90.6867	113.663	67.6167	NA	GO:0005525//GTP binding;GO:0003924//GTPase activity	NA	K07901//Ras-related protein Rab-8A	gi|659095069|ref|XP_008448379.1|//1;XP_008448379.1//PREDICTED: ras-related protein RABE1c [Cucumis melo]
BGI_novel_G008590	150.433	389.88	333.8	136.577	NA	NA	NA	K03868//RING-box protein 1	XP_021680024.1//RING-box protein 1a-like [Hevea brasiliensis]
BGI_novel_G012791	144.2	167.297	151.927	775.3	NA	NA	NA	NA	XP_010922360.1//PREDICTED: ricin-like [Elaeis guineensis]
Maker37621	148.32	72.4467	100.617	114.843	GO:0016282//eukaryotic 43S preinitiation complex;GO:0033290//eukaryotic 48S preinitiation complex;GO:0005852//eukaryotic translation initiation factor 3 complex	GO:0043022//ribosome binding;GO:0003743//translation initiation factor activity	GO:0006446//regulation of translational initiation;GO:0001731//formation of translation preinitiation complex	K15028//translation initiation factor 3 subunit K	gi|823227383|ref|XP_012446517.1|//1
Maker07078	131.573	69.6333	89.8767	123.39	NA	NA	NA	NA	gi|359489993|ref|XP_003634010.1|//1
Maker06535	144.823	39.9367	37.49	52.4033	GO:0016021//integral component of membrane	GO:0046872//metal ion binding;GO:0030570//pectate lyase activity	GO:0045490//pectin catabolic process	K01728//pectate lyase [EC:4.2.2.2]	gi|694388723|ref|XP_009370039.1|//1
Maker41060	142.417	71.72	123.563	198.76	GO:0031201//SNARE complex;GO:0016021//integral component of membrane	GO:0000149//SNARE binding;GO:0005484//SNAP receptor activity	GO:0006906//vesicle fusion;GO:0016192//vesicle-mediated transport;GO:0006887//exocytosis	K08511//vesicle-associated membrane protein 72	gi|951045004|ref|XP_014518805.1|//1
Maker20395	143.003	73.05	104.917	74.1433	GO:0005840//ribosome	NA	GO:0042254//ribosome biogenesis	K02941//large subunit ribosomal protein LP0	XP_006407705.1//hypothetical protein EUTSA_v10021147mg [Eutrema salsugineum];gi|6984134|gb|AAF34767.1|AF227622_1//1
Maker07482	144.267	32.2567	30.9233	365.243	GO:0005634//nucleus	GO:0003677//DNA binding	GO:0006355//regulation of transcription, DNA-templated;GO:0006351//transcription, DNA-templated	K12862//pleiotropic regulator 1;K13126//polyadenylate-binding protein;K05941//glutathione gamma-glutamylcysteinyltransferase [EC:2.3.2.15]	gi|925170189|gb|ALC79011.1|//1
BGI_novel_G001800	140.417	41.07	73.3867	65.6533	NA	NA	NA	K02951//small subunit ribosomal protein S12e	XP_006493344.1//PREDICTED: 40S ribosomal protein S12 [Citrus sinensis]
Maker15874	136.16	186.063	281.503	143.15	GO:0009535//chloroplast thylakoid membrane;GO:0000276//mitochondrial proton-transporting ATP synthase complex, coupling factor F(o);GO:0000274//mitochondrial proton-transporting ATP synthase, stator stalk	GO:0015078//hydrogen ion transmembrane transporter activity	GO:0015986//ATP synthesis coupled proton transport;GO:0099132//ATP hydrolysis coupled cation transmembrane transport	K02138//F-type H+-transporting ATPase subunit d	gi|657943430|ref|XP_008368918.1|//1
Maker02308	136.16	186.063	281.503	143.15	GO:0009535//chloroplast thylakoid membrane;GO:0000276//mitochondrial proton-transporting ATP synthase complex, coupling factor F(o);GO:0000274//mitochondrial proton-transporting ATP synthase, stator stalk	GO:0015078//hydrogen ion transmembrane transporter activity	GO:0015986//ATP synthesis coupled proton transport;GO:0099132//ATP hydrolysis coupled cation transmembrane transport	K02138//F-type H+-transporting ATPase subunit d	gi|657943430|ref|XP_008368918.1|//1
Maker26155	143.33	53.45	65.6933	60.0233	NA	GO:0003700//DNA binding transcription factor activity	GO:0006351//transcription, DNA-templated;GO:0009742//brassinosteroid mediated signaling pathway	K14503//brassinosteroid resistant 1/2	gi|567866223|ref|XP_006425734.1|//1;XP_006466728.1//PREDICTED: BES1/BZR1 homolog protein 2 [Citrus sinensis]
Maker33687	140.173	69.65	100.163	151.573	GO:0005840//ribosome;GO:0005730//nucleolus;GO:0030529//intracellular ribonucleoprotein complex	GO:0003723//RNA binding	GO:0042254//ribosome biogenesis	K12845//U4/U6 small nuclear ribonucleoprotein SNU13	gi|595808382|ref|XP_007202753.1|//1
Maker30051	135.937	290.423	343.757	199.263	GO:0005829//cytosol	GO:0004014//adenosylmethionine decarboxylase activity	GO:0006557//S-adenosylmethioninamine biosynthetic process;GO:0006597//spermine biosynthetic process;GO:0008295//spermidine biosynthetic process	K01611//S-adenosylmethionine decarboxylase [EC:4.1.1.50]	gi|641843415|gb|KDO62315.1|//1;KDO62315.1//hypothetical protein CISIN_1g035670mg [Citrus sinensis]
BGI_novel_G008715	140.24	113.74	74.64	121.38	NA	NA	NA	K20359//PRA1 family protein 1	OWM67086.1//hypothetical protein CDL15_Pgr000538 [Punica granatum]
Maker25746	135.72	209.07	255.153	284.233	NA	GO:0003824//catalytic activity;GO:0030170//pyridoxal phosphate binding	GO:0009058//biosynthetic process	K00814//alanine transaminase [EC:2.6.1.2]	gi|568822780|ref|XP_006465804.1|//1
Maker05358	136.053	114.037	117.567	224.547	GO:0016021//integral component of membrane;GO:0005789//endoplasmic reticulum membrane	GO:0050661//NADP binding;GO:0004420//hydroxymethylglutaryl-CoA reductase (NADPH) activity	GO:0008299//isoprenoid biosynthetic process;GO:0015936//coenzyme A metabolic process	K00021//hydroxymethylglutaryl-CoA reductase (NADPH) [EC:1.1.1.34]	gi|357240557|gb|AET72045.1|//1
Maker31652	132.727	148.897	225.86	227.677	GO:0005634//nucleus	GO:0003684//damaged DNA binding	GO:0043161//proteasome-mediated ubiquitin-dependent protein catabolic process;GO:0006289//nucleotide-excision repair	K10839//UV excision repair protein RAD23	gi|356575534|ref|XP_003555895.1|//1
Maker32095	136.137	251.253	331.273	208.41	NA	GO:0016787//hydrolase activity;GO:0004452//isopentenyl-diphosphate delta-isomerase activity	GO:0008299//isoprenoid biosynthetic process	K01823//isopentenyl-diphosphate Delta-isomerase [EC:5.3.3.2]	gi|592747588|gb|AHL43878.1|//1
Maker12246	130.833	83.0933	98.9	77.1133	NA	GO:0051087//chaperone binding	NA	NA	gi|568873999|ref|XP_006490112.1|//1
BGI_novel_G002172	154.313	319.73	858.497	0.18	NA	NA	NA	NA	XP_017981101.1//PREDICTED: cell wall / vacuolar inhibitor of fructosidase 1-like isoform X2 [Theobroma cacao]
Maker39717	134.423	88.49	93.62	100.453	GO:0005634//nucleus	GO:0001228//transcriptional activator activity, RNA polymerase II transcription regulatory region sequence-specific DNA binding;GO:0001046//core promoter sequence-specific DNA binding;GO:0046983//protein dimerization activity	GO:0006366//transcription from RNA polymerase II promoter	K16189//phytochrome-interacting factor 4;K11253//histone H3;K02151//V-type H+-transporting ATPase subunit F;K12126//phytochrome-interacting factor 3	XP_011079944.1//V-type proton ATPase subunit F [Sesamum indicum];gi|802788247|ref|XP_012092122.1|//1
Maker38027	147.243	107.627	119.847	191.593	GO:0005829//cytosol	GO:0008171//O-methyltransferase activity;GO:0042409//caffeoyl-CoA O-methyltransferase activity	NA	K00588//caffeoyl-CoA O-methyltransferase [EC:2.1.1.104]	gi|567918778|ref|XP_006451395.1|//1;XP_006451395.1//hypothetical protein CICLE_v10009342mg [Citrus clementina]
Maker30744	133.573	48.67	71.2667	64.7767	GO:0016021//integral component of membrane;GO:0005789//endoplasmic reticulum membrane	GO:0016757//transferase activity, transferring glycosyl groups	GO:0018279//protein N-linked glycosylation via asparagine	K12670//oligosaccharyltransferase complex subunit beta	OMO63425.1//Dolichyl-diphosphooligosaccharide--protein glycosyltransferase subunit WBP1 [Corchorus olitorius];gi|567861094|ref|XP_006423201.1|//1
BGI_novel_G012907	135.683	141.763	176.117	519.257	NA	NA	NA	K03113//translation initiation factor 1	XP_006447521.1//hypothetical protein CICLE_v10017243mg [Citrus clementina]
Maker35597	134.46	27.8733	33.44	45.5433	NA	NA	NA	NA	gi|763777467|gb|KJB44590.1|//1
Maker19488	136.773	255.13	368.663	123.81	NA	GO:0003983//UTP:glucose-1-phosphate uridylyltransferase activity	GO:0006011//UDP-glucose metabolic process	K00963//UTP--glucose-1-phosphate uridylyltransferase [EC:2.7.7.9]	gi|802613768|ref|XP_012074723.1|//1
Maker00329	136.773	255.13	368.663	123.81	NA	GO:0003983//UTP:glucose-1-phosphate uridylyltransferase activity	GO:0006011//UDP-glucose metabolic process	K00963//UTP--glucose-1-phosphate uridylyltransferase [EC:2.7.7.9]	gi|802613768|ref|XP_012074723.1|//1
BGI_novel_G001167	127.64	134.04	172.06	201.763	NA	NA	NA	K00799//glutathione S-transferase [EC:2.5.1.18]	XP_010069960.1//PREDICTED: glutathione S-transferase [Eucalyptus grandis]
Maker29090	140.92	126.59	150.75	150.52	NA	GO:0003824//catalytic activity;GO:0050662//coenzyme binding	NA	K12449//UDP-apiose/xylose synthase	gi|568863019|ref|XP_006484961.1|//1
Maker32388	131.887	77.8133	102.277	111.54	NA	NA	NA	K17098//annexin D	gi|755162810|gb|AJJ90387.1|//1;XP_021631363.1//annexin D2 [Manihot esculenta]
BGI_novel_G013519	130.85	90.9133	91.7333	162.177	NA	NA	NA	K05747//Wiskott-Aldrich syndrome protein;K02184//formin 2	OMO86841.1//hypothetical protein CCACVL1_09428 [Corchorus capsularis]
Maker35090	132.827	972.743	926.593	7.64333	GO:0016021//integral component of membrane;GO:0005886//plasma membrane	NA	GO:0008643//carbohydrate transport	K15382//solute carrier family 50 (sugar transporter)	XP_021834654.1//bidirectional sugar transporter SWEET5-like [Prunus avium];gi|674235248|gb|KFK28013.1|//1
BGI_novel_G008963	125.407	149.127	197.68	115.43	NA	NA	NA	K02133//F-type H+-transporting ATPase subunit beta [EC:3.6.3.14]	XP_022152292.1//ATP synthase subunit beta, mitochondrial-like [Momordica charantia]
Maker01733	142.61	130.463	130.62	127.267	NA	NA	GO:0009269//response to desiccation	K07393//glutathionyl-hydroquinone reductase [EC:1.8.5.7];K13457//disease resistance protein RPM1;K01183//chitinase [EC:3.2.1.14]	gi|567899008|ref|XP_006441992.1|//1;KDO49745.1//hypothetical protein CISIN_1g018706mg [Citrus sinensis]
Maker31676	136.23	73.5567	111.917	110.227	NA	GO:0005524//ATP binding;GO:0051082//unfolded protein binding	GO:0006457//protein folding;GO:0006950//response to stress	K09487//heat shock protein 90kDa beta	gi|568861571|ref|XP_006484274.1|//1;XP_006484274.1//PREDICTED: heat shock protein 90-5, chloroplastic [Citrus sinensis]
Maker32300	134.923	0	0	0	NA	GO:0016705//oxidoreductase activity, acting on paired donors, with incorporation or reduction of molecular oxygen;GO:0020037//heme binding;GO:0005506//iron ion binding;GO:0004497//monooxygenase activity;GO:0033772//flavonoid 3',5'-hydroxylase activity	NA	K20496//laurate 7-monooxygenase [EC:1.14.13.206]	gi|641867813|gb|KDO86497.1|//1
BGI_novel_G012908	148.677	300.1	183.193	593.783	NA	NA	NA	K03113//translation initiation factor 1	XP_006447521.1//hypothetical protein CICLE_v10017243mg [Citrus clementina]
Maker34549	141.703	77.67	134.793	66.63	GO:0005759//mitochondrial matrix;GO:0005737//cytoplasm	GO:0046872//metal ion binding;GO:0005524//ATP binding;GO:0051082//unfolded protein binding;GO:0051087//chaperone binding	GO:0006457//protein folding;GO:0006986//response to unfolded protein;GO:0051085//chaperone cofactor-dependent protein refolding	K04078//chaperonin GroES	gi|224059690|ref|XP_002299972.1|//1;XP_021596659.1//10 kDa chaperonin, mitochondrial-like [Manihot esculenta]
BGI_novel_G012341	136.573	0.29	0.546667	9.63	NA	NA	NA	K04733//interleukin-1 receptor-associated kinase 4 [EC:2.7.11.1];K11866//STAM-binding protein [EC:3.4.19.12];K10398//kinesin family member 11;K20799//BRISC complex subunit Abro1	KYP46557.1//Putative AC transposase [Cajanus cajan]
Maker39999	135.04	161.387	236.14	165.263	GO:0045261//proton-transporting ATP synthase complex, catalytic core F(1)	GO:0046933//proton-transporting ATP synthase activity, rotational mechanism	GO:0015986//ATP synthesis coupled proton transport	K02136//F-type H+-transporting ATPase subunit gamma	gi|568847699|ref|XP_006477669.1|//1;XP_006477669.1//PREDICTED: ATP synthase subunit gamma, mitochondrial [Citrus sinensis]
BGI_novel_G004558	128.873	0.0133333	0	0	NA	NA	NA	K09754//coumaroylquinate(coumaroylshikimate) 3'-monooxygenase [EC:1.14.13.36]	XP_018856763.1//PREDICTED: cytochrome P450 98A2 [Juglans regia]
BGI_novel_G009466	134.757	73.3	92.1333	144.103	NA	NA	NA	K00655//1-acyl-sn-glycerol-3-phosphate acyltransferase [EC:2.3.1.51];K09699//2-oxoisovalerate dehydrogenase E2 component (dihydrolipoyl transacylase) [EC:2.3.1.168]	KDO54083.1//hypothetical protein CISIN_1g025989mg [Citrus sinensis]
BGI_novel_G011486	137.34	0.433333	0.253333	7.87333	NA	NA	NA	NA	OTF91248.1//putative enzymatic polyprotein [Helianthus annuus]
Maker29005	141.347	75.15	43.7667	162.97	GO:0048046//apoplast	GO:0016853//isomerase activity	NA	K01870//isoleucyl-tRNA synthetase [EC:6.1.1.5];K19027//zinc finger FYVE domain-containing protein 26	gi|567907089|ref|XP_006445858.1|//1;XP_006445858.1//hypothetical protein CICLE_v10016828mg [Citrus clementina]
Maker43738	131.043	73.2067	94.8733	98.45	GO:0000502//proteasome complex	NA	NA	K03036//26S proteasome regulatory subunit N6	XP_021894288.1//26S proteasome non-ATPase regulatory subunit 11 homolog [Carica papaya];gi|596142485|ref|XP_007222547.1|//1
Maker05726	142.71	78.9	95.4	109.843	GO:0005783//endoplasmic reticulum;GO:0005794//Golgi apparatus;GO:0030008//TRAPP complex	NA	GO:0048193//Golgi vesicle transport	K20302//trafficking protein particle complex subunit 3	XP_006452182.1//hypothetical protein CICLE_v10009626mg [Citrus clementina];gi|567920352|ref|XP_006452182.1|//1
Maker45389	128.733	284.52	308.963	48.3433	NA	NA	NA	K20855//beta-1,3-galactosyltransferase 1/2/3/4/5/7/8 [EC:2.4.1.-]	gi|568856324|ref|XP_006481734.1|//1
Maker38023	131.523	72.9367	102.627	114.843	GO:0016021//integral component of membrane;GO:0034998//oligosaccharyltransferase I complex	NA	GO:0006487//protein N-linked glycosylation	NA	XP_006451477.1//hypothetical protein CICLE_v10010087mg [Citrus clementina];gi|593783235|ref|XP_007154658.1|//1
Maker27248	134.403	304.473	436.463	146.687	GO:0005743//mitochondrial inner membrane;GO:0016021//integral component of membrane;GO:0070469//respiratory chain	GO:0051537//2 iron, 2 sulfur cluster binding;GO:0008121//ubiquinol-cytochrome-c reductase activity	NA	K00411//ubiquinol-cytochrome c reductase iron-sulfur subunit [EC:1.10.2.2]	XP_006420799.1//hypothetical protein CICLE_v10005587mg [Citrus clementina];gi|567855359|ref|XP_006420799.1|//1
Maker26674	120.47	92.54	126.897	162.233	GO:0005634//nucleus;GO:0022627//cytosolic small ribosomal subunit;GO:0015935//small ribosomal subunit	GO:0003723//RNA binding;GO:0003684//damaged DNA binding;GO:0003735//structural constituent of ribosome;GO:0008534//oxidized purine nucleobase lesion DNA N-glycosylase activity	GO:0006281//DNA repair;GO:0002181//cytoplasmic translation;GO:0006412//translation	K02985//small subunit ribosomal protein S3e	gi|743839300|ref|XP_010936963.1|//1
Maker42066	120.47	92.54	126.897	162.233	GO:0005634//nucleus;GO:0022627//cytosolic small ribosomal subunit;GO:0015935//small ribosomal subunit	GO:0003723//RNA binding;GO:0003684//damaged DNA binding;GO:0003735//structural constituent of ribosome;GO:0008534//oxidized purine nucleobase lesion DNA N-glycosylase activity	GO:0006281//DNA repair;GO:0002181//cytoplasmic translation;GO:0006412//translation	K02985//small subunit ribosomal protein S3e	gi|743839300|ref|XP_010936963.1|//1
Maker26927	132.197	81.4967	102.613	136.213	NA	GO:0004802//transketolase activity	GO:0008152//metabolic process	K00615//transketolase [EC:2.2.1.1]	gi|255541252|ref|XP_002511690.1|//1
Maker28685	135.113	78.1367	110.66	89.8967	GO:0005739//mitochondrion	GO:0008483//transaminase activity;GO:0004047//aminomethyltransferase activity	GO:0006546//glycine catabolic process	K00605//aminomethyltransferase [EC:2.1.2.10]	gi|567914891|ref|XP_006449759.1|//1
Maker41022	129.12	20.84	10.4567	37.0067	GO:0005634//nucleus	GO:0016787//hydrolase activity	GO:0009691//cytokinin biosynthetic process	K06966//uncharacterized protein	gi|225435345|ref|XP_002285246.1|//1;XP_019075849.1//PREDICTED: cytokinin riboside 5'-monophosphate phosphoribohydrolase LOG1 isoform X2 [Vitis vinifera]
Maker43696	135.447	16.64	23.5667	28.35	NA	GO:0016758//transferase activity, transferring hexosyl groups	GO:0009247//glycolipid biosynthetic process	K03715//1,2-diacylglycerol 3-beta-galactosyltransferase [EC:2.4.1.46]	XP_006450250.1//hypothetical protein CICLE_v10007936mg [Citrus clementina];gi|641848518|gb|KDO67395.1|//1
Maker12328	130.063	44.24	67.4167	59.5833	NA	NA	NA	K11254//histone H4	gi|195617694|gb|ACG30677.1|//1;XP_015078589.1//PREDICTED: uncharacterized protein LOC107022503 [Solanum pennellii]
Maker13723	131.52	81.4633	82.8567	113.187	NA	GO:0005524//ATP binding;GO:0004672//protein kinase activity	NA	K02218//casein kinase 1 [EC:2.7.11.1]	EOY32393.1//Casein kinase I protein isoform 1 [Theobroma cacao];gi|567907145|ref|XP_006445886.1|//1
Maker25761	130.257	338.177	386.337	493.383	GO:0005634//nucleus	GO:0003677//DNA binding;GO:0003700//DNA binding transcription factor activity	GO:0006351//transcription, DNA-templated	K09286//EREBP-like factor	gi|568822806|ref|XP_006465817.1|//1;XP_006465817.1//PREDICTED: ethylene-responsive transcription factor RAP2-12 isoform X2 [Citrus sinensis]
BGI_novel_G007753	134.52	121.27	124.457	81.28	NA	NA	NA	NA	XP_012093007.1//uncharacterized protein LOC105650678 [Jatropha curcas]
Maker47506	132.55	118.667	160.157	209.313	NA	NA	NA	K01535//H+-transporting ATPase [EC:3.6.3.6]	KDP35383.1//hypothetical protein JCGZ_10367 [Jatropha curcas];gi|728849093|gb|KHG28536.1|//1
BGI_novel_G001616	131.283	55.43	82.62	81.79	NA	NA	NA	K03007//DNA-directed RNA polymerases I, II, and III subunit RPABC5	XP_016200727.1//DNA-directed RNA polymerase subunit 10-like protein [Arachis ipaensis]
Maker06566	120.247	59.0333	93.5433	93.5133	GO:0015934//large ribosomal subunit	GO:0003723//RNA binding;GO:0003735//structural constituent of ribosome	GO:0006412//translation	K02865//large subunit ribosomal protein L10Ae	gi|567863176|ref|XP_006424242.1|//1;XP_006424242.1//hypothetical protein CICLE_v10030134mg [Citrus clementina]
Maker05257	135.93	45.89	69.5567	85.6533	NA	NA	NA	K11323//histone arginine demethylase JMJD6 [EC:1.14.11.-]	gi|568859803|ref|XP_006483422.1|//1;EOY29420.1//Uncharacterized protein TCM_036964 [Theobroma cacao]
BGI_novel_G009558	125.163	57.37	60.1533	131.51	NA	NA	NA	K12184//ESCRT-I complex subunit VPS28	XP_006449229.1//hypothetical protein CICLE_v10016702mg [Citrus clementina]
Maker19821	134.257	62.77	49.5333	116.287	NA	NA	NA	K02996//small subunit ribosomal protein S9;K10457//kelch-like protein 20	CAA04664.1//hypothetical protein [Citrus x paradisi];gi|641845045|gb|KDO63935.1|//1
Maker23309	128.203	95.66	107.757	177.047	NA	NA	NA	K03062//26S proteasome regulatory subunit T2	gi|222624755|gb|EEE58887.1|//1;XP_018858352.1//PREDICTED: 26S proteasome regulatory subunit 4 homolog B [Juglans regia]
Maker21405	127.663	63.3967	92.73	104.29	GO:0005737//cytoplasm	GO:0043022//ribosome binding;GO:0005524//ATP binding;GO:0043023//ribosomal large subunit binding;GO:0005525//GTP binding;GO:0016887//ATPase activity	NA	K19788//obg-like ATPase 1	gi|567913141|ref|XP_006448884.1|//1
Maker32083	132.523	126.897	138.407	165.367	NA	NA	NA	K02144//V-type H+-transporting ATPase subunit H	XP_017977631.1//PREDICTED: V-type proton ATPase subunit H [Theobroma cacao];gi|643732441|gb|KDP39537.1|//1
BGI_novel_G008108	131.213	53.7133	73.8433	82.26	NA	NA	NA	K02940//large subunit ribosomal protein L9e	XP_008376845.1//PREDICTED: 60S ribosomal protein L9 [Malus domestica]
Maker28338	133.413	37.2133	41.4967	47.2333	GO:0016021//integral component of membrane	GO:0046873//metal ion transmembrane transporter activity	NA	K07238//zinc transporter, ZIP family	gi|567907553|ref|XP_006446090.1|//1
Maker41440	136.07	140.307	142.003	147.223	NA	GO:0016757//transferase activity, transferring glycosyl groups	GO:0006493//protein O-linked glycosylation	K09667//protein O-GlcNAc transferase [EC:2.4.1.255]	gi|567901616|ref|XP_006443296.1|//1;XP_006443296.1//hypothetical protein CICLE_v10018711mg [Citrus clementina]
BGI_novel_G014480	126.003	41.13	37.5233	49.95	NA	NA	NA	K04733//interleukin-1 receptor-associated kinase 4 [EC:2.7.11.1];K12811//ATP-dependent RNA helicase DDX46/PRP5 [EC:3.6.4.13]	KDO60224.1//hypothetical protein CISIN_1g020014mg [Citrus sinensis]
Maker29661	132.687	67.0133	75.0167	149	NA	GO:0045552//dihydrokaempferol 4-reductase activity;GO:0003824//catalytic activity;GO:0050662//coenzyme binding	NA	K09753//cinnamoyl-CoA reductase [EC:1.2.1.44]	gi|802540984|ref|XP_012079008.1|//1;APR63853.1//cinnamoyl-CoA reductase protein 9 [Populus tomentosa];XP_002526624.1//PREDICTED: cinnamoyl-CoA reductase 1 [Ricinus communis];GAV66565.1//Epimerase domain-containing protein, partial [Cephalotus follicularis]
Maker32242	128.39	105.713	96.3467	156.347	GO:0031201//SNARE complex;GO:0016021//integral component of membrane	GO:0000149//SNARE binding;GO:0005484//SNAP receptor activity	GO:0006906//vesicle fusion;GO:0016192//vesicle-mediated transport;GO:0006887//exocytosis	K08511//vesicle-associated membrane protein 72	gi|951045004|ref|XP_014518805.1|//1;KYP41030.1//Putative vesicle-associated membrane protein 726 family [Cajanus cajan]
Maker38727	128.463	145.27	139.517	191.843	GO:0005737//cytoplasm	GO:0003747//translation release factor activity	NA	K03265//peptide chain release factor subunit 1	gi|590648180|ref|XP_007032103.1|//1;XP_021679877.1//eukaryotic peptide chain release factor subunit 1-3-like [Hevea brasiliensis]
Maker36541	122.117	41.5733	43.2467	52.0033	GO:0005634//nucleus	GO:0003723//RNA binding	GO:0006397//mRNA processing	K13091//RNA-binding protein 39	XP_006427900.1//hypothetical protein CICLE_v10025229mg [Citrus clementina];gi|567870557|ref|XP_006427900.1|//1
Maker42144	125.883	12.5567	15.6367	15.6467	NA	GO:0016844//strictosidine synthase activity	GO:0009058//biosynthetic process	K21407//adipocyte plasma membrane-associated protein	gi|802562442|ref|XP_012066370.1|//1
Maker47418	131.86	20.6433	19.3367	27.6233	NA	GO:0016788//hydrolase activity, acting on ester bonds	NA	K21026//acetylajmaline esterase [EC:3.1.1.80];K10691//E3 ubiquitin-protein ligase UBR4 [EC:2.3.2.27];K01188//beta-glucosidase [EC:3.2.1.21];K14209//solute carrier family 36 (proton-coupled amino acid transporter);K00679//phospholipid:diacylglycerol acyltransferase [EC:2.3.1.158]	gi|567910719|ref|XP_006447673.1|//1
Maker16473	141.527	83.1433	156.873	89.8067	GO:0005759//mitochondrial matrix	NA	NA	K15414//complement component 1 Q subcomponent-binding protein, mitochondrial	gi|568881442|ref|XP_006493582.1|//1;XP_006429182.1//hypothetical protein CICLE_v10012447mg [Citrus clementina]
BGI_novel_G008519	135.517	47.6	36.5133	45.0167	NA	NA	NA	K19891//glucan endo-1,3-beta-glucosidase 1/2/3 [EC:3.2.1.39]	GAV72180.1//Glyco_hydro_17 domain-containing protein/X8 domain-containing protein [Cephalotus follicularis]
BGI_novel_G004397	125.637	340.783	554.473	2.2	NA	NA	NA	K11407//histone deacetylase 6 [EC:3.5.1.98]	CBI28344.3//unnamed protein product, partial [Vitis vinifera]
BGI_novel_G013769	143.387	37.3467	48.0333	97.59	NA	NA	NA	K04077//chaperonin GroEL	P08926.2//RecName: Full=RuBisCO large subunit-binding protein subunit alpha, chloroplastic; AltName: Full=60 kDa chaperonin subunit alpha; AltName: Full=CPN-60 alpha; Flags: Precursor
Maker26585	134.73	64.9133	104.06	97.29	GO:0005840//ribosome	GO:0003735//structural constituent of ribosome	GO:0006412//translation	K02993//small subunit ribosomal protein S7e	gi|922354453|ref|XP_013453041.1|//1
Maker42207	124.683	80.7767	98.8867	131.84	NA	GO:0003979//UDP-glucose 6-dehydrogenase activity;GO:0051287//NAD binding	NA	K02470//DNA gyrase subunit B [EC:5.99.1.3];K00012//UDPglucose 6-dehydrogenase [EC:1.1.1.22]	KDO83102.1//hypothetical protein CISIN_1g009163mg [Citrus sinensis];gi|255542070|ref|XP_002512099.1|//1;OMO71969.1//hypothetical protein COLO4_27909 [Corchorus olitorius]
Maker33136	131.347	153.113	188.21	192.947	GO:0033180//proton-transporting V-type ATPase, V1 domain	GO:0005524//ATP binding	GO:0046034//ATP metabolic process;GO:0015991//ATP hydrolysis coupled proton transport	K02147//V-type H+-transporting ATPase subunit B	gi|527205673|gb|EPS71471.1|//1
BGI_novel_G003722	112.227	54.1567	81.6433	83.0067	NA	NA	NA	K02893//large subunit ribosomal protein L23Ae	XP_017411421.1//PREDICTED: 60S ribosomal protein L23a-like [Vigna angularis]
Maker28580	129.597	38.26	22.93	44.53	GO:0005576//extracellular region	GO:0046872//metal ion binding;GO:0020037//heme binding;GO:0004601//peroxidase activity	GO:0006979//response to oxidative stress;GO:0042744//hydrogen peroxide catabolic process	K00430//peroxidase [EC:1.11.1.7]	gi|703083412|ref|XP_010092206.1|//1
Maker34230	147.077	75.9933	77.7467	146.853	GO:0005783//endoplasmic reticulum;GO:0005794//Golgi apparatus	GO:0005525//GTP binding	GO:0006886//intracellular protein transport;GO:0016192//vesicle-mediated transport	K07953//GTP-binding protein SAR1 [EC:3.6.5.-]	gi|720038567|ref|XP_010268019.1|//1
Maker15282	134.963	162.92	216.9	129.07	GO:0061617//MICOS complex	NA	NA	K17784//mitochondrial inner membrane organizing system protein 1	gi|590603927|ref|XP_007020129.1|//1;XP_006434666.1//hypothetical protein CICLE_v10002721mg [Citrus clementina]
Maker27233	122.663	295.43	313.243	313.227	GO:0005737//cytoplasm	GO:0004801//sedoheptulose-7-phosphate:D-glyceraldehyde-3-phosphate glyceronetransferase activity	GO:0006098//pentose-phosphate shunt;GO:0005975//carbohydrate metabolic process	K00616//transaldolase [EC:2.2.1.2]	gi|568868572|ref|XP_006487560.1|//1
Maker10631	128.183	104.407	119.817	191.383	NA	GO:0004190//aspartic-type endopeptidase activity	GO:0006629//lipid metabolic process	K08245//phytepsin [EC:3.4.23.40]	gi|641835738|gb|KDO54711.1|//1
Maker02623	131.407	154.32	141.687	240.357	NA	NA	NA	K10896//fanconi anemia group M protein;K16903//L-tryptophan---pyruvate aminotransferase [EC:2.6.1.99]	KDO51849.1//hypothetical protein CISIN_1g008878mg [Citrus sinensis];gi|641832823|gb|KDO51849.1|//1
BGI_novel_G015232	124.777	252.41	161.863	577.333	NA	NA	NA	NA	XP_015884105.1//PREDICTED: dehydrin ERD14 [Ziziphus jujuba]
Maker45361	127.457	165.71	179.723	110.393	NA	NA	NA	K17822//DCN1-like protein 1/2	XP_021299506.1//DCN1-like protein 1 isoform X1 [Herrania umbratica];gi|567859170|ref|XP_006422268.1|//1
BGI_novel_G000713	137.41	50.7133	71.5033	97.25	NA	NA	NA	K02973//small subunit ribosomal protein S23e	CBI32689.3//unnamed protein product, partial [Vitis vinifera]
Maker47349	130.45	67.48	88.6133	48.22	NA	GO:0005524//ATP binding	NA	K03283//heat shock 70kDa protein 1/2/6/8	gi|502102570|ref|XP_004492118.1|//1
Maker42491	130.663	81.2233	119.663	67.2667	GO:0005737//cytoplasm	GO:0051082//unfolded protein binding	GO:0006457//protein folding;GO:0007275//multicellular organism development	K13206//coiled-coil domain-containing protein 55	gi|568848522|ref|XP_006478057.1|//1
BGI_novel_G001097	130.943	127.363	194.193	131.187	NA	NA	NA	NA	GAV73246.1//hypothetical protein CFOL_v3_16732 [Cephalotus follicularis]
Maker03059	130.867	103.547	113.19	192.32	GO:0005634//nucleus;GO:0005737//cytoplasm;GO:0005839//proteasome core complex	GO:0004298//threonine-type endopeptidase activity	GO:0051603//proteolysis involved in cellular protein catabolic process	K02737//20S proteasome subunit beta 5 [EC:3.4.25.1]	gi|596143727|ref|XP_007222598.1|//1;XP_021633721.1//proteasome subunit beta type-5 [Manihot esculenta]
BGI_novel_G014792	137.71	29.9667	32.3467	63.0067	NA	NA	NA	K03860//phosphatidylinositol glycan, class Q;K20887//xyloglucan glycosyltransferase 4 [EC:2.4.1.-]	XP_007032535.2//PREDICTED: gibberellin-regulated protein 4 [Theobroma cacao]
BGI_novel_G014492	125.11	107.66	80.6567	287.217	NA	NA	NA	K02694//photosystem I subunit III	XP_012077014.1//photosystem I reaction center subunit III, chloroplastic [Jatropha curcas]
Maker03652	128.11	90.2133	155.443	134.603	GO:0016021//integral component of membrane	GO:0008270//zinc ion binding	NA	K03868//RING-box protein 1	gi|728848518|gb|KHG27961.1|//1;XP_006474724.1//PREDICTED: RING-box protein 1a [Citrus sinensis]
Maker02847	120.753	68.71	42.4133	64.3533	GO:0016021//integral component of membrane	GO:0005215//transporter activity	NA	K09872//aquaporin PIP	gi|255560555|ref|XP_002521292.1|//1
Maker32711	139.367	22.27	24.9333	42.8133	GO:0009535//chloroplast thylakoid membrane	GO:0046872//metal ion binding;GO:0005506//iron ion binding;GO:0051539//4 iron, 4 sulfur cluster binding;GO:0048038//quinone binding;GO:0008137//NADH dehydrogenase (ubiquinone) activity	GO:0006810//transport;GO:0019684//photosynthesis, light reaction	K05582//NAD(P)H-quinone oxidoreductase subunit K [EC:1.6.5.3]	gi|984683885|gb|AMB65086.1|//1
Maker34168	129.857	234.833	251.487	155.767	NA	GO:0004467//long-chain fatty acid-CoA ligase activity;GO:0003824//catalytic activity;GO:0102391//decanoate--CoA ligase activity	GO:0008152//metabolic process	K01897//long-chain acyl-CoA synthetase [EC:6.2.1.3]	XP_012082936.1//long chain acyl-CoA synthetase 1 [Jatropha curcas];gi|802691274|ref|XP_012082936.1|//1
Maker11507	132.013	33.77	16.9533	59.8333	GO:0005634//nucleus	GO:0046872//metal ion binding;GO:0003677//DNA binding	NA	K20641//Rho GTPase-activating protein 20;K13415//protein brassinosteroid insensitive 1 [EC:2.7.10.1 2.7.11.1]	XP_006445348.1//hypothetical protein CICLE_v10021106mg [Citrus clementina];gi|802700226|ref|XP_012083646.1|//1;XP_006445347.1//hypothetical protein CICLE_v10021106mg [Citrus clementina]
Maker36319	140.69	84.3367	99.7367	132.883	NA	NA	NA	K14324//histone deacetylase complex subunit SAP18	XP_006445202.1//hypothetical protein CICLE_v10022649mg [Citrus clementina];XP_021279660.1//histone deacetylase complex subunit SAP18 [Herrania umbratica];gi|590722750|ref|XP_007051984.1|//1
Maker08396	123.28	118.673	141.44	146.977	NA	GO:0042132//fructose 1,6-bisphosphate 1-phosphatase activity	GO:0005975//carbohydrate metabolic process	K03841//fructose-1,6-bisphosphatase I [EC:3.1.3.11]	OMO71186.1//Fructose-1,6-bisphosphatase class 1/Sedoheputulose-1,7-bisphosphatase [Corchorus capsularis];gi|567883777|ref|XP_006434447.1|//1
Maker33747	120.193	86.3033	136.33	108.747	GO:0005840//ribosome	GO:0003735//structural constituent of ribosome	GO:0006412//translation	K02919//large subunit ribosomal protein L36	gi|147794982|emb|CAN71764.1|//1;CAN71764.1//hypothetical protein VITISV_039227 [Vitis vinifera]
Maker32160	132.777	13.1733	5.48333	39.3833	GO:0005887//integral component of plasma membrane;GO:0016021//integral component of membrane;GO:0005886//plasma membrane;GO:0000139//Golgi membrane	GO:0008515//sucrose transmembrane transporter activity	GO:0008643//carbohydrate transport;GO:0071470//cellular response to osmotic stress;GO:0010150//leaf senescence;GO:0010431//seed maturation;GO:0009793//embryo development ending in seed dormancy;GO:0071446//cellular response to salicylic acid stimulus;GO:0071215//cellular response to abscisic acid stimulus	K15382//solute carrier family 50 (sugar transporter)	gi|567892599|ref|XP_006438820.1|//1
BGI_novel_G014433	102.267	47.88	51.9467	75	NA	NA	NA	NA	OWM88376.1//hypothetical protein CDL15_Pgr003788 [Punica granatum]
BGI_novel_G011132	130.76	223.12	268.85	266.987	NA	NA	NA	K03965//NADH dehydrogenase (ubiquinone) 1 beta subcomplex subunit 9	XP_010066221.1//PREDICTED: NADH dehydrogenase [ubiquinone] 1 beta subcomplex subunit 9 [Eucalyptus grandis]
Maker00939	127.673	45.9567	43.4733	72.89	NA	NA	NA	K12450//UDP-glucose 4,6-dehydratase [EC:4.2.1.76]	gi|568848010|ref|XP_006477818.1|//1;XP_006477818.1//PREDICTED: trifunctional UDP-glucose 4,6-dehydratase/UDP-4-keto-6-deoxy-D-glucose 3,5-epimerase/UDP-4-keto-L-rhamnose-reductase RHM1 [Citrus sinensis]
BGI_novel_G002860	130.973	64.4867	74.5067	154.12	NA	NA	NA	K14484//auxin-responsive protein IAA	XP_012089266.1//auxin-responsive protein IAA16 [Jatropha curcas]
Maker40486	130.43	52.4133	77.0233	80.5733	GO:0015935//small ribosomal subunit	GO:0003735//structural constituent of ribosome;GO:0019843//rRNA binding	GO:0006412//translation	K02997//small subunit ribosomal protein S9e	gi|672115391|ref|XP_008780681.1|//1
Maker13321	130.43	52.4133	77.0233	80.5733	GO:0015935//small ribosomal subunit	GO:0003735//structural constituent of ribosome;GO:0019843//rRNA binding	GO:0006412//translation	K02997//small subunit ribosomal protein S9e	gi|672115391|ref|XP_008780681.1|//1
Maker43561	127.113	65.0067	103.217	58.3133	GO:0016021//integral component of membrane	NA	NA	K15285//solute carrier family 35, member E3;K15280//solute carrier family 35, member C2	gi|823236751|ref|XP_012451030.1|//1
Maker08604	127.113	65.0067	103.217	58.3133	GO:0016021//integral component of membrane	NA	NA	K15285//solute carrier family 35, member E3;K15280//solute carrier family 35, member C2	gi|823236751|ref|XP_012451030.1|//1
Maker04594	123.98	66.8233	90.2	90.9333	GO:0005854//nascent polypeptide-associated complex	NA	NA	K03626//nascent polypeptide-associated complex subunit alpha	gi|764622502|ref|XP_011468785.1|//1
BGI_novel_G002208	129.503	106.153	76.6533	169.28	NA	NA	NA	NA	XP_021274452.1//PLAT domain-containing protein 3-like [Herrania umbratica]
Maker04325	141.237	30.1667	14.3667	25.9367	NA	NA	GO:0007275//multicellular organism development	NA	OMP02209.1//YABBY protein [Corchorus capsularis];gi|566202892|ref|XP_006375305.1|//1
Maker41200	124.92	109.387	120.343	195.133	NA	NA	NA	K04523//ubiquilin	gi|255561391|ref|XP_002521706.1|//1;XP_006467071.1//PREDICTED: ubiquitin domain-containing protein DSK2b-like [Citrus sinensis]
Maker19815	129.703	198.257	103.497	596.763	GO:0005634//nucleus;GO:0005622//intracellular	GO:0000989//transcription factor activity, transcription factor binding;GO:0008270//zinc ion binding	GO:0006355//regulation of transcription, DNA-templated;GO:0009640//photomorphogenesis	K12135//zinc finger protein CONSTANS;K19720//collagen, type III, alpha	gi|641827078|gb|KDO46278.1|//1;KDO46278.1//hypothetical protein CISIN_1g026124mg [Citrus sinensis]
Maker31478	126.87	49.8533	67.2267	84.7567	GO:0030529//intracellular ribonucleoprotein complex	NA	GO:0000387//spliceosomal snRNP assembly	K11087//small nuclear ribonucleoprotein D1	gi|641849903|gb|KDO68777.1|//1;XP_010252980.1//PREDICTED: small nuclear ribonucleoprotein Sm D1-like [Nelumbo nucifera]
Maker34707	123.373	39.1133	27.9733	40.69	GO:0016021//integral component of membrane	GO:0005524//ATP binding;GO:0004672//protein kinase activity	NA	K00924//kinase [EC:2.7.1.-]	gi|697356211|gb|AIT56194.1|//1
BGI_novel_G011840	131.977	0.95	3.42667	30.14	NA	NA	NA	NA	NA
Maker26187	114.47	54.6133	83.1367	84.8233	GO:0005634//nucleus;GO:0000786//nucleosome	GO:0003677//DNA binding	GO:0006334//nucleosome assembly	K11275//histone H1/5	gi|566170882|ref|XP_006383131.1|//1
Maker38756	129.987	83.7467	116.72	140.37	GO:0005634//nucleus	NA	GO:0006355//regulation of transcription, DNA-templated;GO:0009734//auxin-activated signaling pathway;GO:0006351//transcription, DNA-templated	K14484//auxin-responsive protein IAA	gi|823225402|ref|XP_012445502.1|//1
Maker26099	130.23	74.9967	109.323	103.73	GO:0016282//eukaryotic 43S preinitiation complex;GO:0033290//eukaryotic 48S preinitiation complex;GO:0005852//eukaryotic translation initiation factor 3 complex	GO:0003743//translation initiation factor activity	GO:0006446//regulation of translational initiation;GO:0001731//formation of translation preinitiation complex	K03246//translation initiation factor 3 subunit I	OMO67510.1//hypothetical protein CCACVL1_20487 [Corchorus capsularis];gi|567911467|ref|XP_006448047.1|//1;KDO58631.1//hypothetical protein CISIN_1g020461mg [Citrus sinensis]
Maker10240	132.503	75.5567	104.797	126.857	GO:0005839//proteasome core complex	GO:0004298//threonine-type endopeptidase activity	GO:0051603//proteolysis involved in cellular protein catabolic process	K02734//20S proteasome subunit beta 4 [EC:3.4.25.1]	gi|951020465|ref|XP_014512398.1|//1;GAU18887.1//hypothetical protein TSUD_228770 [Trifolium subterraneum]
BGI_novel_G003028	118.027	128.087	148.46	121.367	NA	NA	NA	NA	XP_012092050.1//protein LSM12 homolog A [Jatropha curcas]
Maker08372	91	58.3067	67.7133	87.79	GO:0030529//intracellular ribonucleoprotein complex	NA	GO:0000398//mRNA splicing, via spliceosome;GO:0000956//nuclear-transcribed mRNA catabolic process	K12622//U6 snRNA-associated Sm-like protein LSm3	gi|702373684|ref|XP_010062122.1|//1
Maker38778	127.063	44.9467	67.8767	76.15	NA	NA	NA	K14319//Ran GTPase-activating protein 1;K14495//F-box protein GID2	gi|568838523|ref|XP_006473260.1|//1
Maker37227	123.23	116.443	241.393	185.49	NA	GO:0020037//heme binding;GO:0050311//sulfite reductase (ferredoxin) activity;GO:0051539//4 iron, 4 sulfur cluster binding	GO:0006355//regulation of transcription, DNA-templated	K00392//sulfite reductase (ferredoxin) [EC:1.8.7.1]	KDO61232.1//hypothetical protein CISIN_1g005564mg [Citrus sinensis];gi|567907645|ref|XP_006446136.1|//1
Maker15370	107.17	44.5833	72.5367	81.3967	GO:0005685//U1 snRNP;GO:0005686//U2 snRNP;GO:0005687//U4 snRNP;GO:0046540//U4/U6 x U5 tri-snRNP complex;GO:0005681//spliceosomal complex;GO:0005682//U5 snRNP;GO:0016021//integral component of membrane;GO:0071011//precatalytic spliceosome	NA	GO:0000398//mRNA splicing, via spliceosome;GO:0000387//spliceosomal snRNP assembly	K11097//small nuclear ribonucleoprotein E	XP_015878978.1//PREDICTED: small nuclear ribonucleoprotein E-like [Ziziphus jujuba];gi|474100425|gb|EMS55221.1|//1
Maker33357	128.343	43.9667	32.85	149.067	GO:0016021//integral component of membrane	GO:0005215//transporter activity	NA	K15283//solute carrier family 35, member E1	gi|567914195|ref|XP_006449411.1|//1
Maker10258	132.443	48.2933	85.3367	83.5433	GO:0022627//cytosolic small ribosomal subunit	GO:0003735//structural constituent of ribosome	GO:0006412//translation	K02984//small subunit ribosomal protein S3Ae	gi|702261117|ref|XP_010034641.1|//1
Maker27740	122.307	134.553	140.193	301.68	GO:0016021//integral component of membrane;GO:0005741//mitochondrial outer membrane	NA	GO:0016559//peroxisome fission;GO:0000266//mitochondrial fission	K17969//mitochondrial fission 1 protein	XP_007028543.2//PREDICTED: mitochondrial fission 1 protein A [Theobroma cacao];gi|590635081|ref|XP_007028543.1|//1
Maker14213	128.367	7.62	7.14667	11.33	NA	GO:0016844//strictosidine synthase activity	GO:0009058//biosynthetic process	K21407//adipocyte plasma membrane-associated protein	gi|567862806|ref|XP_006424057.1|//1;XP_021628510.1//protein STRICTOSIDINE SYNTHASE-LIKE 3-like [Manihot esculenta]
Maker08267	109.843	38.21	37.3667	29.2233	GO:0000788//nuclear nucleosome	GO:0042393//histone binding;GO:0003677//DNA binding;GO:0046982//protein heterodimerization activity	GO:0006334//nucleosome assembly	K11254//histone H4	gi|195617694|gb|ACG30677.1|//1
BGI_novel_G006261	131.507	66.67	62.9033	146.113	NA	NA	NA	K12502//MPBQ/MSBQ methyltransferase [EC:2.1.1.295]	XP_006420058.1//hypothetical protein CICLE_v10005361mg [Citrus clementina]
BGI_novel_G007228	121.783	86.36	53.25	1536.23	NA	NA	NA	NA	XP_006371559.1//hypothetical protein POPTR_0019s13150g [Populus trichocarpa]
BGI_novel_G008378	121.847	13.8867	19.1567	18.99	NA	NA	NA	K02992//small subunit ribosomal protein S7	YP_009266751.1//ribosomal protein S7 (chloroplast) [Erythroxylum novogranatense]
Maker24001	124.157	35.2533	66.4367	60	GO:0005840//ribosome	GO:0003735//structural constituent of ribosome;GO:0019843//rRNA binding	GO:0006412//translation	K02940//large subunit ribosomal protein L9e	gi|596006920|ref|XP_007218455.1|//1;KCW46125.1//hypothetical protein EUGRSUZ_K00048 [Eucalyptus grandis]
Maker30629	117.91	79.43	102.4	62.4633	NA	GO:0003723//RNA binding	NA	K03231//elongation factor 1-alpha	gi|568852947|ref|XP_006480131.1|//1;XP_006480131.1//PREDICTED: polyadenylate-binding protein RBP47B [Citrus sinensis]
Maker34569	127.62	45.93	40.0667	47.6667	NA	NA	NA	NA	gi|641847437|gb|KDO66317.1|//1;KDO66316.1//hypothetical protein CISIN_1g029668mg [Citrus sinensis]
Maker29107	133.603	143.777	88.7867	550.92	GO:0009535//chloroplast thylakoid membrane;GO:0009523//photosystem II;GO:0016021//integral component of membrane;GO:0009522//photosystem I	GO:0016168//chlorophyll binding	GO:0009765//photosynthesis, light harvesting;GO:0018298//protein-chromophore linkage	K08912//light-harvesting complex II chlorophyll a/b binding protein 1	gi|255557387|ref|XP_002519724.1|//1
Maker28883	123.94	86.4467	87.2933	191.71	GO:0005840//ribosome	GO:0003735//structural constituent of ribosome	GO:0006412//translation	K02935//large subunit ribosomal protein L7/L12	gi|694400031|ref|XP_009375121.1|//1
BGI_novel_G004188	132.993	109.073	112.853	108.677	NA	NA	NA	NA	XP_021674909.1//mitochondrial import receptor subunit TOM5 homolog [Hevea brasiliensis]
Maker32720	136.777	55.41	84.1767	72.1167	GO:0015935//small ribosomal subunit	GO:0003723//RNA binding;GO:0003735//structural constituent of ribosome	GO:0006412//translation	K02958//small subunit ribosomal protein S15e	gi|703121242|ref|XP_010102279.1|//1
Maker04491	122.227	64.4667	89.55	88.4367	NA	NA	NA	K13199//plasminogen activator inhibitor 1 RNA-binding protein	gi|568846543|ref|XP_006477112.1|//1
Maker37300	109.087	132.54	66.0467	172.343	NA	NA	NA	NA	gi|763792125|gb|KJB59121.1|//1;OMO85805.1//hypothetical protein CCACVL1_09992 [Corchorus capsularis]
BGI_novel_G008364	140.137	10.4433	16.0333	15.5433	NA	NA	NA	NA	YP_009259845.1//hypothetical chloroplast RF19 (chloroplast) [Leitneria floridana]
Maker46203	121.093	34.38	34.41	49.5133	NA	NA	NA	K20168//TBC1 domain family member 15	XP_006493163.1//PREDICTED: GTPase-activating protein gyp7 isoform X1 [Citrus sinensis];gi|567897422|ref|XP_006441199.1|//1
Maker38210	120.36	45.83	24.8367	29.8833	NA	GO:0016161//beta-amylase activity;GO:0102229//amylopectin maltohydrolase activity	GO:0000272//polysaccharide catabolic process	K01177//beta-amylase [EC:3.2.1.2]	gi|402171768|gb|AFQ33617.1|//1;AFQ33617.1//beta-amylase 5 [Citrus trifoliata]
Maker34516	120.673	148.797	145.793	372.667	NA	NA	NA	K14514//ethylene-insensitive protein 3	KDO66378.1//hypothetical protein CISIN_1g0070172mg [Citrus sinensis];gi|728821002|gb|KHG04095.1|//1
BGI_novel_G011182	125.427	111.077	120.457	263.187	NA	NA	NA	NA	XP_021607205.1//transcription elongation factor 1 homolog [Manihot esculenta]
Maker07245	119.333	72.67	72.7033	114.747	NA	GO:0003677//DNA binding;GO:0003700//DNA binding transcription factor activity	NA	K21548//ATF/CREB family transcription factor	gi|567885833|ref|XP_006435475.1|//1
Maker18582	128.45	92.41	89.7967	197.187	GO:0005886//plasma membrane	GO:0004675//transmembrane receptor protein serine/threonine kinase activity	GO:0006468//protein phosphorylation;GO:0007166//cell surface receptor signaling pathway	K13418//somatic embryogenesis receptor kinase 1 [EC:2.7.10.1 2.7.11.1];K13416//brassinosteroid insensitive 1-associated receptor kinase 1 [EC:2.7.10.1 2.7.11.1]	gi|567860404|ref|XP_006422856.1|//1
BGI_novel_G014149	119.253	47.72	41.37	65.6667	NA	NA	NA	NA	OMO56675.1//Rapid ALkalinization Factor [Corchorus capsularis]
BGI_novel_G005862	120.95	124.187	159.477	165.37	NA	NA	NA	K13379//reversibly glycosylated polypeptide / UDP-arabinopyranose mutase [EC:2.4.1.- 5.4.99.30];K10534//nitrate reductase (NAD(P)H) [EC:1.7.1.1 1.7.1.2 1.7.1.3]	XP_002264175.1//PREDICTED: cytochrome b5 [Vitis vinifera]
BGI_novel_G014919	120.95	124.187	159.477	165.37	NA	NA	NA	K13379//reversibly glycosylated polypeptide / UDP-arabinopyranose mutase [EC:2.4.1.- 5.4.99.30];K10534//nitrate reductase (NAD(P)H) [EC:1.7.1.1 1.7.1.2 1.7.1.3]	XP_002264175.1//PREDICTED: cytochrome b5 [Vitis vinifera]
BGI_novel_G008021	137.97	0.646667	1.57667	24.1833	NA	NA	NA	NA	NA
Maker41482	132.027	255.437	297.89	360.497	NA	GO:0004834//tryptophan synthase activity	NA	K01695//tryptophan synthase alpha chain [EC:4.2.1.20]	gi|567902878|ref|XP_006443927.1|//1
Maker32840	118.563	16.29	17.84	8.99333	GO:0016021//integral component of membrane	NA	NA	NA	gi|568826878|ref|XP_006467795.1|//1;XP_006467795.1//PREDICTED: uncharacterized protein LOC102625961 [Citrus sinensis]
Maker09253	120.24	17.2633	53.5567	36.3	GO:0005773//vacuole	GO:0034722//gamma-glutamyl-peptidase activity;GO:0008242//omega peptidase activity	GO:0046900//tetrahydrofolylpolyglutamate metabolic process	K01307//gamma-glutamyl hydrolase [EC:3.4.19.9]	gi|567899832|ref|XP_006442404.1|//1
BGI_novel_G005691	113.587	39.6167	30.3367	149.92	NA	NA	NA	K03671//thioredoxin 1	XP_002266022.1//PREDICTED: thioredoxin [Vitis vinifera]
Maker37610	132.473	80.1133	86.38	88.7867	NA	NA	NA	K09420//transcriptional activator Myb	XP_006450631.1//hypothetical protein CICLE_v10009455mg [Citrus clementina];gi|255551042|ref|XP_002516569.1|//1
BGI_novel_G009694	131.857	117.903	79.0067	185.323	NA	NA	NA	NA	XP_006471410.1//PREDICTED: putative phytosulfokines 6 [Citrus sinensis]
BGI_novel_G006295	134.017	78.7833	103.777	148.717	NA	NA	NA	K12859//U5 snRNP protein, DIM1 family	XP_010423115.1//PREDICTED: thioredoxin-like protein YLS8 [Camelina sativa]
BGI_novel_G003523	127.81	142.067	186.533	184.877	NA	NA	NA	K03958//NADH dehydrogenase (ubiquinone) 1 beta subcomplex subunit 2	XP_002301930.2//hypothetical protein POPTR_0002s01410g, partial [Populus trichocarpa]
Maker17932	118.793	42.63	49.4033	75.7533	GO:0009506//plasmodesma;GO:0005886//plasma membrane;GO:0005737//cytoplasm;GO:0005832//chaperonin-containing T-complex	GO:0005524//ATP binding;GO:0051082//unfolded protein binding;GO:0044183//protein binding involved in protein folding	GO:0006457//protein folding;GO:0006458//'de novo' protein folding;GO:0061077//chaperone-mediated protein folding	K09497//T-complex protein 1 subunit epsilon	XP_019254546.1//PREDICTED: T-complex protein 1 subunit epsilon [Nicotiana attenuata];gi|697099582|ref|XP_009587020.1|//1
Maker45681	125.233	75.4833	116.937	117.213	NA	NA	NA	K03257//translation initiation factor 4A	gi|728821009|gb|KHG04102.1|//1;ASZ85178.1//eukaryotic initiation factor 4A [Hylocereus polyrhizus]
Maker47590	119.52	13.58	17.7167	16.6	NA	GO:0016757//transferase activity, transferring glycosyl groups	GO:0006486//protein glycosylation	K02366//glucuronyl/N-acetylglucosaminyl transferase EXT1 [EC:2.4.1.224 2.4.1.225];K18789//xylogalacturonan beta-1,3-xylosyltransferase [EC:2.4.2.41];K01930//folylpolyglutamate synthase [EC:6.3.2.17]	gi|568866150|ref|XP_006486424.1|//1
Maker04721	123.253	59.99	65.7267	151.023	NA	NA	NA	NA	XP_021283338.1//dormancy-associated protein homolog 3 isoform X2 [Herrania umbratica];gi|823197149|ref|XP_012434183.1|//1;XP_021283337.1//dormancy-associated protein homolog 3 isoform X1 [Herrania umbratica]
Maker45645	119.653	85.7167	94.81	121.907	NA	NA	NA	K01256//aminopeptidase N [EC:3.4.11.2];K08956//AFG3 family protein [EC:3.4.24.-]	gi|568854455|ref|XP_006480841.1|//1
Maker22109	122.527	104.247	124.143	79.57	NA	NA	NA	K10615//E3 ubiquitin-protein ligase HERC4 [EC:2.3.2.26]	gi|567876421|ref|XP_006430800.1|//1;XP_015880570.1//PREDICTED: ultraviolet-B receptor UVR8 [Ziziphus jujuba]
Maker36096	123.727	74.1967	73.8867	169.617	GO:0005886//plasma membrane	GO:0004675//transmembrane receptor protein serine/threonine kinase activity	GO:0006468//protein phosphorylation;GO:0007166//cell surface receptor signaling pathway	K13418//somatic embryogenesis receptor kinase 1 [EC:2.7.10.1 2.7.11.1];K13416//brassinosteroid insensitive 1-associated receptor kinase 1 [EC:2.7.10.1 2.7.11.1]	OIW12869.1//hypothetical protein TanjilG_24802 [Lupinus angustifolius];gi|567860404|ref|XP_006422856.1|//1
Maker13953	136.107	162.16	147.173	370.24	GO:0005634//nucleus;GO:0005737//cytoplasm	GO:0010309//acireductone dioxygenase [iron(II)-requiring] activity;GO:0005506//iron ion binding	GO:0019509//L-methionine salvage from methylthioadenosine	K08967//1,2-dihydroxy-3-keto-5-methylthiopentene dioxygenase [EC:1.13.11.53 1.13.11.54]	gi|567853824|ref|XP_006420032.1|//1;XP_021290192.1//1,2-dihydroxy-3-keto-5-methylthiopentene dioxygenase 2 isoform X2 [Herrania umbratica]
Maker08950	122.98	112.33	185.803	92.0067	NA	NA	NA	K01689//enolase [EC:4.2.1.11]	XP_021644856.1//enolase 2 [Hevea brasiliensis];gi|743810900|ref|XP_011018872.1|//1
Maker11050	124.963	42.8233	32.35	42.89	NA	NA	NA	K19519//transforming growth factor-beta-induced protein	gi|641839544|gb|KDO58473.1|//1;KDO58473.1//hypothetical protein CISIN_1g024965mg [Citrus sinensis]
Maker10094	112.583	62.8067	75.4567	164.267	NA	GO:0004150//dihydroneopterin aldolase activity;GO:0102083//7,8-dihydromonapterin aldolase activity	GO:0046654//tetrahydrofolate biosynthetic process;GO:0046656//folic acid biosynthetic process	K01633//7,8-dihydroneopterin aldolase/epimerase/oxygenase [EC:4.1.2.25 5.1.99.8 1.13.11.81]	gi|743898537|ref|XP_011042559.1|//1;XP_011042559.1//PREDICTED: dihydroneopterin aldolase-like [Populus euphratica]
BGI_novel_G003038	118.807	147.857	117.617	190.7	NA	NA	NA	NA	XP_006424263.1//hypothetical protein CICLE_v10029439mg [Citrus clementina]
Maker43739	115.64	72.1433	92.7533	88.07	GO:0016021//integral component of membrane	NA	NA	K05747//Wiskott-Aldrich syndrome protein	gi|567916222|ref|XP_006450117.1|//1;XP_021670156.1//uncharacterized protein LOC110657311 [Hevea brasiliensis]
BGI_novel_G000434	123.457	486.113	640.677	229.547	NA	NA	NA	NA	XP_006381211.1//hypothetical protein POPTR_0006s08950g [Populus trichocarpa]
BGI_novel_G007566	108.447	47.5	63.42	60.04	NA	NA	NA	K18171//COX assembly mitochondrial protein 1	XP_010265203.1//PREDICTED: uncharacterized protein DDB_G0275933-like isoform X2 [Nelumbo nucifera]
BGI_novel_G000996	132.027	97.1067	119.203	147.35	NA	NA	NA	K14484//auxin-responsive protein IAA	AID60626.1//auxin-responsive protein IAA8 [Dimocarpus longan]
BGI_novel_G003473	118.373	101.33	83.65	292.44	NA	NA	NA	K02639//ferredoxin	AEI83424.1//chloroplast ferredoxin I [Camellia sinensis]
Maker27068	119.843	24.6367	34.11	34.3633	NA	GO:0008840//4-hydroxy-tetrahydrodipicolinate synthase	GO:0009089//lysine biosynthetic process via diaminopimelate	K01714//4-hydroxy-tetrahydrodipicolinate synthase [EC:4.3.3.7]	XP_002521713.1//PREDICTED: 4-hydroxy-tetrahydrodipicolinate synthase, chloroplastic [Ricinus communis];XP_021904367.1//4-hydroxy-tetrahydrodipicolinate synthase 2, chloroplastic-like [Carica papaya];gi|590722897|ref|XP_007052027.1|//1
Maker36298	115.953	61.0167	72.5567	106.647	GO:0005681//spliceosomal complex;GO:0005688//U6 snRNP;GO:0000932//P-body;GO:0046540//U4/U6 x U5 tri-snRNP complex	GO:0003723//RNA binding	GO:0000398//mRNA splicing, via spliceosome	K12621//U6 snRNA-associated Sm-like protein LSm2	gi|593798712|ref|XP_007162394.1|//1;XP_006444137.1//hypothetical protein CICLE_v10023059mg [Citrus clementina]
Maker41424	115.763	80.9167	86.69	132.79	NA	NA	NA	K15174//RNA polymerase II-associated factor 1	gi|223535279|gb|EEF36956.1|//1;XP_015578690.1//PREDICTED: proline-rich receptor-like protein kinase PERK9 [Ricinus communis]
BGI_novel_G012812	126.823	60.1467	152.83	204.553	NA	NA	NA	K17964//leucine-rich PPR motif-containing protein, mitochondrial	XP_006373504.1//hypothetical protein POPTR_0017s14330g [Populus trichocarpa]
Maker26368	121.157	54.3267	79.1233	86.7133	GO:0016272//prefoldin complex	GO:0051082//unfolded protein binding	GO:0006457//protein folding	K09548//prefoldin subunit 1	gi|567922316|ref|XP_006453164.1|//1;XP_006453164.1//hypothetical protein CICLE_v10009894mg [Citrus clementina]
Maker12069	107.957	252.207	284.36	198.993	NA	NA	NA	NA	gi|255547169|ref|XP_002514642.1|//1
Maker32815	126.623	36.18	21.5733	73.5233	NA	NA	NA	NA	gi|567914181|ref|XP_006449404.1|//1
BGI_novel_G000422	112.38	184.9	268.617	104.337	NA	NA	NA	K00416//ubiquinol-cytochrome c reductase subunit 6	XP_016190578.1//cytochrome b-c1 complex subunit 6 [Arachis ipaensis]
Maker44524	130.61	6.58667	11.09	5.89667	NA	GO:0016747//transferase activity, transferring acyl groups other than amino-acyl groups	NA	K15400//omega-hydroxypalmitate O-feruloyl transferase [EC:2.3.1.188]	gi|359491108|ref|XP_003634222.1|//1
Maker14921	119.837	56.8533	79.12	62.9467	GO:0008250//oligosaccharyltransferase complex;GO:0016021//integral component of membrane;GO:0005789//endoplasmic reticulum membrane	GO:0004579//dolichyl-diphosphooligosaccharide-protein glycotransferase activity	GO:0006486//protein glycosylation;GO:0018279//protein N-linked glycosylation via asparagine	K12666//oligosaccharyltransferase complex subunit alpha (ribophorin I)	gi|802550966|ref|XP_012093268.1|//1;XP_006436439.1//hypothetical protein CICLE_v10031426mg [Citrus clementina]
BGI_novel_G012213	118.17	23.9033	21.7467	13.5233	NA	NA	NA	K18810//cyclin D1/2/4, plant	OMO73849.1//hypothetical protein CCACVL1_17103 [Corchorus capsularis]
Maker26282	119.68	110.683	185.823	3.01667	GO:0048046//apoplast;GO:0005618//cell wall	GO:0016762//xyloglucan:xyloglucosyl transferase activity;GO:0004553//hydrolase activity, hydrolyzing O-glycosyl compounds	GO:0010411//xyloglucan metabolic process;GO:0042546//cell wall biogenesis;GO:0071555//cell wall organization	K14504//xyloglucan:xyloglucosyl transferase TCH4 [EC:2.4.1.207]	gi|568840410|ref|XP_006474161.1|//1
Maker45926	127.703	50.3267	83.7967	110.523	GO:0005634//nucleus;GO:0000786//nucleosome	GO:0003677//DNA binding;GO:0046982//protein heterodimerization activity	NA	K11251//histone H2A	gi|659068988|ref|XP_008447608.1|//1;XP_015899482.1//PREDICTED: histone H2A-like [Ziziphus jujuba]
Maker03643	128.767	65.4267	97.2533	115.573	GO:0005634//nucleus	NA	GO:0006334//nucleosome assembly	K11279//nucleosome assembly protein 1-like 1	gi|731406496|ref|XP_010656182.1|//1;EOY30422.1//Nucleosome assembly protein 1,2 isoform 3 [Theobroma cacao]
Maker28371	119.78	99.0733	331.757	42.24	GO:0005743//mitochondrial inner membrane;GO:0016021//integral component of membrane	GO:0005471//ATP:ADP antiporter activity;GO:0005215//transporter activity	GO:0055085//transmembrane transport;GO:0046902//regulation of mitochondrial membrane permeability	K05863//solute carrier family 25 (mitochondrial adenine nucleotide translocator), member 4/5/6/31	gi|567907573|ref|XP_006446100.1|//1
BGI_novel_G011289	112.103	58.94	71.0667	97.2267	NA	NA	NA	K11251//histone H2A	XP_006451012.1//hypothetical protein CICLE_v10010700mg, partial [Citrus clementina]
Maker16480	123.857	166.15	194.5	180.623	NA	GO:0080130//L-phenylalanine:2-oxoglutarate aminotransferase activity;GO:0004069//L-aspartate:2-oxoglutarate aminotransferase activity;GO:0030170//pyridoxal phosphate binding	GO:0009058//biosynthetic process;GO:0006520//cellular amino acid metabolic process	K14454//aspartate aminotransferase, cytoplasmic [EC:2.6.1.1]	gi|567918356|ref|XP_006451184.1|//1;XP_021607864.1//aspartate aminotransferase, cytoplasmic [Manihot esculenta]
Maker44756	120.28	233.957	186.633	359.703	NA	GO:0004602//glutathione peroxidase activity	GO:0006979//response to oxidative stress	K00432//glutathione peroxidase [EC:1.11.1.9]	gi|595848524|ref|XP_007209545.1|//1
BGI_novel_G004393	126.587	28.4633	85.5033	14.7033	NA	NA	NA	K02908//large subunit ribosomal protein L30e	XP_002517499.1//PREDICTED: 60S ribosomal protein L30 [Ricinus communis]
Maker19829	111.247	40.5033	55.3133	79.3033	NA	NA	NA	K15223//upstream activation factor subunit UAF30	gi|567860420|ref|XP_006422864.1|//1;XP_006422864.1//hypothetical protein CICLE_v10029545mg [Citrus clementina]
Maker07270	121.15	59.8133	94	89.9167	GO:0016021//integral component of membrane	NA	NA	NA	gi|567885701|ref|XP_006435409.1|//1
Maker43709	119.9	34.1567	37.3267	55.6667	NA	NA	NA	NA	gi|225429797|ref|XP_002282811.1|//1;XP_012076318.1//selenoprotein H [Jatropha curcas]
Maker36517	118.413	88.3467	89.76	121.7	NA	GO:0005524//ATP binding	NA	K10355//actin, other eukaryote	gi|224055984|ref|XP_002298710.1|//1
Maker02135	114.25	54.85	67.4067	71.8867	GO:0016021//integral component of membrane	NA	NA	K17087//transmembrane 9 superfamily member 3	XP_012459438.1//PREDICTED: transmembrane 9 superfamily member 1 [Gossypium raimondii];gi|568833698|ref|XP_006471014.1|//1;XP_017619821.1//PREDICTED: transmembrane 9 superfamily member 1-like [Gossypium arboreum]
Maker32257	120.423	72.2133	68.4467	80.29	NA	GO:0005524//ATP binding	NA	K06689//ubiquitin-conjugating enzyme E2 D [EC:2.3.2.23]	gi|702338170|ref|XP_010055833.1|//1
Maker41942	120.423	72.2133	68.4467	80.29	NA	GO:0005524//ATP binding	NA	K06689//ubiquitin-conjugating enzyme E2 D [EC:2.3.2.23]	gi|702338170|ref|XP_010055833.1|//1
Maker22951	114.637	25.5633	19.74	46.58	NA	GO:0004857//enzyme inhibitor activity	NA	K01051//pectinesterase [EC:3.1.1.11]	gi|568873961|ref|XP_006490093.1|//1
Maker38708	117.7	208.41	77.3667	418.527	GO:0016021//integral component of membrane	GO:0005215//transporter activity	NA	K09872//aquaporin PIP	XP_021656643.1//probable aquaporin PIP2-5 [Hevea brasiliensis];gi|802550938|ref|XP_012093253.1|//1
BGI_novel_G002762	116.497	52.9167	69.46	87.4833	NA	NA	NA	NA	XP_006442791.1//hypothetical protein CICLE_v10022516mg [Citrus clementina]
Maker40445	104.85	46.1667	29.5733	146.057	NA	GO:0016628//oxidoreductase activity, acting on the CH-CH group of donors, NAD or NADP as acceptor;GO:0045550//geranylgeranyl reductase activity	GO:0015979//photosynthesis;GO:0015995//chlorophyll biosynthetic process	K10960//geranylgeranyl diphosphate/geranylgeranyl-bacteriochlorophyllide a reductase [EC:1.3.1.83 1.3.1.111]	gi|641836595|gb|KDO55558.1|//1
Maker04076	116.237	91.6967	126.54	125.433	GO:0009536//plastid	NA	NA	NA	gi|567863858|ref|XP_006424579.1|//1
Maker12067	114.613	56.7267	75.6833	45.1033	NA	NA	NA	K19891//glucan endo-1,3-beta-glucosidase 1/2/3 [EC:3.2.1.39]	XP_002284112.1//PREDICTED: PLASMODESMATA CALLOSE-BINDING PROTEIN 3 [Vitis vinifera]
BGI_novel_G013608	125.053	314.617	257.29	107.607	NA	NA	NA	K07955//ADP-ribosylation factor-like protein 8	XP_007047542.1//PREDICTED: ADP-ribosylation factor-like protein 8A [Theobroma cacao]
BGI_novel_G012095	108.067	27.0933	35.44	63.98	NA	NA	NA	K02964//small subunit ribosomal protein S18e	XP_017438706.1//PREDICTED: 40S ribosomal protein S18-like [Vigna angularis]
Maker37492	118.12	108.88	111.147	142.687	GO:0005789//endoplasmic reticulum membrane;GO:0000139//Golgi membrane	GO:0005525//GTP binding;GO:0003924//GTPase activity	GO:0006888//ER to Golgi vesicle-mediated transport	K07874//Ras-related protein Rab-1A	gi|568846541|ref|XP_006477111.1|//1;XP_006477111.1//PREDICTED: GTP-binding protein YPTM2 [Citrus sinensis]
Maker11401	116.967	13.89	13.6067	15.59	NA	GO:0005524//ATP binding;GO:0003824//catalytic activity	NA	K01648//ATP citrate (pro-S)-lyase [EC:2.3.3.8]	gi|449450446|ref|XP_004142973.1|//1
Maker31579	116.967	13.89	13.6067	15.59	NA	GO:0005524//ATP binding;GO:0003824//catalytic activity	NA	K01648//ATP citrate (pro-S)-lyase [EC:2.3.3.8]	gi|449450446|ref|XP_004142973.1|//1
Maker12374	110.88	48.0033	86	34.09	NA	GO:0005524//ATP binding;GO:0004550//nucleoside diphosphate kinase activity	GO:0006228//UTP biosynthetic process;GO:0006241//CTP biosynthetic process;GO:0006183//GTP biosynthetic process	K00940//nucleoside-diphosphate kinase [EC:2.7.4.6]	gi|567893694|ref|XP_006439335.1|//1
Maker41102	116.233	76.1167	100.677	113.263	GO:0016020//membrane	GO:0004630//phospholipase D activity;GO:0005509//calcium ion binding;GO:0070290//N-acylphosphatidylethanolamine-specific phospholipase D activity	GO:0046470//phosphatidylcholine metabolic process;GO:0016042//lipid catabolic process	K01115//phospholipase D1/2 [EC:3.1.4.4]	gi|806776585|ref|NP_001292934.1|//1
Maker01333	123.7	26.9967	21.5267	54.9933	GO:0005634//nucleus	GO:0000977//RNA polymerase II regulatory region sequence-specific DNA binding;GO:0003700//DNA binding transcription factor activity;GO:0046983//protein dimerization activity	GO:0045944//positive regulation of transcription from RNA polymerase II promoter;GO:0006351//transcription, DNA-templated	K09264//MADS-box transcription factor, plant	XP_006434290.1//hypothetical protein CICLE_v10002422mg [Citrus clementina];gi|802637630|ref|XP_012078322.1|//1
Maker41382	118.09	177.98	224.44	136.107	GO:0005634//nucleus;GO:0030529//intracellular ribonucleoprotein complex	GO:0003723//RNA binding	GO:0006396//RNA processing	K15191//La-related protein 7	gi|802676771|ref|XP_012081920.1|//1;XP_006442037.1//hypothetical protein CICLE_v10019649mg [Citrus clementina]
Maker09552	112.31	42.8367	51.0933	40.3167	GO:0010369//chromocenter;GO:0005634//nucleus;GO:0000786//nucleosome	GO:0003677//DNA binding;GO:0046982//protein heterodimerization activity;GO:0031492//nucleosomal DNA binding	GO:0006334//nucleosome assembly	K11253//histone H3	gi|565487241|ref|XP_006301260.1|//1
Maker28723	119.603	41.6167	49.6767	71.8333	NA	GO:0004334//fumarylacetoacetase activity	GO:0009072//aromatic amino acid family metabolic process	K01555//fumarylacetoacetase [EC:3.7.1.2]	XP_012072692.1//fumarylacetoacetase [Jatropha curcas];gi|802599969|ref|XP_012072692.1|//1
Maker27804	122.07	780.457	796.09	956.863	NA	GO:0016787//hydrolase activity	NA	K13051//beta-aspartyl-peptidase (threonine type) [EC:3.4.19.5]	gi|590591938|ref|XP_007017138.1|//1
Maker30633	119.407	52.59	72.4167	79.5633	NA	GO:0008836//diaminopimelate decarboxylase activity	GO:0009089//lysine biosynthetic process via diaminopimelate	K01586//diaminopimelate decarboxylase [EC:4.1.1.20]	KHG10015.1//Diaminopimelate decarboxylase 2, chloroplastic -like protein [Gossypium arboreum];gi|568867845|ref|XP_006487240.1|//1
Maker07062	111.743	154.763	180.023	166.817	GO:0005743//mitochondrial inner membrane;GO:0070469//respiratory chain	GO:0009055//electron transfer activity;GO:0008137//NADH dehydrogenase (ubiquinone) activity	NA	K11352//NADH dehydrogenase (ubiquinone) 1 alpha subcomplex subunit 12	gi|703065565|ref|XP_010087487.1|//1;GAV81929.1//NDUFA12 domain-containing protein [Cephalotus follicularis]
BGI_novel_G013066	118.697	106.617	120.747	144.527	NA	NA	NA	K12165//ufm1-conjugating enzyme 1	XP_021832199.1//ubiquitin-fold modifier-conjugating enzyme 1 [Prunus avium]
BGI_novel_G006275	116.43	39.64	70.6367	0.0366667	NA	NA	NA	K17991//peroxygenase [EC:1.11.2.3]	XP_004304777.1//PREDICTED: peroxygenase [Fragaria vesca subsp. vesca]
Maker38235	116.203	34.9367	45.1767	59.13	NA	NA	NA	NA	gi|596128139|ref|XP_007222083.1|//1
BGI_novel_G013215	128.91	101.283	128.83	116.527	NA	NA	NA	NA	KDO78457.1//hypothetical protein CISIN_1g022876mg [Citrus sinensis]
BGI_novel_G000602	117.747	215.34	155.307	270.327	NA	NA	NA	K00140//malonate-semialdehyde dehydrogenase (acetylating) / methylmalonate-semialdehyde dehydrogenase [EC:1.2.1.18 1.2.1.27]	XP_019169324.1//PREDICTED: methylmalonate-semialdehyde dehydrogenase [acylating], mitochondrial [Ipomoea nil]
Maker26897	114.97	37.5967	29.0333	37.0867	NA	NA	NA	K19519//transforming growth factor-beta-induced protein	gi|567905476|ref|XP_006445226.1|//1
Maker38076	119.077	142.037	198.623	132.793	GO:0005743//mitochondrial inner membrane	GO:0046872//metal ion binding;GO:0004222//metalloendopeptidase activity;GO:0008270//zinc ion binding	GO:0006627//protein processing involved in protein targeting to mitochondrion	K01412//mitochondrial-processing peptidase subunit alpha [EC:3.4.24.64]	gi|568842879|ref|XP_006475356.1|//1;XP_006451349.1//hypothetical protein CICLE_v10008040mg [Citrus clementina]
Maker11212	113.353	168.08	78.6867	299.09	GO:0009507//chloroplast	GO:0009055//electron transfer activity;GO:0046872//metal ion binding;GO:0051537//2 iron, 2 sulfur cluster binding	GO:0022900//electron transport chain	K02639//ferredoxin	gi|641831010|gb|KDO50081.1|//1;KFK43391.1//hypothetical protein AALP_AA1G119900 [Arabis alpina]
Maker31899	131.237	101.703	120.16	87.79	GO:0005783//endoplasmic reticulum;GO:0005623//cell;GO:0005794//Golgi apparatus;GO:0005773//vacuole	GO:0015035//protein disulfide oxidoreductase activity;GO:0009055//electron transfer activity	GO:0045454//cell redox homeostasis	K03676//glutaredoxin 3	gi|568840591|ref|XP_006474249.1|//1
Maker36245	131.237	101.703	120.16	87.79	GO:0005783//endoplasmic reticulum;GO:0005623//cell;GO:0005794//Golgi apparatus;GO:0005773//vacuole	GO:0015035//protein disulfide oxidoreductase activity;GO:0009055//electron transfer activity	GO:0045454//cell redox homeostasis	K03676//glutaredoxin 3	gi|568840591|ref|XP_006474249.1|//1
BGI_novel_G010646	93.9467	140.04	67.7767	627.613	NA	NA	NA	NA	XP_010103861.1//hypothetical protein L484_024163 [Morus notabilis]
BGI_novel_G007890	140.473	4.32667	3.94667	22.87	NA	NA	NA	K04733//interleukin-1 receptor-associated kinase 4 [EC:2.7.11.1];K00430//peroxidase [EC:1.11.1.7];K05747//Wiskott-Aldrich syndrome protein	XP_021679804.1//vegetative cell wall protein gp1-like [Hevea brasiliensis]
BGI_novel_G003340	125.077	222.293	275.68	225.763	NA	NA	NA	K08738//cytochrome c	XP_010104528.1//putative cytochrome c [Morus notabilis]
Maker17579	120.51	60.6133	43.8633	89.9467	GO:0005634//nucleus	GO:0003677//DNA binding	GO:0000160//phosphorelay signal transduction system;GO:0006355//regulation of transcription, DNA-templated;GO:0006351//transcription, DNA-templated	K14491//two-component response regulator ARR-B family	gi|567888534|ref|XP_006436789.1|//1;KDO43771.1//hypothetical protein CISIN_1g008254mg [Citrus sinensis]
BGI_novel_G012442	127.73	0.44	0.866667	13.96	NA	NA	NA	NA	XP_020409220.1//uncharacterized protein LOC109946275 [Prunus persica]
Maker14755	121.44	71.9267	44.3733	159.91	NA	GO:0003993//acid phosphatase activity	NA	K14379//tartrate-resistant acid phosphatase type 5 [EC:3.1.3.2]	gi|567911543|ref|XP_006448085.1|//1
BGI_novel_G006085	118.043	39.6267	50.49	103.02	NA	NA	NA	K20393//PRA1 family protein 3	XP_021671528.1//PRA1 family protein A1-like [Hevea brasiliensis]
Maker43118	119.877	65.06	75.53	117.247	NA	GO:0005509//calcium ion binding	NA	K06268//serine/threonine-protein phosphatase 2B regulatory subunit	gi|658018745|ref|XP_008344727.1|//1;XP_015972899.1//calcineurin B-like protein 3 [Arachis duranensis]
BGI_novel_G003037	105.747	27.2667	41.35	55.4533	NA	NA	NA	K02989//small subunit ribosomal protein S5e	XP_006481676.1//PREDICTED: 40S ribosomal protein S5 [Citrus sinensis]
Maker22377	114.103	64.8967	68.7667	112.04	NA	GO:0003723//RNA binding	NA	K13161//heterogeneous nuclear ribonucleoprotein R	gi|728828575|gb|KHG08018.1|//1;XP_006481757.1//PREDICTED: heterogeneous nuclear ribonucleoprotein R [Citrus sinensis]
Maker46392	130.443	47.3733	55.1967	49.3033	GO:0005634//nucleus;GO:0043626//PCNA complex	GO:0003677//DNA binding;GO:0030337//DNA polymerase processivity factor activity	GO:0006272//leading strand elongation;GO:0019985//translesion synthesis;GO:0006260//DNA replication;GO:0006298//mismatch repair;GO:0006275//regulation of DNA replication	K04802//proliferating cell nuclear antigen	gi|728838129|gb|KHG17572.1|//1
Maker24020	110.243	82.97	110.793	79.26	GO:0005854//nascent polypeptide-associated complex	NA	NA	K03626//nascent polypeptide-associated complex subunit alpha	gi|359490767|ref|XP_003634163.1|//1;XP_010034915.1//PREDICTED: nascent polypeptide-associated complex subunit alpha-like protein 2 [Eucalyptus grandis]
BGI_novel_G013578	124.737	15.5567	19.5333	50.03	NA	NA	NA	NA	XP_017984058.1//PREDICTED: bark storage protein A [Theobroma cacao]
Maker31424	117.173	100.74	49.9533	353.833	GO:0009535//chloroplast thylakoid membrane;GO:0009523//photosystem II;GO:0016021//integral component of membrane;GO:0009522//photosystem I	GO:0016168//chlorophyll binding	GO:0009765//photosynthesis, light harvesting;GO:0018298//protein-chromophore linkage	K08909//light-harvesting complex I chlorophyll a/b binding protein 3	gi|658013948|ref|XP_008342284.1|//1
Maker43270	109.063	22.9133	26.3633	32.47	NA	NA	NA	K07375//tubulin beta	GAV65483.1//Tubulin domain-containing protein/Tubulin_C domain-containing protein, partial [Cephalotus follicularis];gi|388503514|gb|AFK39823.1|//1
Maker08407	121.15	43.7233	63.6333	57.34	NA	GO:0004674//protein serine/threonine kinase activity;GO:0005524//ATP binding	NA	K14498//serine/threonine-protein kinase SRK2 [EC:2.7.11.1]	XP_006466196.1//PREDICTED: serine/threonine-protein kinase SRK2G-like [Citrus sinensis];gi|700199597|gb|KGN54755.1|//1
Maker42776	109.677	48.4033	75.2233	58.4933	NA	NA	NA	NA	gi|567912315|ref|XP_006448471.1|//1
Maker40443	114.283	30.7867	33.97	42.6733	NA	NA	NA	K14411//RNA-binding protein Musashi	KDO76075.1//hypothetical protein CISIN_1g008271mg [Citrus sinensis];gi|641857330|gb|KDO76075.1|//1
Maker10922	113.22	80.98	86.0433	84.3233	NA	GO:0003677//DNA binding;GO:0008270//zinc ion binding	NA	NA	gi|567907519|ref|XP_006446073.1|//1
Maker45093	120.977	101.593	88.01	34.7067	GO:0016021//integral component of membrane	GO:0005506//iron ion binding;GO:0016491//oxidoreductase activity	GO:0008610//lipid biosynthetic process	K14423//methylsterol monooxygenase 1	gi|568846933|ref|XP_006477296.1|//1
Maker46587	123.15	101.363	114.613	201.193	GO:0031595//nuclear proteasome complex;GO:0031597//cytosolic proteasome complex;GO:0005737//cytoplasm;GO:0008540//proteasome regulatory particle, base subcomplex	GO:0008233//peptidase activity;GO:0016787//hydrolase activity;GO:0005524//ATP binding;GO:0017025//TBP-class protein binding;GO:0036402//proteasome-activating ATPase activity	GO:0045899//positive regulation of RNA polymerase II transcriptional preinitiation complex assembly;GO:0030433//ubiquitin-dependent ERAD pathway;GO:0030163//protein catabolic process	K03062//26S proteasome regulatory subunit T2	gi|567902366|ref|XP_006443671.1|//1
Maker28231	112.813	42.17	58.49	63.9033	NA	NA	GO:0031047//gene silencing by RNA	K17046//protein DEK;K14709//solute carrier family 39 (zinc transporter), member 1/2/3;K14724//solute carrier family 9 (sodium/hydrogen exchanger), member 8;K14844//pumilio homology domain family member 6;K17824//DCN1-like protein 4/5	gi|567869943|ref|XP_006427593.1|//1;XP_021298188.1//factor of DNA methylation 1 [Herrania umbratica]
Maker06728	111.47	40.6433	60.64	31.2633	NA	GO:0008168//methyltransferase activity	GO:0006694//steroid biosynthetic process	K08242//24-methylenesterol C-methyltransferase [EC:2.1.1.143]	gi|802607286|ref|XP_012073720.1|//1
BGI_novel_G007989	119.58	102.48	107.987	136.003	NA	NA	NA	K10704//ubiquitin-conjugating enzyme E2 variant	XP_008387055.1//PREDICTED: ubiquitin-conjugating enzyme E2 variant 1D [Malus domestica]
BGI_novel_G008084	122.403	21.85	111.59	87.29	NA	NA	NA	K02949//small subunit ribosomal protein S11e	XP_014507393.1//PREDICTED: 40S ribosomal protein S11-like [Vigna radiata var. radiata]
BGI_novel_G014172	107.473	97.3667	127.757	145.287	NA	NA	NA	K13448//calcium-binding protein CML	OMO56699.1//Calcium-binding EF-hand [Corchorus capsularis]
Maker22601	117.463	109.653	240.597	105.363	NA	NA	NA	K13464//jasmonate ZIM domain-containing protein	gi|568841508|ref|XP_006474700.1|//1
Maker10835	110.147	86.07	102.893	176.083	GO:0005634//nucleus	GO:0003677//DNA binding	GO:0006355//regulation of transcription, DNA-templated;GO:0006351//transcription, DNA-templated	K08869//aarF domain-containing kinase;K17613//calcineurin-binding protein cabin-1	gi|568846614|ref|XP_006477144.1|//1
Maker28828	116.937	144.583	171.85	89.93	NA	GO:0009055//electron transfer activity;GO:0046872//metal ion binding;GO:0020037//heme binding	NA	K00413//ubiquinol-cytochrome c reductase cytochrome c1 subunit	XP_006441506.1//hypothetical protein CICLE_v10023388mg [Citrus clementina];gi|567898036|ref|XP_006441506.1|//1
BGI_novel_G012945	108.903	142.18	175.217	161.207	NA	NA	NA	NA	KJB78583.1//hypothetical protein B456_013G008400 [Gossypium raimondii]
Maker28550	124.603	53.1767	139.437	59.4133	GO:0016021//integral component of membrane	GO:0009055//electron transfer activity	NA	K03006//DNA-directed RNA polymerase II subunit RPB1 [EC:2.7.7.6]	gi|728834140|gb|KHG13583.1|//1;GAV65202.1//Cu_bind_like domain-containing protein [Cephalotus follicularis]
Maker10255	109.323	62.09	51.3133	72.0833	NA	NA	NA	K02930//large subunit ribosomal protein L4e	KDO74541.1//hypothetical protein CISIN_1g022550mg [Citrus sinensis];gi|641855761|gb|KDO74541.1|//1
Maker12184	116.767	77.2833	109.73	62.3867	GO:0005634//nucleus	GO:0003677//DNA binding	GO:0006355//regulation of transcription, DNA-templated;GO:0009734//auxin-activated signaling pathway;GO:0006351//transcription, DNA-templated	K14486//auxin response factor	XP_006481964.1//PREDICTED: auxin response factor 8 isoform X1 [Citrus sinensis];gi|568856798|ref|XP_006481964.1|//1;XP_015387037.1//PREDICTED: auxin response factor 8 isoform X3 [Citrus sinensis]
Maker43969	123.927	107.467	112.483	135.167	NA	NA	NA	NA	XP_008457241.1//PREDICTED: small EDRK-rich factor 2 [Cucumis melo]
Maker09241	112.003	136.303	178.87	104.153	GO:0016021//integral component of membrane	NA	GO:0015031//protein transport	K10956//protein transport protein SEC61 subunit alpha	gi|470115788|ref|XP_004294073.1|//1;XP_015899196.1//PREDICTED: protein transport protein Sec61 subunit alpha-like [Ziziphus jujuba]
BGI_novel_G001220	129.297	57.4267	69.07	101.497	NA	NA	NA	K11130//H/ACA ribonucleoprotein complex subunit 3	XP_019462551.1//PREDICTED: H/ACA ribonucleoprotein complex subunit 3-like protein [Lupinus angustifolius]
Maker31613	106.437	101.457	140.403	246.21	NA	NA	NA	NA	gi|567890301|ref|XP_006437671.1|//1
Maker27039	102.32	55.9167	99.0667	63.0067	NA	NA	NA	K18170//complex III assembly factor LYRM7	gi|763754143|gb|KJB21474.1|//1;XP_012474062.1//PREDICTED: mitochondrial zinc maintenance protein 1, mitochondrial [Gossypium raimondii]
BGI_novel_G000932	107.003	178.053	217.13	131.45	NA	NA	NA	K06689//ubiquitin-conjugating enzyme E2 D [EC:2.3.2.23]	KZN04185.1//hypothetical protein DCAR_005022 [Daucus carota subsp. sativus]
Maker27675	113.88	86.6967	109.81	99.4433	NA	GO:0004735//pyrroline-5-carboxylate reductase activity	GO:0055129//L-proline biosynthetic process	K00286//pyrroline-5-carboxylate reductase [EC:1.5.1.2]	XP_004303606.1//PREDICTED: pyrroline-5-carboxylate reductase [Fragaria vesca subsp. vesca];gi|470135610|ref|XP_004303606.1|//1
Maker04769	116.43	139.793	137.383	133.827	NA	NA	NA	K15697//RING finger protein 114 [EC:2.3.2.27]	gi|568836261|ref|XP_006472164.1|//1;XP_006472164.1//PREDICTED: protein DEHYDRATION-INDUCED 19 homolog 3 [Citrus sinensis]
Maker20397	108.837	40.68	48.18	70.97	GO:0016021//integral component of membrane	NA	NA	NA	XP_006449293.1//hypothetical protein CICLE_v10016887mg [Citrus clementina];gi|645237060|ref|XP_008225031.1|//1
Maker00487	115.33	162.937	237.3	114.15	NA	GO:0009055//electron transfer activity;GO:0046872//metal ion binding;GO:0020037//heme binding	NA	K00413//ubiquinol-cytochrome c reductase cytochrome c1 subunit	gi|567898036|ref|XP_006441506.1|//1
Maker35608	116.283	0	0	0.14	NA	NA	NA	NA	gi|566199709|ref|XP_002319718.2|//1
Maker06081	113.637	80.3333	88.2733	115.483	NA	NA	NA	K04733//interleukin-1 receptor-associated kinase 4 [EC:2.7.11.1];K13210//far upstream element-binding protein;K13172//serine/arginine repetitive matrix protein 2	gi|225452887|ref|XP_002283932.1|//1;OMP03545.1//hypothetical protein COLO4_10350 [Corchorus olitorius]
Maker20260	116.98	98.1533	85.8567	227.173	NA	GO:0046872//metal ion binding;GO:0048529//magnesium-protoporphyrin IX monomethyl ester (oxidative) cyclase activity	GO:0015979//photosynthesis;GO:0015995//chlorophyll biosynthetic process	K04035//magnesium-protoporphyrin IX monomethyl ester (oxidative) cyclase [EC:1.14.13.81]	gi|802775115|ref|XP_012090818.1|//1
Maker27758	106.213	76.48	157.947	204.717	NA	NA	NA	NA	gi|590635295|ref|XP_007028595.1|//1
Maker45854	108.197	62.5867	58.4067	102.937	NA	GO:0016702//oxidoreductase activity, acting on single donors with incorporation of molecular oxygen, incorporation of two atoms of oxygen;GO:0046872//metal ion binding	GO:0031408//oxylipin biosynthetic process	K00454//lipoxygenase [EC:1.13.11.12]	KDO64920.1//hypothetical protein CISIN_1g002617mg [Citrus sinensis];gi|568883993|ref|XP_006494720.1|//1
BGI_novel_G013203	111.527	30.3933	28.2467	45.5933	NA	NA	NA	K04733//interleukin-1 receptor-associated kinase 4 [EC:2.7.11.1]	XP_015388687.1//PREDICTED: probable LRR receptor-like serine/threonine-protein kinase At1g53420 isoform X5 [Citrus sinensis]
Maker05321	107.047	53.5567	93.6633	90.3667	NA	GO:0004462//lactoylglutathione lyase activity;GO:0046872//metal ion binding	NA	K01759//lactoylglutathione lyase [EC:4.4.1.5]	gi|567863644|ref|XP_006424476.1|//1;XP_006424476.1//hypothetical protein CICLE_v10029169mg [Citrus clementina]
BGI_novel_G001485	113.04	67.6433	83.5533	104.567	NA	NA	NA	NA	KOM42046.1//hypothetical protein LR48_Vigan04g224400, partial [Vigna angularis]
Maker29804	115.367	0.14	0.236667	0.116667	NA	GO:0016866//intramolecular transferase activity	NA	K15813//beta-amyrin synthase [EC:5.4.99.39]	XP_018838319.1//PREDICTED: beta-amyrin synthase [Juglans regia];gi|75248718|sp|Q8W3Z1.1|BAMS_BETPL//1
Maker45431	108.567	1056.35	431.583	1633.36	NA	NA	GO:0006950//response to stress	NA	XP_021290961.1//late embryogenesis abundant protein Lea5-D [Herrania umbratica];gi|442022496|gb|AGC51784.1|//1
BGI_novel_G003078	120.61	72.86	82.4733	144.553	NA	NA	NA	K03035//26S proteasome regulatory subunit N5	XP_006427890.1//hypothetical protein CICLE_v10025611mg [Citrus clementina]
Maker30662	110.057	70.4067	91.6167	109.36	GO:0005829//cytosol;GO:0005737//cytoplasm	GO:0004826//phenylalanine-tRNA ligase activity;GO:0005524//ATP binding;GO:0000049//tRNA binding	GO:0006432//phenylalanyl-tRNA aminoacylation	K01889//phenylalanyl-tRNA synthetase alpha chain [EC:6.1.1.20]	gi|567861214|ref|XP_006423261.1|//1
Maker21301	111.54	54.3567	74.06	86.9033	GO:0009506//plasmodesma;GO:0030126//COPI vesicle coat;GO:0005829//cytosol;GO:0000139//Golgi membrane	NA	GO:0006890//retrograde vesicle-mediated transport, Golgi to ER;GO:0015031//protein transport	K20471//coatomer subunit delta	gi|596108457|ref|XP_007221474.1|//1;XP_015895348.1//PREDICTED: coatomer subunit delta-like [Ziziphus jujuba]
Maker15278	105.617	54.2733	62.17	80.4767	GO:0005665//DNA-directed RNA polymerase II, core complex;GO:0005666//DNA-directed RNA polymerase III complex;GO:0005736//DNA-directed RNA polymerase I complex	GO:0003899//DNA-directed 5'-3' RNA polymerase activity;GO:0003677//DNA binding	GO:0006360//transcription from RNA polymerase I promoter;GO:0006351//transcription, DNA-templated;GO:0006383//transcription from RNA polymerase III promoter;GO:0006366//transcription from RNA polymerase II promoter	K03014//DNA-directed RNA polymerases I, II, and III subunit RPABC2	gi|224136924|ref|XP_002322450.1|//1;XP_021671697.1//DNA-directed RNA polymerases II, IV and V subunit 6A [Hevea brasiliensis]
Maker29015	103.653	40.99	64.9433	56.61	GO:0005737//cytoplasm	GO:0016538//cyclin-dependent protein serine/threonine kinase regulator activity	GO:0000278//mitotic cell cycle;GO:0051301//cell division;GO:0051726//regulation of cell cycle;GO:0042023//DNA endoreduplication;GO:0007049//cell cycle	K02219//cyclin-dependent kinase regulatory subunit CKS1	gi|922439763|ref|XP_013625063.1|//1;OVA17930.1//Cyclin-dependent kinase [Macleaya cordata]
Maker25825	114.343	81.7867	86.7033	171.6	GO:0005737//cytoplasm	GO:0016787//hydrolase activity;GO:0005524//ATP binding	GO:0030163//protein catabolic process	K03061//26S proteasome regulatory subunit T1	gi|629090188|gb|KCW56441.1|//1
Maker09188	107.617	161.38	321.42	85.8833	NA	GO:0016639//oxidoreductase activity, acting on the CH-NH2 group of donors, NAD or NADP as acceptor	GO:0006520//cellular amino acid metabolic process	K00261//glutamate dehydrogenase (NAD(P)+) [EC:1.4.1.3]	gi|567901866|ref|XP_006443421.1|//1;XP_012476632.1//PREDICTED: probable glutamate dehydrogenase 3 [Gossypium raimondii]
Maker12293	115.117	45.67	71.1133	73.2533	GO:0005840//ribosome	GO:0003735//structural constituent of ribosome	GO:0006412//translation	K02918//large subunit ribosomal protein L35e	gi|728844602|gb|KHG24045.1|//1
Maker08229	115.117	45.67	71.1133	73.2533	GO:0005840//ribosome	GO:0003735//structural constituent of ribosome	GO:0006412//translation	K02918//large subunit ribosomal protein L35e	gi|728844602|gb|KHG24045.1|//1
Maker16027	112.173	22.96	26.3567	24.02	NA	NA	NA	K13173//arginine and glutamate-rich protein 1	XP_006431887.1//hypothetical protein CICLE_v10002126mg [Citrus clementina];XP_006431886.1//hypothetical protein CICLE_v10002126mg [Citrus clementina];gi|720058533|ref|XP_010274311.1|//1
BGI_novel_G000332	103.407	43.47	30.1833	161.093	NA	NA	NA	K16285//RING/U-box domain-containing protein [EC:2.3.2.27]	XP_002321207.1//hypothetical protein POPTR_0014s16830g [Populus trichocarpa]
Maker27801	104	374.583	215.677	830.443	NA	NA	NA	K21568//pinoresinol/lariciresinol reductase [EC:1.23.1.1 1.23.1.2 1.23.1.3 1.23.1.4]	gi|567884917|ref|XP_006435017.1|//1;XP_006435017.1//hypothetical protein CICLE_v10001946mg [Citrus clementina];XP_021831915.1//isoflavone reductase-like protein [Prunus avium]
Maker37253	123.647	76.7033	81.0067	52.5533	GO:0005634//nucleus;GO:0005737//cytoplasm	GO:0061630//ubiquitin protein ligase activity;GO:0005524//ATP binding;GO:0031625//ubiquitin protein ligase binding;GO:0016874//ligase activity	GO:0031145//anaphase-promoting complex-dependent catabolic process;GO:0030071//regulation of mitotic metaphase/anaphase transition;GO:0000209//protein polyubiquitination	K06688//ubiquitin-conjugating enzyme E2 C [EC:2.3.2.23]	gi|568832993|ref|XP_006470702.1|//1
Maker44836	109.187	290.71	294.767	80.24	GO:0016021//integral component of membrane	NA	NA	NA	gi|698506655|ref|XP_009798705.1|//1
Maker36941	110.77	64.1033	62.89	190.353	NA	NA	NA	K00895//diphosphate-dependent phosphofructokinase [EC:2.7.1.90]	gi|567920994|ref|XP_006452503.1|//1;XP_006452503.1//hypothetical protein CICLE_v10008378mg [Citrus clementina]
Maker03122	113.99	36.5667	37.61	92.3133	NA	NA	NA	K19748//RAB6-interacting golgin	XP_006430278.1//hypothetical protein CICLE_v10012928mg [Citrus clementina];gi|823174596|ref|XP_012485829.1|//1
Maker08357	113.253	48.48	40.5767	54.2167	GO:0016020//membrane;GO:0005622//intracellular	GO:0005525//GTP binding;GO:0003924//GTPase activity	GO:0007264//small GTPase mediated signal transduction	K04392//Ras-related C3 botulinum toxin substrate 1	gi|388518421|gb|AFK47272.1|//1;XP_010935113.1//PREDICTED: rac-like GTP-binding protein 5 [Elaeis guineensis]
BGI_novel_G010464	112.763	55.8633	55.7567	138.177	NA	NA	NA	K20547//basic endochitinase B [EC:3.2.1.14]	XP_006443148.1//hypothetical protein CICLE_v10021187mg [Citrus clementina]
BGI_novel_G004716	117.587	1.25	3.94333	31.41	NA	NA	NA	NA	NA
Maker33149	112.483	262.25	243.107	339.557	GO:0016021//integral component of membrane	GO:0020037//heme binding;GO:0016688//L-ascorbate peroxidase activity;GO:0004601//peroxidase activity	GO:0006979//response to oxidative stress	K00434//L-ascorbate peroxidase [EC:1.11.1.11]	gi|643718427|gb|KDP29642.1|//1
Maker39706	112.857	186.5	247.24	169.18	NA	GO:0046872//metal ion binding;GO:0051537//2 iron, 2 sulfur cluster binding;GO:0016491//oxidoreductase activity	NA	K03943//NADH dehydrogenase (ubiquinone) flavoprotein 2 [EC:1.6.5.3 1.6.99.3]	XP_002281655.1//PREDICTED: NADH dehydrogenase [ubiquinone] flavoprotein 2, mitochondrial [Vitis vinifera];gi|747066526|ref|XP_011079947.1|//1
Maker41004	105.523	127.073	149.887	82.6333	NA	GO:0005524//ATP binding;GO:0016887//ATPase activity	NA	K06185//ATP-binding cassette, subfamily F, member 2	XP_006424492.1//hypothetical protein CICLE_v10028056mg [Citrus clementina];gi|703157772|ref|XP_010111813.1|//1
Maker22974	105.257	17.9167	14.41	20.87	NA	GO:0004252//serine-type endopeptidase activity	NA	K12619//5'-3' exoribonuclease 2 [EC:3.1.13.-];K13199//plasminogen activator inhibitor 1 RNA-binding protein;K15333//tRNA guanosine-2'-O-methyltransferase [EC:2.1.1.34];K14568//rRNA small subunit pseudouridine methyltransferase Nep1 [EC:2.1.1.260]	gi|596038840|ref|XP_007219861.1|//1
Maker23287	107.913	1755.03	967.967	1189.6	GO:0005777//peroxisome	GO:0016747//transferase activity, transferring acyl groups other than amino-acyl groups	GO:0008152//metabolic process	K07513//acetyl-CoA acyltransferase 1 [EC:2.3.1.16]	gi|567902326|ref|XP_006443651.1|//1
Maker18537	96.8167	102.53	133.703	141.61	NA	GO:0003755//peptidyl-prolyl cis-trans isomerase activity	NA	K01802//peptidylprolyl isomerase [EC:5.2.1.8]	gi|567855455|ref|XP_006420847.1|//1
Maker24854	96.8167	102.53	133.703	141.61	NA	GO:0003755//peptidyl-prolyl cis-trans isomerase activity	NA	K01802//peptidylprolyl isomerase [EC:5.2.1.8]	gi|567855455|ref|XP_006420847.1|//1
Maker20964	96.8167	102.53	133.703	141.61	NA	GO:0003755//peptidyl-prolyl cis-trans isomerase activity	NA	K01802//peptidylprolyl isomerase [EC:5.2.1.8]	gi|567855455|ref|XP_006420847.1|//1
Maker18799	96.8167	102.53	133.703	141.61	NA	GO:0003755//peptidyl-prolyl cis-trans isomerase activity	NA	K01802//peptidylprolyl isomerase [EC:5.2.1.8]	gi|567855455|ref|XP_006420847.1|//1
Maker25598	96.8167	102.53	133.703	141.61	NA	GO:0003755//peptidyl-prolyl cis-trans isomerase activity	NA	K01802//peptidylprolyl isomerase [EC:5.2.1.8]	gi|567855455|ref|XP_006420847.1|//1
Maker12235	110.44	73.2333	126.267	172.853	NA	GO:0046872//metal ion binding;GO:0009045//xylose isomerase activity	GO:0006098//pentose-phosphate shunt;GO:0042732//D-xylose metabolic process	K01805//xylose isomerase [EC:5.3.1.5]	CBI17768.3//unnamed protein product, partial [Vitis vinifera];gi|590569641|ref|XP_007011127.1|//1
Maker33054	111.687	315.08	228.127	80.4367	GO:0005783//endoplasmic reticulum;GO:0016021//integral component of membrane;GO:0005886//plasma membrane	NA	GO:0010155//regulation of proton transport	K00703//starch synthase [EC:2.4.1.21];K20473//neuroblastoma-amplified sequence;K03243//translation initiation factor 5B	gi|590609269|ref|XP_007021491.1|//1;XP_021288819.1//proton pump-interactor 1 [Herrania umbratica]
Maker09681	111.563	31.1633	82.6567	51.1567	GO:0008250//oligosaccharyltransferase complex;GO:0016021//integral component of membrane	GO:0016740//transferase activity	GO:0006487//protein N-linked glycosylation	K12667//oligosaccharyltransferase complex subunit delta (ribophorin II)	gi|567902654|ref|XP_006443815.1|//1;XP_015891284.1//PREDICTED: dolichyl-diphosphooligosaccharide--protein glycosyltransferase subunit 2 isoform X2 [Ziziphus jujuba]
Maker31808	114.817	55.46	69.1633	59.6467	GO:0005655//nucleolar ribonuclease P complex	NA	GO:0031047//gene silencing by RNA	K17046//protein DEK;K14724//solute carrier family 9 (sodium/hydrogen exchanger), member 8;K14844//pumilio homology domain family member 6;K17824//DCN1-like protein 4/5	gi|567886052|ref|XP_006435548.1|//1;XP_006435548.1//hypothetical protein CICLE_v10030937mg [Citrus clementina]
BGI_novel_G013560	119.327	137.83	129.767	306.203	NA	NA	NA	K00432//glutathione peroxidase [EC:1.11.1.9]	XP_015896153.1//PREDICTED: probable phospholipid hydroperoxide glutathione peroxidase [Ziziphus jujuba]
BGI_novel_G016357	110.147	105.867	99.8767	109.72	NA	NA	NA	K03946//NADH dehydrogenase (ubiquinone) 1 alpha subcomplex subunit 2	XP_008227023.1//PREDICTED: NADH dehydrogenase [ubiquinone] 1 alpha subcomplex subunit 2 [Prunus mume]
BGI_novel_G002197	123.343	57.8767	89.03	80.7333	NA	NA	NA	K02938//large subunit ribosomal protein L8e	XP_011025941.1//PREDICTED: 60S ribosomal protein L8-3 [Populus euphratica]
Maker03662	111.823	6.63333	19.47	33.6133	GO:0005618//cell wall;GO:0005576//extracellular region	GO:0045735//nutrient reservoir activity;GO:0030145//manganese ion binding	NA	NA	gi|802628295|ref|XP_012077037.1|//1
Maker39508	89.12	89.9367	130.507	76.52	NA	NA	NA	K03938//NADH dehydrogenase (ubiquinone) Fe-S protein 5	gi|30841446|gb|AAP34361.1|//1
Maker27034	89.12	89.9367	130.507	76.52	NA	NA	NA	K03938//NADH dehydrogenase (ubiquinone) Fe-S protein 5	gi|30841446|gb|AAP34361.1|//1
BGI_novel_G013574	107.423	51.8933	58.5567	99.65	NA	NA	NA	NA	XP_006436610.1//hypothetical protein CICLE_v10032982mg [Citrus clementina]
BGI_novel_G015356	112.677	54.33	66.05	65.71	NA	NA	NA	K07937//ADP-ribosylation factor 1	AAO62347.1//ARF1-like GTP-binding protein [Gossypium hirsutum]
Maker34512	107.29	88.7333	93.1667	103.583	GO:0005765//lysosomal membrane;GO:0071556//integral component of lumenal side of endoplasmic reticulum membrane;GO:0071458//integral component of cytoplasmic side of endoplasmic reticulum membrane;GO:0016021//integral component of membrane;GO:0030660//Golgi-associated vesicle membrane	GO:0004190//aspartic-type endopeptidase activity	NA	K09595//minor histocompatibility antigen H13 [EC:3.4.23.-]	gi|703148893|ref|XP_010109462.1|//1;OMP09716.1//Peptidase A22, presenilin signal peptide [Corchorus olitorius]
Maker37133	101.04	29.26	17.6167	24.6733	GO:0005634//nucleus	GO:0046872//metal ion binding;GO:0003677//DNA binding;GO:0003700//DNA binding transcription factor activity	GO:0009908//flower development	K20641//Rho GTPase-activating protein 20;K13415//protein brassinosteroid insensitive 1 [EC:2.7.10.1 2.7.11.1]	gi|567919600|ref|XP_006451806.1|//1
Maker04280	110.383	43.16	61.4133	59.32	NA	NA	NA	K14564//nucleolar protein 56	gi|568846311|ref|XP_006477000.1|//1
Maker30626	110.19	47.4533	55.9067	78.2067	GO:0016021//integral component of membrane	NA	NA	K19996//phosphatidylinositol transfer protein SFH5;K02433//aspartyl-tRNA(Asn)/glutamyl-tRNA(Gln) amidotransferase subunit A [EC:6.3.5.6 6.3.5.7]	gi|590685511|ref|XP_007042119.1|//1;XP_007042117.2//PREDICTED: phosphatidylinositol/phosphatidylcholine transfer protein SFH8 [Theobroma cacao]
Maker03153	110.307	37.5967	53.3267	48.3033	GO:0005794//Golgi apparatus;GO:0016021//integral component of membrane	NA	GO:0006890//retrograde vesicle-mediated transport, Golgi to ER	NA	XP_006436280.1//hypothetical protein CICLE_v10032201mg [Citrus clementina];gi|567887516|ref|XP_006436280.1|//1
BGI_novel_G005016	116.327	44.61	66.34	58.5867	NA	NA	NA	NA	XP_006423704.1//hypothetical protein CICLE_v10029672mg [Citrus clementina]
BGI_novel_G003498	109.117	49.4533	66.6867	98.0567	NA	NA	NA	K02974//small subunit ribosomal protein S24e	OTG29134.1//putative ribosomal protein S24e family protein [Helianthus annuus]
Maker27764	103.947	29.7567	44.9967	29.8867	GO:0031429//box H/ACA snoRNP complex	GO:0003723//RNA binding;GO:0009982//pseudouridine synthase activity	GO:0031120//snRNA pseudouridine synthesis;GO:0006396//RNA processing;GO:0000495//box H/ACA snoRNA 3'-end processing;GO:0031118//rRNA pseudouridine synthesis;GO:1990481//mRNA pseudouridine synthesis;GO:0001522//pseudouridine synthesis	K11131//H/ACA ribonucleoprotein complex subunit 4 [EC:5.4.99.-]	gi|802640469|ref|XP_012078828.1|//1
Maker07039	111.663	67.12	38.8433	61.21	GO:0016021//integral component of membrane	NA	GO:0006810//transport	K19996//phosphatidylinositol transfer protein SFH5	KDO63274.1//hypothetical protein CISIN_1g014036mg [Citrus sinensis];gi|802761320|ref|XP_012089753.1|//1
Maker01229	105.953	92.4967	113.57	147.893	NA	NA	NA	NA	KDO58416.1//hypothetical protein CISIN_1g032278mg [Citrus sinensis];XP_021675692.1//uncharacterized protein LOC110661389 [Hevea brasiliensis];gi|567910901|ref|XP_006447764.1|//1
BGI_novel_G005656	111.97	51.2833	100.18	56.95	NA	NA	NA	NA	XP_010096240.1//hypothetical protein L484_026977 [Morus notabilis]
BGI_novel_G010305	111.97	51.2833	100.18	56.95	NA	NA	NA	NA	XP_010096240.1//hypothetical protein L484_026977 [Morus notabilis]
Maker04448	106.353	71.87	99.5733	114.09	GO:0005634//nucleus	GO:0031386//protein tag	GO:0016925//protein sumoylation	K12160//small ubiquitin-related modifier	gi|147862318|emb|CAN79327.1|//1
Maker16699	106.453	1590.74	1228.56	10.9967	GO:0005618//cell wall;GO:0005576//extracellular region	GO:0005199//structural constituent of cell wall	GO:0071555//cell wall organization	K13420//LRR receptor-like serine/threonine-protein kinase FLS2 [EC:2.7.11.1];K02184//formin 2;K21952//CASK-interacting protein	XP_006379216.1//hypothetical protein POPTR_0009s11130g [Populus trichocarpa];gi|590686249|ref|XP_007042323.1|//1;XP_008677910.1//pollen-specific leucine-rich repeat extensin-like protein 4 [Zea mays];XP_021287228.1//LOW QUALITY PROTEIN: pollen-specific leucine-rich repeat extensin-like protein 3 [Herrania umbratica];AQK48658.1//pollen extensin-like2 [Zea mays];XP_002957165.1//hypothetical protein…
Maker24014	103.67	62.94	110.993	51.4633	NA	NA	NA	NA	gi|643710834|gb|KDP24774.1|//1;XP_021909225.1//uncharacterized protein LOC110823199 [Carica papaya]
Maker14905	109.343	121.693	150.26	170.923	GO:0005681//spliceosomal complex;GO:0005682//U5 snRNP;GO:0046540//U4/U6 x U5 tri-snRNP complex	NA	GO:0000398//mRNA splicing, via spliceosome;GO:0000245//spliceosomal complex assembly	K12859//U5 snRNP protein, DIM1 family	gi|743775965|ref|XP_010918377.1|//1;XP_007147409.1//hypothetical protein PHAVU_006G122000g [Phaseolus vulgaris]
BGI_novel_G014272	107.723	89.0333	148.203	90.7833	NA	NA	NA	K07390//monothiol glutaredoxin	XP_021642349.1//monothiol glutaredoxin-S7, chloroplastic-like isoform X2 [Hevea brasiliensis]
Maker04590	102.23	83.2867	89.29	89.1333	NA	NA	NA	NA	gi|568883773|ref|XP_006494620.1|//1;XP_006494620.1//PREDICTED: uncharacterized protein LOC102631456 [Citrus sinensis]
Maker46999	100.903	63.27	45.7267	290.76	GO:0016021//integral component of membrane	NA	NA	K03542//photosystem II 22kDa protein	gi|823229588|ref|XP_012447533.1|//1
Maker07937	101.213	48.38	62.0467	91.13	GO:0005737//cytoplasm	GO:0046872//metal ion binding;GO:0070006//metalloaminopeptidase activity	GO:0070084//protein initiator methionine removal	K01265//methionyl aminopeptidase [EC:3.4.11.18]	gi|567898956|ref|XP_006441966.1|//1;XP_006478515.1//PREDICTED: methionine aminopeptidase 2B [Citrus sinensis]
Maker30071	105.173	43.2567	54.0767	42.8433	NA	GO:0036459//thiol-dependent ubiquitinyl hydrolase activity	GO:0006511//ubiquitin-dependent protein catabolic process;GO:0016579//protein deubiquitination	K11855//ubiquitin carboxyl-terminal hydrolase 36/42 [EC:3.4.19.12]	gi|568840068|ref|XP_006473993.1|//1;XP_006473993.1//PREDICTED: ubiquitin carboxyl-terminal hydrolase 23 [Citrus sinensis]
Maker28830	104.417	0.11	0.02	0.39	NA	GO:0046872//metal ion binding;GO:0030570//pectate lyase activity	GO:0045490//pectin catabolic process	K01728//pectate lyase [EC:4.2.2.2]	gi|567909815|ref|XP_006447221.1|//1
Maker40324	104.973	181.393	173.78	274.633	GO:0005737//cytoplasm	GO:0120013//intermembrane lipid transfer activity	NA	K08051//pleckstrin homology domain containing family A member 8	gi|224090181|ref|XP_002308949.1|//1;XP_002308949.1//accelerated cell death 11 family protein [Populus trichocarpa]
Maker07240	107.48	22.0667	30.24	35.3567	GO:0016021//integral component of membrane	NA	GO:0090480//purine nucleotide-sugar transmembrane transport	K15285//solute carrier family 35, member E3	XP_012073518.1//UDP-galactose transporter 2 [Jatropha curcas];gi|567885921|ref|XP_006435519.1|//1;XP_006435519.1//hypothetical protein CICLE_v10001709mg [Citrus clementina]
Maker12569	106.5	70.0733	85.8533	88.1467	NA	GO:0046872//metal ion binding;GO:0004722//protein serine/threonine phosphatase activity	NA	K17506//protein phosphatase 1L [EC:3.1.3.16]	gi|567916446|ref|XP_006450229.1|//1;XP_006450229.1//hypothetical protein CICLE_v10009076mg [Citrus clementina]
BGI_novel_G006414	119.073	40.49	53.92	71.2433	NA	NA	NA	K06630//14-3-3 protein epsilon	XP_021278594.1//14-3-3 protein 6-like [Herrania umbratica]
BGI_novel_G008685	107.227	105.317	109.003	80.5633	NA	NA	NA	NA	XP_006429643.1//hypothetical protein CICLE_v10012066mg [Citrus clementina]
Maker45153	102.103	99.2233	102.353	124.07	NA	GO:0005509//calcium ion binding	NA	K13448//calcium-binding protein CML	gi|694378914|ref|XP_009365673.1|//1;OMO80881.1//Calcium-binding EF-hand [Corchorus olitorius]
Maker22514	106.52	66.4267	90.5333	104.627	GO:0005634//nucleus	GO:0031386//protein tag	GO:0016925//protein sumoylation	K12160//small ubiquitin-related modifier	XP_021907514.1//small ubiquitin-related modifier 1-like [Carica papaya];gi|147862318|emb|CAN79327.1|//1
BGI_novel_G006739	109.493	132.117	157.7	125.85	NA	NA	NA	K02151//V-type H+-transporting ATPase subunit F	XP_020582224.1//V-type proton ATPase subunit F [Phalaenopsis equestris]
Maker41391	111.067	43.28	54.8433	52.53	GO:0008250//oligosaccharyltransferase complex;GO:0016021//integral component of membrane	GO:0004579//dolichyl-diphosphooligosaccharide-protein glycotransferase activity	GO:0006486//protein glycosylation	K12668//oligosaccharyltransferase complex subunit epsilon	XP_006432730.1//hypothetical protein CICLE_v10002883mg [Citrus clementina];gi|567872527|ref|XP_006428853.1|//1
Maker14488	105.683	46.4833	55.5733	81.7367	GO:0071006//U2-type catalytic step 1 spliceosome;GO:0000974//Prp19 complex	GO:0004842//ubiquitin-protein transferase activity	GO:0000349//generation of catalytic spliceosome for first transesterification step	K10599//pre-mRNA-processing factor 19 [EC:2.3.2.27]	gi|567854433|ref|XP_006420336.1|//1
Maker06682	105.257	60.2733	179.383	245.717	GO:0005623//cell	GO:0015035//protein disulfide oxidoreductase activity;GO:0009055//electron transfer activity	GO:0045454//cell redox homeostasis	K03676//glutaredoxin 3	gi|823167945|ref|XP_012483825.1|//1
Maker45461	101.567	42.71	64.25	54.3333	GO:0005634//nucleus;GO:0005730//nucleolus;GO:0030687//preribosome, large subunit precursor	GO:0003723//RNA binding	GO:0042273//ribosomal large subunit biogenesis;GO:0042255//ribosome assembly	K07565//60S ribosome subunit biogenesis protein NIP7	gi|567852875|ref|XP_006419601.1|//1
Maker14818	109.223	67.7767	73.2733	71.6333	NA	NA	NA	K13106//pre-mRNA-splicing factor CWC26	gi|703152759|ref|XP_010110505.1|//1;XP_011032023.1//PREDICTED: BUD13 homolog [Populus euphratica]
Maker32707	109.69	88.39	58.77	234.483	GO:0009535//chloroplast thylakoid membrane;GO:0009523//photosystem II;GO:0016021//integral component of membrane;GO:0009507//chloroplast	NA	GO:0042549//photosystem II stabilization;GO:0015979//photosynthesis	K02721//photosystem II PsbW protein	gi|567902848|ref|XP_006443912.1|//1
Maker27222	84.6	47.5733	55.9	75.6367	GO:0005730//nucleolus;GO:0005681//spliceosomal complex;GO:0005829//cytosol;GO:0005732//small nucleolar ribonucleoprotein complex;GO:0019013//viral nucleocapsid	GO:0003723//RNA binding	GO:0000387//spliceosomal snRNP assembly	K11098//small nuclear ribonucleoprotein F	gi|567922730|ref|XP_006453371.1|//1;OMO99257.1//hypothetical protein COLO4_13405 [Corchorus olitorius]
Maker40249	110.52	48.3967	53.48	66.31	NA	GO:0003899//DNA-directed 5'-3' RNA polymerase activity;GO:0003677//DNA binding;GO:0046983//protein dimerization activity	GO:0006351//transcription, DNA-templated	K03011//DNA-directed RNA polymerase II subunit RPB3	XP_007042502.1//PREDICTED: DNA-directed RNA polymerases II, IV and V subunit 3 [Theobroma cacao];gi|590686859|ref|XP_007042502.1|//1
BGI_novel_G011028	108.103	32.1833	49.6133	55.0667	NA	NA	NA	K08770//ubiquitin C	CEG01448.1//Ubiquitin supergroup [Ostreococcus tauri]
BGI_novel_G006757	102.573	63.9433	55.5067	157.983	NA	NA	NA	NA	XP_006472517.1//PREDICTED: GEM-like protein 1 [Citrus sinensis]
BGI_novel_G003744	103.567	50.0167	64.0267	82.0633	NA	NA	NA	K14396//polyadenylate-binding protein 2	XP_004137160.1//PREDICTED: polyadenylate-binding protein 2-like isoform X4 [Cucumis sativus]
BGI_novel_G008620	105.517	10.45	12.0933	2.38667	NA	NA	NA	NA	XP_006426908.1//hypothetical protein CICLE_v10026017mg [Citrus clementina]
Maker18521	109.153	123.013	182.69	20.5933	NA	GO:0005524//ATP binding	NA	K10355//actin, other eukaryote	gi|567864332|ref|XP_006424815.1|//1;XP_019419958.1//PREDICTED: actin-97-like [Lupinus angustifolius]
BGI_novel_G013319	109.043	48.48	19.2933	29.38	NA	NA	NA	K00430//peroxidase [EC:1.11.1.7]	XP_015885307.1//PREDICTED: peroxidase 42 [Ziziphus jujuba]
BGI_novel_G011950	96.5	53.7767	71.9733	110.537	NA	NA	NA	K02728//20S proteasome subunit alpha 3 [EC:3.4.25.1]	XP_022151539.1//proteasome subunit alpha type-4 [Momordica charantia]
Maker29129	105.1	64.3533	72.0567	96.65	NA	NA	NA	K00876//uridine kinase [EC:2.7.1.48];K19307//25S rRNA (uracil2634-N3)-methyltransferase [EC:2.1.1.313];K14638//solute carrier family 15 (peptide/histidine transporter), member 3/4	XP_006467530.1//PREDICTED: uncharacterized protein LOC102630898 isoform X1 [Citrus sinensis];gi|568826338|ref|XP_006467530.1|//1
Maker02751	108.04	798.69	649.29	1448.53	NA	NA	NA	K15382//solute carrier family 50 (sugar transporter)	XP_021898153.1//bidirectional sugar transporter SWEET9 [Carica papaya];gi|388518821|gb|AFK47472.1|//1
BGI_novel_G012995	111.64	53.7467	73.9233	91.2467	NA	NA	NA	K02973//small subunit ribosomal protein S23e	CBI32689.3//unnamed protein product, partial [Vitis vinifera]
Maker36593	103.127	151.083	230.693	144.623	GO:0005623//cell	GO:0009055//electron transfer activity;GO:0004148//dihydrolipoyl dehydrogenase activity;GO:0050660//flavin adenine dinucleotide binding	GO:0045454//cell redox homeostasis	K00382//dihydrolipoamide dehydrogenase [EC:1.8.1.4]	gi|823164603|ref|XP_012482244.1|//1
BGI_novel_G015207	99.24	2.87	0.42	4.08667	NA	NA	NA	K00430//peroxidase [EC:1.11.1.7]	XP_021686754.1//peroxidase 40 [Hevea brasiliensis]
Maker38140	110.513	126.1	33.0733	83.8767	GO:0016021//integral component of membrane	GO:0003824//catalytic activity	GO:0009116//nucleoside metabolic process	K07870//mitochondrial Rho GTPase 1 [EC:3.6.5.-]	XP_007013111.2//PREDICTED: bark storage protein A [Theobroma cacao];gi|590576995|ref|XP_007013111.1|//1
Maker12255	110.157	10.2133	18.7867	22.7067	GO:0005794//Golgi apparatus;GO:0016021//integral component of membrane	NA	NA	NA	gi|590671597|ref|XP_007038376.1|//1;XP_011010828.1//PREDICTED: cell number regulator 6-like [Populus euphratica];XP_002510957.1//PREDICTED: cell number regulator 6 [Ricinus communis];XP_007038376.2//PREDICTED: cell number regulator 6 [Theobroma cacao]
Maker05371	107.15	44.6833	74.4833	90.0667	GO:0030117//membrane coat	GO:0008565//protein transporter activity	GO:0006886//intracellular protein transport;GO:0016192//vesicle-mediated transport	K12394//AP-1 complex subunit sigma 1/2	gi|302143840|emb|CBI22701.3|//1;CBI22701.3//unnamed protein product, partial [Vitis vinifera]
Maker28539	103.65	41.2967	46.8167	68.7233	GO:0005829//cytosol;GO:0005777//peroxisome;GO:0009941//chloroplast envelope;GO:0005886//plasma membrane;GO:0005773//vacuole	GO:0004462//lactoylglutathione lyase activity;GO:0046872//metal ion binding;GO:0016151//nickel cation binding;GO:0019863//IgE binding	GO:0006979//response to oxidative stress;GO:0046686//response to cadmium ion;GO:0009651//response to salt stress;GO:0019243//methylglyoxal catabolic process to D-lactate via S-lactoyl-glutathione	K01759//lactoylglutathione lyase [EC:4.4.1.5]	XP_015959074.1//putative lactoylglutathione lyase [Arachis duranensis];gi|211906514|gb|ACJ11750.1|//1
Maker35738	104.977	45.25	71.9	58.9867	GO:0005829//cytosol;GO:0009570//chloroplast stroma;GO:0009507//chloroplast	GO:0046872//metal ion binding;GO:0005506//iron ion binding	GO:0009228//thiamine biosynthetic process;GO:0052837//thiazole biosynthetic process;GO:0006950//response to stress	K03146//thiamine thiazole synthase	gi|703134159|ref|XP_010105570.1|//1
Maker47376	111.593	63.28	84.9633	93.95	NA	NA	NA	K02937//large subunit ribosomal protein L7e	gi|590569364|ref|XP_007011052.1|//1
Maker25697	103.04	62.85	83.2033	183.143	GO:0019773//proteasome core complex, alpha-subunit complex;GO:0005634//nucleus;GO:0005737//cytoplasm	GO:0004298//threonine-type endopeptidase activity	GO:0043161//proteasome-mediated ubiquitin-dependent protein catabolic process	K02729//20S proteasome subunit alpha 5 [EC:3.4.25.1]	gi|297742930|emb|CBI35797.3|//1
Maker32181	106.317	8.44667	7.16667	2.22667	NA	GO:0003824//catalytic activity;GO:0016874//ligase activity	GO:0008152//metabolic process	K01904//4-coumarate--CoA ligase [EC:6.2.1.12]	gi|516561177|gb|AGO89323.1|//1
Maker33395	110.94	55.69	60.71	120.253	GO:0030132//clathrin coat of coated pit;GO:0030130//clathrin coat of trans-Golgi network vesicle	GO:0005198//structural molecule activity	GO:0006886//intracellular protein transport;GO:0016192//vesicle-mediated transport	K04645//clathrin light chain B	gi|568826954|ref|XP_006467833.1|//1
BGI_novel_G014012	99.36	55.5567	79.5	76.4333	NA	NA	NA	K04382//serine/threonine-protein phosphatase 2A catalytic subunit [EC:3.1.3.16]	XP_006476703.1//PREDICTED: serine/threonine-protein phosphatase PP2A catalytic subunit-like [Citrus sinensis]
BGI_novel_G003040	103.48	64.9433	81.03	127.337	NA	NA	NA	K12196//vacuolar protein-sorting-associated protein 4	XP_016669008.1//PREDICTED: protein SUPPRESSOR OF K(+) TRANSPORT GROWTH DEFECT 1-like [Gossypium hirsutum]
Maker10748	106.97	74.77	121.743	169.877	NA	GO:0003861//3-isopropylmalate dehydratase activity;GO:0051539//4 iron, 4 sulfur cluster binding	GO:0008652//cellular amino acid biosynthetic process	K01703//3-isopropylmalate/(R)-2-methylmalate dehydratase large subunit [EC:4.2.1.33 4.2.1.35]	gi|568853170|ref|XP_006480240.1|//1;XP_006480240.1//PREDICTED: 3-isopropylmalate dehydratase large subunit [Citrus sinensis]
Maker31077	113.677	61.3233	103.267	65.8833	GO:0009507//chloroplast	GO:0009055//electron transfer activity;GO:0046872//metal ion binding;GO:0051537//2 iron, 2 sulfur cluster binding	GO:0022900//electron transport chain	K02639//ferredoxin	gi|802710431|ref|XP_012084582.1|//1
Maker29689	103.04	65.77	79.4167	94.53	NA	NA	NA	NA	gi|568870714|ref|XP_006488544.1|//1;XP_006488544.1//PREDICTED: selT-like protein [Citrus sinensis]
BGI_novel_G015369	109.487	875.007	795.95	8.51333	NA	NA	NA	K00430//peroxidase [EC:1.11.1.7]	XP_004299587.1//PREDICTED: peroxidase 41-like [Fragaria vesca subsp. vesca]
BGI_novel_G005475	111.057	50.7667	73.1167	74.2233	NA	NA	NA	K02895//large subunit ribosomal protein L24	XP_021613887.1//uncharacterized protein LOC110615942 [Manihot esculenta]
Maker42187	106.503	1.80333	1.67667	2.90667	NA	GO:0016705//oxidoreductase activity, acting on paired donors, with incorporation or reduction of molecular oxygen;GO:0020037//heme binding;GO:0005506//iron ion binding	NA	K20495//long-chain fatty acid omega-monooxygenase [EC:1.14.13.205]	KDO80235.1//hypothetical protein CISIN_1g035880mg [Citrus sinensis];gi|641861547|gb|KDO80235.1|//1
Maker34506	104.79	100.243	88.2933	120.46	NA	NA	NA	K10631//E3 ubiquitin-protein ligase Topors [EC:2.3.2.27]	KDO54836.1//hypothetical protein CISIN_1g025685mg [Citrus sinensis];gi|641835864|gb|KDO54836.1|//1
Maker09501	102.123	129.177	130.18	101.507	NA	NA	NA	K13379//reversibly glycosylated polypeptide / UDP-arabinopyranose mutase [EC:2.4.1.- 5.4.99.30]	gi|566234694|ref|XP_002325897.2|//1;OIW01132.1//hypothetical protein TanjilG_25240 [Lupinus angustifolius]
Maker23593	103.83	113.323	167.7	124.38	GO:0005749//mitochondrial respiratory chain complex II, succinate dehydrogenase complex (ubiquinone)	NA	NA	NA	gi|313586603|gb|ADR71312.1|//1
Maker45758	103.433	47.1567	56.4467	82.2767	NA	GO:0005524//ATP binding	NA	K10583//ubiquitin-conjugating enzyme E2 S [EC:2.3.2.23]	XP_007028385.2//PREDICTED: ubiquitin-conjugating enzyme E2 22 [Theobroma cacao];gi|728830496|gb|KHG09939.1|//1
Maker23369	107.137	78.71	46.5067	73.2167	GO:0016021//integral component of membrane;GO:0046658//anchored component of plasma membrane	GO:0004553//hydrolase activity, hydrolyzing O-glycosyl compounds;GO:0030247//polysaccharide binding	GO:0005975//carbohydrate metabolic process	K19893//glucan endo-1,3-beta-glucosidase 5/6 [EC:3.2.1.39]	gi|568860312|ref|XP_006483661.1|//1
Maker23236	107.827	126.453	124.513	386.71	NA	NA	NA	NA	gi|645239655|ref|XP_008226231.1|//1
BGI_novel_G003985	124.48	43.7467	60.0967	67.1467	NA	NA	NA	NA	XP_019241661.1//PREDICTED: costars family protein [Nicotiana attenuata]
Maker01716	112.233	53.6333	81.2867	45.97	NA	NA	NA	K02947//small subunit ribosomal protein S10e	gi|596008630|ref|XP_007218487.1|//1
Maker29279	109.25	77.61	103.847	90.6467	GO:0030126//COPI vesicle coat;GO:0031410//cytoplasmic vesicle;GO:0000139//Golgi membrane	GO:0005198//structural molecule activity	GO:0006888//ER to Golgi vesicle-mediated transport;GO:0006890//retrograde vesicle-mediated transport, Golgi to ER;GO:0006891//intra-Golgi vesicle-mediated transport;GO:0015031//protein transport	K17268//coatomer subunit epsilon	gi|590614577|ref|XP_007022979.1|//1
Maker01231	88.0033	104.943	107.437	128.97	GO:0016021//integral component of membrane	NA	NA	NA	gi|719989675|ref|XP_010252723.1|//1
BGI_novel_G016414	98.97	99.3233	73.91	71.1467	NA	NA	NA	K02949//small subunit ribosomal protein S11e	XP_014507393.1//PREDICTED: 40S ribosomal protein S11-like [Vigna radiata var. radiata]
Maker17423	104.043	11.5767	15.4067	0.54	NA	NA	NA	NA	gi|823258264|ref|XP_012461839.1|//1
BGI_novel_G000782	94.66	1247.57	1833.22	1.61333	NA	NA	NA	NA	XP_010528774.1//PREDICTED: uncharacterized protein LOC104805794 [Tarenaya hassleriana]
Maker12076	103.047	184.87	216.59	146.537	GO:0045261//proton-transporting ATP synthase complex, catalytic core F(1)	GO:0046933//proton-transporting ATP synthase activity, rotational mechanism	GO:0015986//ATP synthesis coupled proton transport	K02136//F-type H+-transporting ATPase subunit gamma	gi|568847699|ref|XP_006477669.1|//1
Maker24353	103.853	31.94	43.75	34.95	GO:0016021//integral component of membrane	GO:0004427//inorganic diphosphatase activity;GO:0009678//hydrogen-translocating pyrophosphatase activity	GO:0015992//proton transport	K01507//inorganic pyrophosphatase [EC:3.6.1.1]	gi|567916075|ref|XP_006450044.1|//1;XP_006450044.1//hypothetical protein CICLE_v10013931mg [Citrus clementina]
Maker38821	98.62	2.42333	2.19	0.923333	GO:0016021//integral component of membrane	GO:0046872//metal ion binding;GO:0020037//heme binding	NA	K10534//nitrate reductase (NAD(P)H) [EC:1.7.1.1 1.7.1.2 1.7.1.3]	gi|567882093|ref|XP_006433605.1|//1
Maker33675	107.683	95.84	108.3	117.187	GO:0016021//integral component of membrane	NA	NA	K03453//bile acid:Na+ symporter, BASS family	gi|658037646|ref|XP_008354390.1|//1;XP_006451036.1//hypothetical protein CICLE_v10008416mg [Citrus clementina]
BGI_novel_G011479	103.007	0.353333	0.34	7.51	NA	NA	NA	NA	OAO18134.1//viral A-type inclusion protein [Blastocystis sp. ATCC 50177/Nand II]
Maker36391	96.8767	52.2733	61.7633	95.1	NA	GO:0005525//GTP binding;GO:0003924//GTPase activity	NA	K07874//Ras-related protein Rab-1A	OAY39696.1//hypothetical protein MANES_10G115800 [Manihot esculenta];gi|590681773|ref|XP_007041173.1|//1
BGI_novel_G005936	109.36	11.12	30.4367	0.0966667	NA	NA	NA	K02989//small subunit ribosomal protein S5e	XP_009362661.1//PREDICTED: 40S ribosomal protein S5-like [Pyrus x bretschneideri]
BGI_novel_G002900	100.943	40.1667	55.8033	76.38	NA	NA	NA	K11129//H/ACA ribonucleoprotein complex subunit 2	XP_006440859.1//hypothetical protein CICLE_v10022644mg [Citrus clementina]
Maker02318	99.8433	103.9	150.78	92.5633	NA	NA	NA	NA	gi|567887378|ref|XP_006436211.1|//1;XP_006436211.1//hypothetical protein CICLE_v10033129mg [Citrus clementina]
Maker09435	89.27	73.53	79.1467	200.717	GO:0016021//integral component of membrane	NA	NA	NA	gi|567853587|ref|XP_006419957.1|//1
BGI_novel_G012934	114.813	86.9233	97.1567	172.493	NA	NA	NA	K08245//phytepsin [EC:3.4.23.40]	XP_010035554.1//PREDICTED: aspartic proteinase A1 [Eucalyptus grandis]
Maker33235	97.11	20.7067	28.9933	49.02	NA	GO:0046872//metal ion binding	GO:0030001//metal ion transport	K07213//copper chaperone;K10752//histone-binding protein RBBP4	gi|802674772|ref|XP_012081781.1|//1
Maker36512	101.57	15.0767	12.4	19.3	NA	GO:0008270//zinc ion binding;GO:0016491//oxidoreductase activity	NA	K00083//cinnamyl-alcohol dehydrogenase [EC:1.1.1.195]	gi|595862920|ref|XP_007211488.1|//1
Maker09651	100.607	68.27	88.9167	106.347	GO:0016021//integral component of membrane;GO:0005789//endoplasmic reticulum membrane	NA	GO:0006886//intracellular protein transport;GO:0006888//ER to Golgi vesicle-mediated transport;GO:0070973//protein localization to endoplasmic reticulum exit site	K00472//prolyl 4-hydroxylase [EC:1.14.11.2]	gi|743919480|ref|XP_011003763.1|//1;XP_007036950.1//PREDICTED: uncharacterized protein LOC18604421 [Theobroma cacao]
Maker06359	94.6067	45.4167	50.95	79.3667	GO:0030658//transport vesicle membrane;GO:0016021//integral component of membrane;GO:0005886//plasma membrane	NA	GO:0015031//protein transport	K19995//secretory carrier-associated membrane protein	gi|388507708|gb|AFK41920.1|//1;XP_020225873.1//secretory carrier-associated membrane protein 4 [Cajanus cajan]
Maker29819	97.0233	135.563	172.533	146.107	GO:0043231//intracellular membrane-bounded organelle	GO:0004739//pyruvate dehydrogenase (acetyl-transferring) activity	GO:0006086//acetyl-CoA biosynthetic process from pyruvate	K00161//pyruvate dehydrogenase E1 component alpha subunit [EC:1.2.4.1]	KDO82651.1//hypothetical protein CISIN_1g016175mg [Citrus sinensis];gi|590693905|ref|XP_007044461.1|//1
Maker36395	102.287	56.8867	75.92	70.49	GO:0005840//ribosome	GO:0003735//structural constituent of ribosome	GO:0006412//translation	K02925//large subunit ribosomal protein L3e	gi|702469185|ref|XP_010030177.1|//1
Maker03218	105.49	117.49	120.7	200.81	GO:0016021//integral component of membrane;GO:0005789//endoplasmic reticulum membrane	NA	NA	K20721//reticulon-1	gi|568845225|ref|XP_006476478.1|//1;XP_011026963.1//PREDICTED: reticulon-like protein B2 [Populus euphratica]
Maker42006	108.427	67.5233	88.0167	101.623	GO:0016021//integral component of membrane	GO:0004222//metalloendopeptidase activity	GO:0071586//CAAX-box protein processing	K06013//STE24 endopeptidase [EC:3.4.24.84]	XP_006444969.1//hypothetical protein CICLE_v10020054mg [Citrus clementina];gi|567904962|ref|XP_006444969.1|//1
Maker47315	102.507	59.0833	62.5333	96.34	GO:0005634//nucleus;GO:0005737//cytoplasm	GO:0003723//RNA binding	GO:0006397//mRNA processing	K12839//survival of motor neuron-related-splicing factor 30	XP_021618327.1//survival of motor neuron-related-splicing factor 30-like isoform X3 [Manihot esculenta];gi|567877759|ref|XP_006431438.1|//1;OMO65582.1//hypothetical protein COLO4_31118 [Corchorus olitorius]
BGI_novel_G016256	104.27	28.2533	44.5933	132.77	NA	NA	NA	K10745//ribonuclease H2 subunit C	XP_018824643.1//PREDICTED: MLP-like protein 328 [Juglans regia]
Maker47350	104.813	42.6567	55.5233	58.3067	GO:0005737//cytoplasm	GO:0048040//UDP-glucuronate decarboxylase activity;GO:0070403//NAD+ binding	GO:0042732//D-xylose metabolic process	K08678//UDP-glucuronate decarboxylase [EC:4.1.1.35]	gi|255575062|ref|XP_002528436.1|//1;XP_002528436.1//PREDICTED: UDP-glucuronic acid decarboxylase 6 [Ricinus communis];OMO67724.1//NAD-dependent epimerase/dehydratase [Corchorus capsularis]
Maker40145	101.09	33.0767	29.03	50.29	NA	GO:0008017//microtubule binding	GO:0000226//microtubule cytoskeleton organization;GO:0000910//cytokinesis	K16732//protein regulator of cytokinesis 1	KDO62132.1//hypothetical protein CISIN_1g007822mg [Citrus sinensis];gi|645241291|ref|XP_008227010.1|//1
Maker45204	103.44	83.0833	93.84	153.437	NA	GO:0008233//peptidase activity;GO:0005524//ATP binding	GO:0019538//protein metabolic process	K03696//ATP-dependent Clp protease ATP-binding subunit ClpC	gi|470122943|ref|XP_004297496.1|//1;OWM90618.1//hypothetical protein CDL15_Pgr014921 [Punica granatum]
Maker45648	95.1167	73.5867	75.8167	126.347	NA	GO:0003729//mRNA binding	NA	K08740//DNA mismatch repair protein MSH4	gi|985442727|ref|XP_015384464.1|//1
Maker33944	100.56	149.37	193.61	139.263	NA	NA	NA	K01647//citrate synthase [EC:2.3.3.1]	XP_006482805.1//PREDICTED: citrate synthase isoform X1 [Citrus sinensis];gi|568858538|ref|XP_006482807.1|//1
BGI_novel_G011226	101.723	42.7267	61.42	51.3833	NA	NA	NA	NA	KDO65593.1//hypothetical protein CISIN_1g026061mg [Citrus sinensis]
Maker07080	97.9333	67.2633	84.94	108.933	GO:0005622//intracellular	NA	GO:0006886//intracellular protein transport	K15296//alpha-soluble NSF attachment protein	gi|590646746|ref|XP_007031708.1|//1
Maker44218	101.557	41.6467	43.9067	55.2533	GO:0016021//integral component of membrane	GO:0004190//aspartic-type endopeptidase activity	NA	K09597//signal peptide peptidase-like 2B [EC:3.4.23.-]	gi|567894088|ref|XP_006439532.1|//1;XP_021671763.1//signal peptide peptidase-like 2 [Hevea brasiliensis]
Maker04300	104.98	54.9767	73.1367	55.4133	NA	GO:0005524//ATP binding;GO:0004017//adenylate kinase activity;GO:0046899//nucleoside triphosphate adenylate kinase activity	NA	K00939//adenylate kinase [EC:2.7.4.3]	gi|567895172|ref|XP_006440074.1|//1;XP_006440074.1//hypothetical protein CICLE_v10021896mg [Citrus clementina]
BGI_novel_G015968	92.2067	130.81	110.897	93.0733	NA	NA	NA	NA	XP_006439278.1//hypothetical protein CICLE_v10023176mg [Citrus clementina]
BGI_novel_G009849	103.813	97.4333	58.9967	55.2167	NA	NA	NA	NA	XP_021676362.1//protein CDI [Hevea brasiliensis]
Maker36080	97.2333	44.4267	59.8667	73.5833	GO:0030529//intracellular ribonucleoprotein complex	NA	NA	K11086//small nuclear ribonucleoprotein B and B'	XP_017979143.1//PREDICTED: small nuclear ribonucleoprotein-associated protein B [Theobroma cacao];gi|567912989|ref|XP_006448808.1|//1
Maker03413	104.52	83.2333	85.6767	103.407	NA	NA	NA	K11721//bromodomain-containing protein 3	gi|567860004|ref|XP_006422656.1|//1;XP_006486782.1//PREDICTED: transcription factor GTE7-like [Citrus sinensis]
Maker07971	99.98	36.2367	58.6733	43.42	GO:0022627//cytosolic small ribosomal subunit;GO:0015935//small ribosomal subunit	GO:0003735//structural constituent of ribosome	GO:0006412//translation	K02973//small subunit ribosomal protein S23e	gi|224098071|ref|XP_002311115.1|//1
Maker00437	99.98	36.2367	58.6733	43.42	GO:0022627//cytosolic small ribosomal subunit;GO:0015935//small ribosomal subunit	GO:0003735//structural constituent of ribosome	GO:0006412//translation	K02973//small subunit ribosomal protein S23e	gi|224098071|ref|XP_002311115.1|//1
Maker04354	97.3633	30	21.9133	36.58	GO:0046658//anchored component of plasma membrane	GO:0016722//oxidoreductase activity, oxidizing metal ions;GO:0005507//copper ion binding;GO:0016491//oxidoreductase activity	NA	K19791//iron transport multicopper oxidase	gi|567895770|ref|XP_006440373.1|//1;XP_006440373.1//hypothetical protein CICLE_v10019410mg [Citrus clementina]
BGI_novel_G004650	91.7333	39.2267	44.0233	98.18	NA	NA	NA	NA	XP_021630529.1//RNA polymerase II transcriptional coactivator KIWI-like [Manihot esculenta]
Maker37000	104.933	62.22	68.5633	80.7	NA	GO:0003723//RNA binding	NA	K14837//nucleolar protein 12	gi|567906777|ref|XP_006445702.1|//1
BGI_novel_G002254	95.9333	66.1367	117.447	154.677	NA	NA	NA	NA	XP_006429140.1//hypothetical protein CICLE_v10013177mg [Citrus clementina]
Maker32401	95.8467	46.3767	49.0767	65.7067	NA	NA	GO:0006364//rRNA processing	K09140//pre-rRNA-processing protein TSR3;K12875//apoptotic chromatin condensation inducer in the nucleus	KDO43726.1//hypothetical protein CISIN_1g004904mg [Citrus sinensis];gi|823140028|ref|XP_012469875.1|//1;XP_012469875.1//PREDICTED: ribosome biogenesis protein TSR3 homolog [Gossypium raimondii]
Maker04212	98.88	112.437	136.463	92.94	NA	GO:0003723//RNA binding;GO:0033897//ribonuclease T2 activity	NA	K01166//ribonuclease T2 [EC:3.1.27.1]	XP_018717341.1//PREDICTED: ribonuclease 2 isoform X2 [Eucalyptus grandis];XP_002321228.1//hypothetical protein POPTR_0014s17280g [Populus trichocarpa];gi|702434060|ref|XP_010069562.1|//1
Maker27867	99.0833	427.54	402.81	299.183	NA	GO:0003677//DNA binding	NA	K09422//transcription factor MYB, plant	gi|643735011|gb|KDP41681.1|//1
Maker15143	101.987	39.6933	41.3133	37.67	NA	NA	NA	NA	XP_006433863.1//hypothetical protein CICLE_v10003472mg [Citrus clementina]
Maker43172	100.35	67.7433	88.3667	91.7767	GO:0016021//integral component of membrane;GO:0005789//endoplasmic reticulum membrane	NA	GO:0006810//transport	K20347//p24 family protein beta-1	gi|568841852|ref|XP_006474870.1|//1;XP_006474870.1//PREDICTED: transmembrane emp24 domain-containing protein p24beta2-like isoform X1 [Citrus sinensis]
Maker36077	97.5033	57.5267	72.16	69.4267	NA	GO:0008483//transaminase activity;GO:0030170//pyridoxal phosphate binding	GO:0009058//biosynthetic process	K10206//LL-diaminopimelate aminotransferase [EC:2.6.1.83]	gi|728833741|gb|KHG13184.1|//1
BGI_novel_G008607	109.16	68.3933	22.2233	54.2133	NA	NA	NA	K20728//vegetative storage protein 2	XP_010033825.1//PREDICTED: acid phosphatase 1 [Eucalyptus grandis]
Maker04284	107.713	71.1633	87.26	163.783	NA	GO:0030234//enzyme regulator activity	GO:0043161//proteasome-mediated ubiquitin-dependent protein catabolic process	K03037//26S proteasome regulatory subunit N7	gi|802648411|ref|XP_012079902.1|//1
Maker45617	98.6933	490.777	568.677	1517.21	NA	GO:0016787//hydrolase activity	GO:0008152//metabolic process	K07025//putative hydrolase of the HAD superfamily	gi|645220555|ref|XP_008240768.1|//1
Maker37982	96.81	47.03	58.71	84.6433	GO:0005622//intracellular	GO:0009055//electron transfer activity;GO:0020037//heme binding;GO:0005506//iron ion binding	GO:0022900//electron transport chain;GO:0007034//vacuolar transport	K12198//charged multivesicular body protein 5	gi|596210163|ref|XP_007223847.1|//1
Maker47233	81.4267	46.4367	57.88	52.7867	GO:0005840//ribosome	GO:0003735//structural constituent of ribosome	GO:0006412//translation	K02962//small subunit ribosomal protein S17e	gi|567906895|ref|XP_006445761.1|//1
Maker31039	97.9167	38.91	49.8033	60.8067	GO:0022627//cytosolic small ribosomal subunit	GO:0003735//structural constituent of ribosome	GO:0006412//translation	K02984//small subunit ribosomal protein S3Ae	gi|823163921|ref|XP_012481905.1|//1
Maker33137	97.7067	0.213333	0.0466667	0.0366667	NA	GO:0046983//protein dimerization activity	NA	K04733//interleukin-1 receptor-associated kinase 4 [EC:2.7.11.1];K16190//glucuronokinase [EC:2.7.1.43];K13422//transcription factor MYC2	XP_002263966.2//PREDICTED: transcription factor ABORTED MICROSPORES isoform X1 [Vitis vinifera];gi|731373016|ref|XP_010651162.1|//1
Maker37013	101.467	4.14667	3.66667	89.69	NA	GO:0003854//3-beta-hydroxy-delta5-steroid dehydrogenase activity	GO:0006694//steroid biosynthetic process	K09753//cinnamoyl-CoA reductase [EC:1.2.1.44]	gi|723434762|gb|AIX92145.1|//1
Maker26767	100.563	11.8333	28.5833	0.656667	NA	NA	NA	K21776//protein lin-54	gi|590624385|ref|XP_007025588.1|//1;XP_009353066.1//PREDICTED: transcriptional corepressor LEUNIG_HOMOLOG-like [Pyrus x bretschneideri]
Maker37498	102.52	42.64	49.4767	102.92	NA	NA	NA	NA	gi|567895364|ref|XP_006440170.1|//1
Maker31691	95.1933	32.5567	36.6367	41.7233	NA	GO:0008725//DNA-3-methyladenine glycosylase activity	GO:0006284//base-excision repair	K01246//DNA-3-methyladenine glycosylase I [EC:3.2.2.20]	gi|568828527|ref|XP_006468594.1|//1
BGI_novel_G012933	99.2467	71.3633	73.11	63.3267	NA	NA	NA	K02894//large subunit ribosomal protein L23e	BAS81551.1//Os02g0814700, partial [Oryza sativa Japonica Group]
Maker14489	102.233	62.9067	76.3933	74.5	NA	GO:0003723//RNA binding	NA	K14411//RNA-binding protein Musashi	gi|356576454|ref|XP_003556346.1|//1
BGI_novel_G000709	93.97	0.09	0.586667	5.95	NA	NA	NA	NA	NA
Maker02484	93.6533	89.2367	71.6467	149.86	NA	NA	NA	NA	gi|567872481|ref|XP_006428830.1|//1;XP_006428830.1//hypothetical protein CICLE_v10012548mg [Citrus clementina]
Maker26406	105.083	151.547	81.6967	234.437	NA	NA	NA	K14306//nuclear pore complex protein Nup62	AAD32205.1//putative allergen protein [Prunus armeniaca]
Maker30748	105.727	87.4467	121.53	77.2033	GO:0016021//integral component of membrane	NA	NA	K02129//F-type H+-transporting ATPase subunit e	KCW55434.1//hypothetical protein EUGRSUZ_I01336, partial [Eucalyptus grandis];gi|703095916|ref|XP_010095671.1|//1
Maker05904	97.4067	9.32333	6.94667	11.69	GO:0016021//integral component of membrane;GO:0005886//plasma membrane	GO:0004674//protein serine/threonine kinase activity;GO:0005524//ATP binding;GO:0004675//transmembrane receptor protein serine/threonine kinase activity	GO:0006468//protein phosphorylation;GO:0007166//cell surface receptor signaling pathway	K04733//interleukin-1 receptor-associated kinase 4 [EC:2.7.11.1]	gi|225446643|ref|XP_002281166.1|//1;KDO63400.1//hypothetical protein CISIN_1g016117mg [Citrus sinensis];XP_002281166.1//PREDICTED: serine/threonine-protein kinase CDL1 [Vitis vinifera]
Maker06734	100.653	55.8967	70.5767	65.19	GO:0005737//cytoplasm	GO:0005524//ATP binding;GO:0051082//unfolded protein binding	GO:0006457//protein folding	K09494//T-complex protein 1 subunit beta	XP_006473745.1//PREDICTED: T-complex protein 1 subunit beta [Citrus sinensis];gi|568839552|ref|XP_006473745.1|//1
BGI_novel_G012857	100.167	264.08	353.333	25.5067	NA	NA	NA	K05759//profilin	XP_009352573.1//PREDICTED: profilin-4 [Pyrus x bretschneideri]
BGI_novel_G009603	94.54	67.53	79.8467	119.853	NA	NA	NA	K02739//20S proteasome subunit beta 2 [EC:3.4.25.1]	XP_015878996.1//PREDICTED: proteasome subunit beta type-7-A [Ziziphus jujuba]
Maker23941	97.2533	44.64	55.41	54.1667	NA	NA	NA	NA	gi|470144709|ref|XP_004307990.1|//1;OMP00936.1//hypothetical protein CCACVL1_03232 [Corchorus capsularis]
BGI_novel_G014780	106.683	23.0367	35.31	47.98	NA	NA	NA	K03671//thioredoxin 1	XP_010087814.1//Thioredoxin H2-2 [Morus notabilis]
BGI_novel_G001990	88.16	36.8	23.2033	25.1867	NA	NA	NA	K07374//tubulin alpha	GAV72343.1//Tubulin domain-containing protein/Tubulin_C domain-containing protein [Cephalotus follicularis]
Maker33075	105.007	43.62	48.1967	110.413	GO:0016021//integral component of membrane	NA	NA	NA	gi|802716199|ref|XP_012084918.1|//1
Maker27193	95.51	51.3967	68.8833	65.8633	NA	NA	NA	K04646//clathrin heavy chain	gi|728832446|gb|KHG11889.1|//1;XP_022133739.1//clathrin heavy chain 1 [Momordica charantia];XP_006435764.1//hypothetical protein CICLE_v10030488mg [Citrus clementina]
Maker20270	100.477	59.7567	76.41	72.39	GO:0016021//integral component of membrane	NA	NA	K17086//transmembrane 9 superfamily member 2/4	XP_006453610.1//hypothetical protein CICLE_v10007727mg [Citrus clementina];gi|567923208|ref|XP_006453610.1|//1
Maker29815	102.233	0.586667	0.233333	0.803333	NA	GO:0004316//3-oxoacyl-[acyl-carrier-protein] reductase (NADPH) activity;GO:0102131//3-oxo-glutaryl-[acp] methyl ester reductase activity;GO:0102132//3-oxo-pimeloyl-[acp] methyl ester reductase activity	NA	K09841//xanthoxin dehydrogenase [EC:1.1.1.288]	gi|567911457|ref|XP_006448042.1|//1
Maker17300	93.8233	69.48	110.907	60.2067	GO:0005856//cytoskeleton	GO:0003779//actin binding	NA	K05759//profilin	gi|823140570|ref|XP_012470134.1|//1
Maker33108	96.6667	8.89667	21.2567	11.13	NA	GO:0005507//copper ion binding;GO:0016491//oxidoreductase activity	NA	K19791//iron transport multicopper oxidase	gi|567859670|ref|XP_006422489.1|//1;XP_006422489.1//hypothetical protein CICLE_v10028140mg [Citrus clementina]
Maker10981	97.9833	64.2933	80.7767	71.7567	GO:0016021//integral component of membrane	NA	NA	K10374//tropomyosin 2	XP_006437190.1//hypothetical protein CICLE_v10032336mg [Citrus clementina];gi|567889336|ref|XP_006437190.1|//1
Maker04740	100.623	109.7	95.92	137.603	NA	NA	NA	K17616//CTD small phosphatase-like protein 2 [EC:3.1.3.-]	gi|567881701|ref|XP_006433409.1|//1
Maker41283	98.63	46.3033	62.6533	83.0933	NA	NA	NA	K02886//large subunit ribosomal protein L2	XP_010102305.1//PITH domain-containing protein [Morus notabilis];gi|641825773|gb|KDO45030.1|//1
Maker23458	98.26	50.9433	46.2967	57.7433	GO:0005794//Golgi apparatus;GO:0005829//cytosol	GO:0052691//UDP-arabinopyranose mutase activity;GO:0016866//intramolecular transferase activity	GO:0033356//UDP-L-arabinose metabolic process;GO:0030244//cellulose biosynthetic process;GO:0009832//plant-type cell wall biogenesis	K13379//reversibly glycosylated polypeptide / UDP-arabinopyranose mutase [EC:2.4.1.- 5.4.99.30]	gi|641851443|gb|KDO70314.1|//1
Maker42201	98.26	50.9433	46.2967	57.7433	GO:0005794//Golgi apparatus;GO:0005829//cytosol	GO:0052691//UDP-arabinopyranose mutase activity;GO:0016866//intramolecular transferase activity	GO:0033356//UDP-L-arabinose metabolic process;GO:0030244//cellulose biosynthetic process;GO:0009832//plant-type cell wall biogenesis	K13379//reversibly glycosylated polypeptide / UDP-arabinopyranose mutase [EC:2.4.1.- 5.4.99.30]	gi|641851443|gb|KDO70314.1|//1
Maker04485	99.99	36.31	50.1367	86.4533	GO:0005840//ribosome	GO:0003735//structural constituent of ribosome	GO:0006412//translation	K02884//large subunit ribosomal protein L19	XP_006440191.1//hypothetical protein CICLE_v10021998mg [Citrus clementina];gi|568846524|ref|XP_006477103.1|//1
BGI_novel_G008464	85.5433	0.96	2.45	15.5567	NA	NA	NA	NA	NA
BGI_novel_G001361	95.8367	3.07	4.39667	9.21333	NA	NA	NA	NA	NA
Maker02304	92.77	74.6733	73.9467	78.2233	GO:0005634//nucleus	GO:0043565//sequence-specific DNA binding;GO:0046982//protein heterodimerization activity	GO:0006355//regulation of transcription, DNA-templated	K08065//nuclear transcription Y subunit beta	XP_021626185.1//nuclear transcription factor Y subunit B-1-like [Manihot esculenta];KDO44581.1//hypothetical protein CISIN_1g030547mg [Citrus sinensis];gi|567887354|ref|XP_006436199.1|//1
Maker28025	99.7033	48.15	67.3867	80.8933	GO:0005829//cytosol;GO:0005739//mitochondrion;GO:0005737//cytoplasm;GO:0009507//chloroplast	GO:0005524//ATP binding;GO:0051082//unfolded protein binding;GO:0044183//protein binding involved in protein folding	GO:0006458//'de novo' protein folding;GO:0042026//protein refolding;GO:0007005//mitochondrion organization;GO:0061077//chaperone-mediated protein folding	K04077//chaperonin GroEL	XP_006445574.1//hypothetical protein CICLE_v10014640mg [Citrus clementina];gi|590582413|ref|XP_007014617.1|//1
Maker45932	99.0167	81.49	106.74	115.7	NA	GO:0005525//GTP binding;GO:0003924//GTPase activity	NA	K07901//Ras-related protein Rab-8A	gi|567872853|ref|XP_006429016.1|//1
BGI_novel_G013438	89.6867	1883.38	1720.28	1527.57	NA	NA	NA	K00799//glutathione S-transferase [EC:2.5.1.18]	XP_006378176.1//GLUTATHIONE S-TRANSFERASE 30 family protein [Populus trichocarpa]
BGI_novel_G005904	96.8633	57.02	59.16	95.7067	NA	NA	NA	K10573//ubiquitin-conjugating enzyme E2 A [EC:2.3.2.23]	CBI32005.3//unnamed protein product, partial [Vitis vinifera]
Maker12018	95.82	66.2967	80.8333	85.3267	NA	GO:0046982//protein heterodimerization activity	GO:0006366//transcription from RNA polymerase II promoter	K03127//transcription initiation factor TFIID subunit 13	gi|567880823|ref|XP_006432970.1|//1
Maker13730	100.64	6.52333	4.95667	16.94	NA	NA	NA	K12603//CCR4-NOT transcription complex subunit 6 [EC:3.1.13.4]	gi|568879478|ref|XP_006492685.1|//1;XP_020884734.1//protein EMBRYO SAC DEVELOPMENT ARREST 3, chloroplastic [Arabidopsis lyrata subsp. lyrata];ONH99106.1//hypothetical protein PRUPE_6G012000 [Prunus persica];XP_006492685.1//PREDICTED: protein EMBRYO SAC DEVELOPMENT ARREST 3, chloroplastic [Citrus sinensis]
Maker33378	98.0133	27.1933	17.8033	62.0533	NA	NA	NA	NA	gi|567914181|ref|XP_006449404.1|//1
Maker47325	92.38	27.3	34.25	31.2167	GO:0010369//chromocenter;GO:0005634//nucleus;GO:0000786//nucleosome	GO:0003677//DNA binding;GO:0046982//protein heterodimerization activity;GO:0031492//nucleosomal DNA binding	GO:0006334//nucleosome assembly	K11253//histone H3	gi|565487241|ref|XP_006301260.1|//1
Maker28880	92.4067	84.4933	137.03	105.29	GO:0016021//integral component of membrane	NA	NA	NA	XP_006470234.1//PREDICTED: uncharacterized protein LOC102616162 [Citrus sinensis];gi|641836152|gb|KDO55120.1|//1
BGI_novel_G011350	98.6133	34.06	30.2567	214.707	NA	NA	NA	K00423//L-ascorbate oxidase [EC:1.10.3.3]	CDP11323.1//unnamed protein product [Coffea canephora]
BGI_novel_G016561	85.23	9.19667	8.1	12.78	NA	NA	NA	K01180//endo-1,3(4)-beta-glucanase [EC:3.2.1.6];K20547//basic endochitinase B [EC:3.2.1.14]	XP_002955224.1//hypothetical protein VOLCADRAFT_96060 [Volvox carteri f. nagariensis]
Maker35932	98.0367	34.7667	43.61	44.6367	NA	NA	GO:0015031//protein transport	K20472//coatomer subunit zeta	XP_015877060.1//PREDICTED: coatomer subunit zeta-1-like [Ziziphus jujuba];gi|703115808|ref|XP_010100986.1|//1
BGI_novel_G011854	93.8333	166.647	155.61	186.393	NA	NA	NA	K02503//histidine triad (HIT) family protein	XP_006430419.1//hypothetical protein CICLE_v10013010mg [Citrus clementina]
Maker04192	99.79	19.33	17.5567	22.8067	NA	NA	NA	NA	XP_022156085.1//uncharacterized protein LOC111023056 [Momordica charantia];gi|1000950046|ref|XP_015579709.1|//1
Maker13339	99.0933	51.9	84.07	61.58	GO:0005840//ribosome;GO:0022627//cytosolic small ribosomal subunit	GO:0003735//structural constituent of ribosome	GO:0006412//translation	K02957//small subunit ribosomal protein S15Ae	gi|743871611|ref|XP_011033902.1|//1
Maker45920	99.0933	51.9	84.07	61.58	GO:0005840//ribosome;GO:0022627//cytosolic small ribosomal subunit	GO:0003735//structural constituent of ribosome	GO:0006412//translation	K02957//small subunit ribosomal protein S15Ae	gi|743871611|ref|XP_011033902.1|//1
Maker23335	84.92	0.126667	0.0433333	0.946667	GO:0016021//integral component of membrane	GO:0008970//phosphatidylcholine 1-acylhydrolase activity	GO:0006629//lipid metabolic process	K00145//N-acetyl-gamma-glutamyl-phosphate reductase [EC:1.2.1.38]	gi|703145059|ref|XP_010108436.1|//1
BGI_novel_G006552	103.363	140.437	77.5467	1187.7	NA	NA	NA	NA	XP_006371559.1//hypothetical protein POPTR_0019s13150g [Populus trichocarpa]
Maker30387	90.8433	41.95	58.27	53.8367	GO:0008250//oligosaccharyltransferase complex;GO:0016021//integral component of membrane	GO:0004579//dolichyl-diphosphooligosaccharide-protein glycotransferase activity	GO:0006486//protein glycosylation	K12668//oligosaccharyltransferase complex subunit epsilon	gi|567880343|ref|XP_006432730.1|//1
Maker07887	111.523	113.303	147.597	17.3267	GO:0005737//cytoplasm	GO:0005094//Rho GDP-dissociation inhibitor activity	NA	K12462//Rho GDP-dissociation inhibitor	gi|659110981|ref|XP_008455513.1|//1
Maker32065	97.4367	40.5433	53.2533	60.8	NA	NA	NA	NA	XP_006472224.1//PREDICTED: uncharacterized protein LOC102628713 [Citrus sinensis];gi|568836384|ref|XP_006472224.1|//1
Maker18173	98.3967	45.3233	47.0567	66.98	GO:0005634//nucleus	GO:0003677//DNA binding	NA	K11295//high mobility group protein B2;K10802//high mobility group protein B1;K11296//high mobility group protein B3	gi|641852613|gb|KDO71478.1|//1;GAV83037.1//HMG_box domain-containing protein [Cephalotus follicularis]
Maker38943	89.2533	50.54	36.3433	129.57	NA	GO:0046872//metal ion binding	GO:0030001//metal ion transport	K04733//interleukin-1 receptor-associated kinase 4 [EC:2.7.11.1];K07213//copper chaperone	gi|645277917|ref|XP_008243996.1|//1
Maker16801	93.5833	111.813	106.52	177.35	GO:0005634//nucleus	GO:0046982//protein heterodimerization activity	NA	K08066//nuclear transcription factor Y, gamma	gi|645222240|ref|XP_008246497.1|//1;KDO59517.1//hypothetical protein CISIN_1g019814mg [Citrus sinensis];XP_015384040.1//PREDICTED: nuclear transcription factor Y subunit C-9 isoform X1 [Citrus sinensis]
Maker34960	93.4267	141.353	100.34	218.217	NA	NA	NA	K14299//nucleoporin SEH1	gi|255545766|ref|XP_002513943.1|//1
Maker14536	93.4267	141.353	100.34	218.217	NA	NA	NA	K14299//nucleoporin SEH1	gi|255545766|ref|XP_002513943.1|//1
Maker04083	99.61	63.3133	97.07	43.3633	GO:0005783//endoplasmic reticulum	GO:0003756//protein disulfide isomerase activity	GO:0006457//protein folding;GO:0034976//response to endoplasmic reticulum stress;GO:0045454//cell redox homeostasis	K09580//protein disulfide-isomerase A1 [EC:5.3.4.1]	gi|743902057|ref|XP_011044358.1|//1
Maker28963	95.8633	122.693	164.893	99.79	GO:0016021//integral component of membrane	NA	GO:0055085//transmembrane transport	K15104//solute carrier family 25 (mitochondrial oxoglutarate transporter), member 11	gi|823143907|ref|XP_012471768.1|//1
Maker28048	95.8633	122.693	164.893	99.79	GO:0016021//integral component of membrane	NA	GO:0055085//transmembrane transport	K15104//solute carrier family 25 (mitochondrial oxoglutarate transporter), member 11	gi|823143907|ref|XP_012471768.1|//1
Maker07252	95.25	112.347	111.41	139.947	NA	GO:0003824//catalytic activity;GO:0050662//coenzyme binding	NA	K09753//cinnamoyl-CoA reductase [EC:1.2.1.44]	gi|567881341|ref|XP_006433229.1|//1;XP_021648397.1//cinnamoyl-CoA reductase 1-like [Hevea brasiliensis]
Maker30022	96.25	154.727	202.273	86.0567	GO:0005739//mitochondrion	GO:0016491//oxidoreductase activity	NA	K02267//cytochrome c oxidase subunit 6b	gi|643731468|gb|KDP38756.1|//1;XP_021636640.1//cytochrome c oxidase subunit 6b-2 isoform X1 [Hevea brasiliensis]
Maker22848	97.3133	0.403333	0.47	1.48667	NA	GO:0016614//oxidoreductase activity, acting on CH-OH group of donors;GO:0046593//mandelonitrile lyase activity;GO:0050660//flavin adenine dinucleotide binding	NA	K00108//choline dehydrogenase [EC:1.1.99.1];K21270//(R)-mandelonitrile oxidase [EC:1.1.3.49]	gi|567858286|ref|XP_006421826.1|//1;XP_006421826.1//hypothetical protein CICLE_v10006541mg [Citrus clementina]
Maker22058	84.75	33.86	37.82	119.01	NA	NA	GO:0006869//lipid transport	NA	gi|440494829|gb|AGC08429.1|//1
Maker38031	99.61	35.1033	38.5367	55.36	GO:0005634//nucleus	GO:0004402//histone acetyltransferase activity	NA	K10752//histone-binding protein RBBP4	gi|641838840|gb|KDO57778.1|//1
Maker41498	100.64	113.507	207.987	0.283333	NA	NA	NA	K07375//tubulin beta	gi|976918208|gb|KVI03404.1|//1;XP_022154497.1//tubulin beta-5 chain [Momordica charantia]
BGI_novel_G004533	92.3767	64.9433	69.6567	98.66	NA	NA	NA	K14821//bud site selection protein 20	XP_006491702.1//PREDICTED: zinc finger protein 593 isoform X1 [Citrus sinensis]
Maker17537	92.27	41.1333	59.0733	55.14	GO:0005840//ribosome	GO:0003735//structural constituent of ribosome;GO:0019843//rRNA binding	GO:0006412//translation	K02987//small subunit ribosomal protein S4e	gi|567873775|ref|XP_006429477.1|//1;XP_006488578.1//PREDICTED: 40S ribosomal protein S4-3 [Citrus sinensis]
Maker43715	100.737	44.6633	62.4133	61.3533	GO:0016282//eukaryotic 43S preinitiation complex;GO:0033290//eukaryotic 48S preinitiation complex;GO:0005852//eukaryotic translation initiation factor 3 complex	GO:0003743//translation initiation factor activity;GO:0031369//translation initiation factor binding	GO:0006446//regulation of translational initiation;GO:0001731//formation of translation preinitiation complex	K03253//translation initiation factor 3 subunit B	gi|590681559|ref|XP_007041116.1|//1
Maker32473	90.88	57.7833	75.5267	106.293	GO:0016021//integral component of membrane	NA	GO:0006810//transport	K20347//p24 family protein beta-1	gi|641855659|gb|KDO74439.1|//1
Maker13961	90.88	57.7833	75.5267	106.293	GO:0016021//integral component of membrane	NA	GO:0006810//transport	K20347//p24 family protein beta-1	gi|641855659|gb|KDO74439.1|//1
BGI_novel_G005244	101.22	142.807	189.35	136.913	NA	NA	NA	K01803//triosephosphate isomerase (TIM) [EC:5.3.1.1]	OMO91256.1//Triosephosphate isomerase [Corchorus olitorius]
Maker45343	97.7067	62.97	69.1433	193.393	GO:0016021//integral component of membrane	NA	NA	NA	gi|694371622|ref|XP_009363334.1|//1
BGI_novel_G016169	93.0333	32	50.8233	49.49	NA	NA	NA	K02971//small subunit ribosomal protein S21e	GAV86776.1//Ribosomal_S21e domain-containing protein, partial [Cephalotus follicularis]
Maker33169	97.42	899.803	755.147	9.72333	GO:0005618//cell wall;GO:0005773//vacuole	GO:0030246//carbohydrate binding;GO:0004565//beta-galactosidase activity	GO:0005975//carbohydrate metabolic process	K12309//beta-galactosidase [EC:3.2.1.23]	gi|590684414|ref|XP_007041847.1|//1
Maker35877	87.3133	47.61	79.4167	53.4933	GO:0005840//ribosome	GO:0003735//structural constituent of ribosome	GO:0006412//translation	K02868//large subunit ribosomal protein L11e	gi|567909013|ref|XP_006446820.1|//1;XP_006446820.1//hypothetical protein CICLE_v10016875mg [Citrus clementina]
BGI_novel_G015487	94.3033	38.55	15.79	41.92	NA	NA	NA	K08235//xyloglucan:xyloglucosyl transferase [EC:2.4.1.207]	XP_018821945.1//PREDICTED: xyloglucan endotransglucosylase/hydrolase protein 9-like isoform X1 [Juglans regia]
BGI_novel_G001543	101.2	2.48333	6.31	14.7467	NA	NA	NA	K07277//outer membrane protein insertion porin family	XP_022149484.1//uncharacterized protein LOC111017902 [Momordica charantia]
Maker06652	102.3	1734.18	1750.63	808.777	NA	NA	NA	K09422//transcription factor MYB, plant	gi|568832154|ref|XP_006470308.1|//1
BGI_novel_G001344	103.327	241.407	124.093	482.953	NA	NA	NA	NA	XP_006421772.1//hypothetical protein CICLE_v10006560mg, partial [Citrus clementina]
Maker43069	95.8867	57.2533	67.8667	99.6167	NA	NA	NA	K09528//DnaJ homolog subfamily C member 8	gi|702474437|ref|XP_010031569.1|//1
Maker33973	106.013	72.47	97.8	102.173	GO:0005840//ribosome;GO:0022627//cytosolic small ribosomal subunit	GO:0003723//RNA binding;GO:0003735//structural constituent of ribosome;GO:0019843//rRNA binding	GO:0006412//translation	K02987//small subunit ribosomal protein S4e	gi|568870787|ref|XP_006488578.1|//1
Maker29880	91.73	86.8733	97.6567	106.783	NA	GO:0003743//translation initiation factor activity;GO:0005524//ATP binding;GO:0003676//nucleic acid binding	NA	K13025//ATP-dependent RNA helicase [EC:3.6.4.13]	gi|567890001|ref|XP_006437521.1|//1;XP_002520905.1//PREDICTED: eukaryotic initiation factor 4A-3 [Ricinus communis]
Maker47463	87.76	34.5633	54.4267	59.79	GO:0005853//eukaryotic translation elongation factor 1 complex	GO:0003746//translation elongation factor activity	NA	K03232//elongation factor 1-beta	XP_006446365.1//hypothetical protein CICLE_v10016592mg [Citrus clementina];gi|593691235|ref|XP_007146187.1|//1
Maker46571	100.09	83.7133	114.327	93.1533	GO:0022627//cytosolic small ribosomal subunit	GO:0003735//structural constituent of ribosome	GO:0000028//ribosomal small subunit assembly;GO:0006412//translation	K02998//small subunit ribosomal protein SAe	XP_006426769.1//hypothetical protein CICLE_v10026113mg [Citrus clementina];gi|567868295|ref|XP_006426770.1|//1
BGI_novel_G011934	107.11	7.02667	12.4933	8.83667	NA	NA	NA	K00472//prolyl 4-hydroxylase [EC:1.14.11.2]	XP_006421954.1//hypothetical protein CICLE_v10005478mg [Citrus clementina]
BGI_novel_G007478	92.33	36.0133	53.84	61.2967	NA	NA	NA	K14319//Ran GTPase-activating protein 1;K14495//F-box protein GID2	XP_006473260.1//PREDICTED: MFP1 attachment factor 1-like isoform X2 [Citrus sinensis]
Maker12357	80.6233	34.6867	46.1633	82.9067	NA	GO:0003677//DNA binding;GO:0003713//transcription coactivator activity	GO:0006355//regulation of transcription, DNA-templated	K15223//upstream activation factor subunit UAF30	gi|568844978|ref|XP_006476357.1|//1
Maker22121	94.3033	42.6767	58.7467	73.3	NA	NA	NA	K02993//small subunit ribosomal protein S7e	gi|567876359|ref|XP_006430769.1|//1;XP_006430769.1//hypothetical protein CICLE_v10012146mg [Citrus clementina]
Maker24338	95.0633	95.7833	95.9067	165.81	GO:0016021//integral component of membrane	NA	NA	K11885//DNA damage-inducible protein 1	gi|568881146|ref|XP_006493450.1|//1
BGI_novel_G015961	93.39	45.33	67.5033	92.4167	NA	NA	NA	NA	XP_002303651.1//hypothetical protein POPTR_0003s14060g [Populus trichocarpa]
Maker41839	91.61	43.46	54.9967	90.18	GO:0005634//nucleus	GO:0003723//RNA binding	GO:0006397//mRNA processing	K14948//polypyrimidine tract-binding protein 2	EOY16775.1//Polypyrimidine tract-binding protein 3 [Theobroma cacao];XP_021681316.1//polypyrimidine tract-binding protein homolog 3 isoform X3 [Hevea brasiliensis];XP_021283702.1//polypyrimidine tract-binding protein homolog 3 isoform X1 [Herrania umbratica];gi|590600877|ref|XP_007019550.1|//1;XP_021676439.1//polypyrimidine tract-binding protein homolog 3-like isoform X2 [Hevea brasiliensis];XP_0…
Maker30467	105.22	151.147	137.16	111.747	GO:0009507//chloroplast	GO:0046872//metal ion binding;GO:0045300//acyl-[acyl-carrier-protein] desaturase activity	GO:0006633//fatty acid biosynthetic process	K03921//acyl-[acyl-carrier-protein] desaturase [EC:1.14.19.2 1.14.19.11 1.14.19.26]	gi|567900562|ref|XP_006442769.1|//1
Maker22476	97.7867	53.89	63.6233	85.3633	NA	NA	NA	K18756//protein bicaudal C;K21878//Usher syndrome type-1G protein	gi|567902184|ref|XP_006443580.1|//1;XP_006443580.1//hypothetical protein CICLE_v10022271mg [Citrus clementina]
Maker29646	94.5267	35.6067	56.04	65.13	GO:0005840//ribosome	GO:0003735//structural constituent of ribosome	GO:0006412//translation	K02963//small subunit ribosomal protein S18;K03544//ATP-dependent Clp protease ATP-binding subunit ClpX	gi|359478834|ref|XP_002279055.2|//1
Maker17465	100.02	82.2667	77.9433	182.183	NA	NA	GO:0006914//autophagy	K08341//GABA(A) receptor-associated protein	OMP07630.1//Autophagy protein Atg8 ubiquitin-like protein [Corchorus capsularis];gi|502171760|ref|XP_004515097.1|//1
BGI_novel_G001362	98.64	0.323333	1.10333	13.6267	NA	NA	NA	NA	NA
Maker33650	92.3167	120.207	183.377	76.38	NA	GO:0004128//cytochrome-b5 reductase activity, acting on NAD(P)H	NA	K00326//cytochrome-b5 reductase [EC:1.6.2.2]	gi|567917942|ref|XP_006450977.1|//1
BGI_novel_G009590	91.6933	65.2567	88.9233	72.3067	NA	NA	NA	K02900//large subunit ribosomal protein L27Ae	XP_022151906.1//60S ribosomal protein L27a-3 [Momordica charantia]
Maker38938	95.14	76.53	85.0233	109.697	NA	GO:0016787//hydrolase activity;GO:0005524//ATP binding;GO:0008568//microtubule-severing ATPase activity	NA	K13525//transitional endoplasmic reticulum ATPase	XP_020211855.1//cell division cycle protein 48 homolog [Cajanus cajan];gi|255556938|ref|XP_002519502.1|//1
Maker27060	94.9967	86.84	149.497	243.22	GO:0005737//cytoplasm	GO:0003824//catalytic activity	GO:0009072//aromatic amino acid family metabolic process	K01800//maleylacetoacetate isomerase [EC:5.2.1.2]	gi|590722983|ref|XP_007052053.1|//1
Maker24670	85.96	44.57	53.5067	32.7833	GO:0016021//integral component of membrane	NA	NA	NA	gi|641834169|gb|KDO53170.1|//1;KDO53170.1//hypothetical protein CISIN_1g044919mg, partial [Citrus sinensis]
Maker05446	99.98	225.793	258.013	301.773	NA	GO:0004784//superoxide dismutase activity;GO:0046872//metal ion binding	NA	K04564//superoxide dismutase, Fe-Mn family [EC:1.15.1.1]	gi|697171181|ref|XP_009594521.1|//1
Maker23451	92.1533	57.2633	55.5967	40.79	NA	NA	NA	K14411//RNA-binding protein Musashi	XP_006482963.1//PREDICTED: protein IQ-DOMAIN 14 isoform X1 [Citrus sinensis];gi|568858864|ref|XP_006482963.1|//1
Maker46658	86.7933	110.443	120.633	158.863	GO:0005744//mitochondrial inner membrane presequence translocase complex	NA	GO:0030150//protein import into mitochondrial matrix	K17805//mitochondrial import inner membrane translocase subunit TIM16	gi|567888880|ref|XP_006436962.1|//1;XP_006436962.1//hypothetical protein CICLE_v10033104mg [Citrus clementina]
Maker40075	96.9967	40.39	49.7733	44.67	GO:0008250//oligosaccharyltransferase complex;GO:0016021//integral component of membrane;GO:0005886//plasma membrane	GO:0016740//transferase activity	NA	NA	gi|15233746|ref|NP_194716.1|//1
Maker10993	94.5	0.0666667	0.156667	0.0166667	GO:0016021//integral component of membrane	GO:0005524//ATP binding;GO:0016887//ATPase activity	NA	K05681//ATP-binding cassette, subfamily G (WHITE), member 2;K21396//ATP-binding cassette, subfamily G (WHITE), eye pigment precursor transporter	XP_015880319.1//PREDICTED: ABC transporter G family member 26 [Ziziphus jujuba];gi|567921284|ref|XP_006452648.1|//1
Maker08232	88.11	89.1567	92.3333	44.2433	NA	GO:0005525//GTP binding;GO:0003924//GTPase activity	NA	K07901//Ras-related protein Rab-8A	gi|661896863|emb|CDP00052.1|//1;XP_008448379.1//PREDICTED: ras-related protein RABE1c [Cucumis melo]
Maker42553	98.8967	40.76	46.11	59.34	GO:0043231//intracellular membrane-bounded organelle	GO:0004739//pyruvate dehydrogenase (acetyl-transferring) activity	GO:0006086//acetyl-CoA biosynthetic process from pyruvate	K00161//pyruvate dehydrogenase E1 component alpha subunit [EC:1.2.4.1]	XP_006491368.1//PREDICTED: pyruvate dehydrogenase E1 component subunit alpha-3, chloroplastic isoform X1 [Citrus sinensis];gi|568876606|ref|XP_006491368.1|//1
Maker46419	89.7933	39.98	84.4267	56.9433	GO:0005739//mitochondrion	GO:0046872//metal ion binding	GO:0015031//protein transport	K17778//mitochondrial import inner membrane translocase subunit TIM10	gi|567864658|ref|XP_006424978.1|//1;XP_006424978.1//hypothetical protein CICLE_v10029702mg [Citrus clementina]
BGI_novel_G001029	92.6967	31.5567	59.8833	45.9233	NA	NA	NA	K02959//small subunit ribosomal protein S16	GAV64033.1//Ribosomal_S16 domain-containing protein [Cephalotus follicularis]
Maker05421	103.207	40.7167	24.52	78.59	GO:0046658//anchored component of plasma membrane	GO:0042973//glucan endo-1,3-beta-D-glucosidase activity;GO:0004553//hydrolase activity, hydrolyzing O-glycosyl compounds;GO:0030247//polysaccharide binding	GO:0005975//carbohydrate metabolic process	K19892//glucan endo-1,3-beta-glucosidase 4 [EC:3.2.1.39];K19891//glucan endo-1,3-beta-glucosidase 1/2/3 [EC:3.2.1.39]	gi|566160073|ref|XP_006386924.1|//1
Maker34185	91.6	34.4767	52.4267	1.52	GO:0009507//chloroplast	GO:0008878//glucose-1-phosphate adenylyltransferase activity;GO:0005524//ATP binding	GO:0019252//starch biosynthetic process;GO:0005978//glycogen biosynthetic process	K00975//glucose-1-phosphate adenylyltransferase [EC:2.7.7.27]	KDO86722.1//hypothetical protein CISIN_1g043870mg [Citrus sinensis];XP_016743727.1//PREDICTED: glucose-1-phosphate adenylyltransferase large subunit 1-like [Gossypium hirsutum];gi|567904346|ref|XP_006444661.1|//1;XP_006491439.1//PREDICTED: glucose-1-phosphate adenylyltransferase large subunit 1-like [Citrus sinensis]
Maker33057	85.5633	36.4767	28.89	221.18	GO:0016021//integral component of membrane	GO:0009055//electron transfer activity;GO:0015238//drug transmembrane transporter activity;GO:0015297//antiporter activity	NA	K03006//DNA-directed RNA polymerase II subunit RPB1 [EC:2.7.7.6];K01051//pectinesterase [EC:3.1.1.11]	XP_020224024.1//proline-rich extensin-like protein EPR1 [Cajanus cajan];gi|255574684|ref|XP_002528251.1|//1
Maker32329	92.4967	42.6733	64.4167	87.92	GO:0005737//cytoplasm	GO:0004791//thioredoxin-disulfide reductase activity	GO:0019430//removal of superoxide radicals	K00384//thioredoxin reductase (NADPH) [EC:1.8.1.9]	gi|720032992|ref|XP_010266287.1|//1
Maker26170	90.0767	37.5933	42.1367	47.7733	GO:0005685//U1 snRNP;GO:0071004//U2-type prespliceosome;GO:0071011//precatalytic spliceosome;GO:0000243//commitment complex	GO:0003729//mRNA binding;GO:0030619//U1 snRNA binding	GO:0000398//mRNA splicing, via spliceosome	K11093//U1 small nuclear ribonucleoprotein 70kDa	KDO79518.1//hypothetical protein CISIN_1g010771mg [Citrus sinensis];gi|976924912|gb|KVI08840.1|//1;XP_006425696.1//hypothetical protein CICLE_v10025502mg [Citrus clementina]
Maker22838	94.3	147.127	188.717	119.453	NA	GO:0030955//potassium ion binding;GO:0000287//magnesium ion binding;GO:0004743//pyruvate kinase activity;GO:0016301//kinase activity	NA	K00873//pyruvate kinase [EC:2.7.1.40]	gi|590631491|ref|XP_007027579.1|//1
BGI_novel_G011096	87.91	29.7933	60.3	49.4967	NA	NA	NA	K02929//large subunit ribosomal protein L44e	CDP14595.1//unnamed protein product [Coffea canephora]
Maker42157	92.53	26.5633	28.96	57.0967	GO:0016020//membrane;GO:0005618//cell wall;GO:0005576//extracellular region	NA	GO:0009664//plant-type cell wall organization	K20628//expansin	gi|720007455|ref|XP_010258310.1|//1
Maker23367	92.53	26.5633	28.96	57.0967	GO:0016020//membrane;GO:0005618//cell wall;GO:0005576//extracellular region	NA	GO:0009664//plant-type cell wall organization	K20628//expansin	gi|720007455|ref|XP_010258310.1|//1
Maker19205	92.87	44.3733	77.4433	57.4533	GO:0015935//small ribosomal subunit	GO:0003723//RNA binding;GO:0003735//structural constituent of ribosome	GO:0006412//translation	K02958//small subunit ribosomal protein S15e	gi|703121242|ref|XP_010102279.1|//1;OMO54752.1//Ribosomal protein S19/S15 [Corchorus capsularis]
Maker32152	92.67	29.64	36.8467	65.3433	GO:0016021//integral component of membrane	NA	GO:0045492//xylan biosynthetic process	K18801//glucuronoxylan 4-O-methyltransferase [EC:2.1.1.112]	gi|568861225|ref|XP_006484106.1|//1
Maker07001	96.13	48.4267	81.0567	74.6033	GO:0016282//eukaryotic 43S preinitiation complex;GO:0005634//nucleus;GO:0033290//eukaryotic 48S preinitiation complex;GO:0005852//eukaryotic translation initiation factor 3 complex	GO:0003743//translation initiation factor activity	GO:0006446//regulation of translational initiation;GO:0001731//formation of translation preinitiation complex	K03250//translation initiation factor 3 subunit E	OMO54361.1//hypothetical protein COLO4_36514 [Corchorus olitorius];gi|6735308|emb|CAB68135.1|//1
Maker27695	107.24	80.8767	100.83	98.04	NA	GO:0003676//nucleic acid binding	NA	K02865//large subunit ribosomal protein L10Ae;K14771//U3 small nucleolar RNA-associated protein 19	gi|567875841|ref|XP_006430510.1|//1
Maker45827	93.12	93.5433	63.8	236.077	NA	GO:0016702//oxidoreductase activity, acting on single donors with incorporation of molecular oxygen, incorporation of two atoms of oxygen;GO:0046872//metal ion binding	GO:0031408//oxylipin biosynthetic process	K00454//lipoxygenase [EC:1.13.11.12]	gi|567907299|ref|XP_006445963.1|//1;XP_006445963.1//hypothetical protein CICLE_v10014202mg [Citrus clementina]
Maker00731	101.92	68.6933	138.573	0.246667	NA	GO:0005544//calcium-dependent phospholipid binding;GO:0005509//calcium ion binding	NA	K17098//annexin D	gi|358248454|ref|NP_001240140.1|//1
Maker13893	90.33	55.5833	52.9867	60.8	NA	GO:0046872//metal ion binding;GO:0003993//acid phosphatase activity	NA	K14407//cleavage stimulation factor subunit 2	gi|694322668|ref|XP_009352443.1|//1
Maker17353	93.9633	119.387	139.18	123.647	GO:0005623//cell	GO:0050661//NADP binding;GO:0009055//electron transfer activity;GO:0050660//flavin adenine dinucleotide binding;GO:0004362//glutathione-disulfide reductase activity	GO:0006749//glutathione metabolic process;GO:0045454//cell redox homeostasis	K00383//glutathione reductase (NADPH) [EC:1.8.1.7]	gi|641842227|gb|KDO61134.1|//1
Maker02523	93.87	66.69	75.7967	108.443	NA	GO:0003723//RNA binding	GO:0006396//RNA processing	K13096//splicing factor 4	gi|567892911|ref|XP_006438976.1|//1;KDO83357.1//hypothetical protein CISIN_1g017463mg [Citrus sinensis];XP_006438976.1//hypothetical protein CICLE_v10031609mg [Citrus clementina]
BGI_novel_G001222	92.46	12.9633	13.7033	0.936667	NA	NA	NA	K01051//pectinesterase [EC:3.1.1.11]	XP_021294358.1//21 kDa protein-like [Herrania umbratica]
BGI_novel_G011291	95.5	47.8467	65.4067	65.6367	NA	NA	NA	K14306//nuclear pore complex protein Nup62	XP_006451056.1//hypothetical protein CICLE_v10008958mg [Citrus clementina]
Maker07916	91.33	29.0233	23.1933	30.9567	NA	NA	NA	K19519//transforming growth factor-beta-induced protein	gi|641839544|gb|KDO58473.1|//1;KDO58473.1//hypothetical protein CISIN_1g024965mg [Citrus sinensis]
Maker17481	96.57	73.1533	100.517	91.3267	GO:0005622//intracellular	GO:0003723//RNA binding	GO:0006810//transport	K17265//Ras GTPase-activating protein-binding protein 1 [EC:3.6.4.12 3.6.4.13]	XP_006484219.1//PREDICTED: putative G3BP-like protein [Citrus sinensis];gi|568861457|ref|XP_006484219.1|//1
Maker18392	95.43	63.63	80.07	88.1	NA	GO:0019904//protein domain specific binding	NA	K06630//14-3-3 protein epsilon	gi|567862314|ref|XP_006423811.1|//1
BGI_novel_G015517	99.8133	54.4633	60.08	102.49	NA	NA	NA	NA	XP_006448407.1//hypothetical protein CICLE_v10016804mg [Citrus clementina]
BGI_novel_G012634	88.32	3.77667	8.51333	0.0966667	NA	NA	NA	NA	XP_015885530.1//PREDICTED: non-specific lipid-transfer protein-like protein At2g13820 [Ziziphus jujuba]
Maker42252	94.9867	60.6633	85.72	76.4567	NA	NA	NA	K17402//small subunit ribosomal protein S23	XP_022151151.1//uncharacterized protein LOC111019147 [Momordica charantia];gi|225462908|ref|XP_002264571.1|//1
Maker17477	88.8033	4.50333	4.55	3.01	GO:0016021//integral component of membrane	GO:0016705//oxidoreductase activity, acting on paired donors, with incorporation or reduction of molecular oxygen;GO:0020037//heme binding;GO:0005506//iron ion binding;GO:0004497//monooxygenase activity	NA	K20619//cytochrome P450 family 78 subfamily A	gi|823265885|ref|XP_012465663.1|//1
Maker14139	91.1833	90.1367	95.4633	109.417	GO:0005634//nucleus;GO:0005737//cytoplasm	GO:0004674//protein serine/threonine kinase activity;GO:0005524//ATP binding	GO:0007165//signal transduction;GO:0006468//protein phosphorylation;GO:0035556//intracellular signal transduction	K07198//5'-AMP-activated protein kinase, catalytic alpha subunit [EC:2.7.11.11]	gi|568827426|ref|XP_006468060.1|//1
BGI_novel_G002257	92.08	47.82	59.03	130.073	NA	NA	NA	NA	XP_011654371.1//PREDICTED: subtilisin inhibitor CLSI-I-like [Cucumis sativus]
Maker36711	93.47	103.057	92.6933	248.817	NA	NA	NA	K06995//uncharacterized protein	gi|351722508|ref|NP_001234944.1|//1
Maker28024	90.24	7.57333	15.61	2.23667	NA	GO:0003723//RNA binding	NA	K17943//pumilio RNA-binding family	gi|567906523|ref|XP_006445575.1|//1;XP_012080819.1//pumilio homolog 12 [Jatropha curcas]
Maker15417	98.2433	88.7	83.4967	141.33	GO:0016021//integral component of membrane	GO:0004222//metalloendopeptidase activity;GO:0005524//ATP binding;GO:0008270//zinc ion binding	NA	K08956//AFG3 family protein [EC:3.4.24.-]	gi|641854014|gb|KDO72822.1|//1;KDO72822.1//hypothetical protein CISIN_1g047690mg [Citrus sinensis]
Maker26925	92.1467	58.4533	63.09	71.8367	GO:0016021//integral component of membrane;GO:0005789//endoplasmic reticulum membrane	NA	NA	K04733//interleukin-1 receptor-associated kinase 4 [EC:2.7.11.1];K20222//importin-5;K20547//basic endochitinase B [EC:3.2.1.14]	gi|590723282|ref|XP_007052143.1|//1
Maker07601	88.6167	36.2067	36.6	115.033	GO:0016020//membrane	GO:0046933//proton-transporting ATP synthase activity, rotational mechanism	GO:0015986//ATP synthesis coupled proton transport	K02113//F-type H+-transporting ATPase subunit delta	gi|568838468|ref|XP_006473233.1|//1
Maker03262	88.6167	36.2067	36.6	115.033	GO:0016020//membrane	GO:0046933//proton-transporting ATP synthase activity, rotational mechanism	GO:0015986//ATP synthesis coupled proton transport	K02113//F-type H+-transporting ATPase subunit delta	gi|568838468|ref|XP_006473233.1|//1
Maker39499	90.7133	12.74	15.49	26.9467	NA	GO:0008810//cellulase activity	GO:0030245//cellulose catabolic process	K01179//endoglucanase [EC:3.2.1.4]	gi|590719178|ref|XP_007050983.1|//1
Maker24378	101.69	50.3667	63.87	106.137	GO:0016021//integral component of membrane	NA	NA	K15285//solute carrier family 35, member E3	gi|802540776|ref|XP_012078221.1|//1
Maker34417	91.1133	43.0767	54.5967	50.9767	GO:0005874//microtubule;GO:0005737//cytoplasm	GO:0048487//beta-tubulin binding	GO:0007021//tubulin complex assembly;GO:0007023//post-chaperonin tubulin folding pathway	K17292//tubulin-specific chaperone A	gi|590640075|ref|XP_007029855.1|//1
Maker45919	98.93	29.56	50.8867	47.7133	GO:0005737//cytoplasm	GO:0000287//magnesium ion binding;GO:0004427//inorganic diphosphatase activity	GO:0006796//phosphate-containing compound metabolic process	K01507//inorganic pyrophosphatase [EC:3.6.1.1]	gi|695065516|ref|XP_009421347.1|//1
Maker46846	92.7767	570.997	363.943	267.217	GO:0016021//integral component of membrane;GO:0031966//mitochondrial membrane	NA	GO:0055085//transmembrane transport;GO:0006839//mitochondrial transport	K15104//solute carrier family 25 (mitochondrial oxoglutarate transporter), member 11	gi|567867329|ref|XP_006426287.1|//1
Maker43091	95.59	61.61	86.1367	59.5233	GO:0016021//integral component of membrane;GO:0005789//endoplasmic reticulum membrane	NA	GO:0006810//transport	K20352//p24 family protein delta-1	gi|596287676|ref|XP_007225813.1|//1
Maker33392	94.4333	104.04	126.033	146.26	NA	GO:0019904//protein domain specific binding	NA	K06630//14-3-3 protein epsilon	gi|568826587|ref|XP_006467653.1|//1
Maker38498	92.7167	32.0033	71.2167	60.7067	GO:0005840//ribosome;GO:0022625//cytosolic large ribosomal subunit	GO:0003723//RNA binding;GO:0003735//structural constituent of ribosome	GO:0002181//cytoplasmic translation;GO:0006412//translation	K02930//large subunit ribosomal protein L4e	gi|470120800|ref|XP_004296477.1|//1
Maker23509	92.4567	1.38	2.2	2.45333	NA	GO:0016705//oxidoreductase activity, acting on paired donors, with incorporation or reduction of molecular oxygen;GO:0020037//heme binding;GO:0005506//iron ion binding	NA	K20495//long-chain fatty acid omega-monooxygenase [EC:1.14.13.205]	OAY50057.1//hypothetical protein MANES_05G104700 [Manihot esculenta];gi|641861547|gb|KDO80235.1|//1
BGI_novel_G010056	92.2967	48.08	30.7633	78.7167	NA	NA	NA	K07198//5'-AMP-activated protein kinase, catalytic alpha subunit [EC:2.7.11.11]	XP_012071492.1//CBL-interacting serine/threonine-protein kinase 6 [Jatropha curcas]
Maker35576	99.7667	388.623	682.667	113.11	NA	GO:0016639//oxidoreductase activity, acting on the CH-NH2 group of donors, NAD or NADP as acceptor	GO:0006520//cellular amino acid metabolic process	K00261//glutamate dehydrogenase (NAD(P)+) [EC:1.4.1.3]	XP_006443421.1//hypothetical protein CICLE_v10020428mg [Citrus clementina];gi|567901866|ref|XP_006443421.1|//1;XP_012476632.1//PREDICTED: probable glutamate dehydrogenase 3 [Gossypium raimondii]
Maker24106	92.2733	37.41	34.6467	44.1333	NA	NA	NA	K03549//KUP system potassium uptake protein;K11593//eukaryotic translation initiation factor 2C	gi|568848109|ref|XP_006477864.1|//1;XP_006477864.1//PREDICTED: uncharacterized protein LOC102608622 [Citrus sinensis]
Maker27848	95.4067	71.47	94.7633	166.85	NA	GO:0061578//Lys63-specific deubiquitinase activity	NA	K03030//26S proteasome regulatory subunit N11	gi|823233188|ref|XP_012449232.1|//1
Maker03123	87.7467	38.19	40.0767	62.8967	GO:0005681//spliceosomal complex	NA	GO:0000398//mRNA splicing, via spliceosome	K12873//bud site selection protein 31	gi|747062736|ref|XP_011077892.1|//1
Maker29142	94.5633	36.3567	42.76	84.29	NA	NA	NA	K16189//phytochrome-interacting factor 4;K12126//phytochrome-interacting factor 3	OMP08841.1//hypothetical protein COLO4_06070 [Corchorus olitorius]
Maker25710	91.64	64	75.9833	69.9367	GO:0016021//integral component of membrane	NA	GO:0016192//vesicle-mediated transport	K08517//vesicle transport protein SEC22	gi|823221570|ref|XP_012443479.1|//1;XP_006426747.1//hypothetical protein CICLE_v10026450mg [Citrus clementina]
Maker08238	90.16	79.4033	95.2567	86.4267	GO:0005737//cytoplasm	GO:0061630//ubiquitin protein ligase activity;GO:0005524//ATP binding;GO:0031625//ubiquitin protein ligase binding	GO:0006511//ubiquitin-dependent protein catabolic process;GO:0000209//protein polyubiquitination	K10575//ubiquitin-conjugating enzyme E2 G1 [EC:2.3.2.23]	gi|802553806|ref|XP_012065011.1|//1;NP_001237657.1//uncharacterized protein LOC100499900 [Glycine max]
Maker14901	98.53	23.2933	29.38	16.81	NA	NA	NA	NA	gi|641834920|gb|KDO53905.1|//1
Maker27976	88.6333	99.4333	118.97	125.68	NA	GO:0005524//ATP binding;GO:0019789//SUMO transferase activity	NA	K10577//ubiquitin-conjugating enzyme E2 I	gi|976917193|gb|KVI02679.1|//1;XP_010934002.1//PREDICTED: SUMO-conjugating enzyme SCE1-like [Elaeis guineensis]
Maker32048	90.4	34.05	45.7267	42.5267	GO:0005874//microtubule;GO:0005737//cytoplasm	GO:0048487//beta-tubulin binding	GO:0007021//tubulin complex assembly;GO:0007023//post-chaperonin tubulin folding pathway	K17292//tubulin-specific chaperone A	gi|590640075|ref|XP_007029855.1|//1;XP_007029855.1//PREDICTED: tubulin-folding cofactor A [Theobroma cacao]
BGI_novel_G011034	95.55	48.42	74.8667	33.8933	NA	NA	NA	NA	XP_002282347.1//PREDICTED: uncharacterized protein LOC100242650 [Vitis vinifera]
Maker04123	93.5233	52.73	62.88	57.2233	NA	GO:0046872//metal ion binding;GO:0004722//protein serine/threonine phosphatase activity	NA	K17506//protein phosphatase 1L [EC:3.1.3.16]	XP_006422143.1//hypothetical protein CICLE_v10005301mg [Citrus clementina];gi|702243087|ref|XP_010049338.1|//1
Maker43389	85.44	30.9367	36.2267	26	NA	GO:0004591//oxoglutarate dehydrogenase (succinyl-transferring) activity;GO:0030976//thiamine pyrophosphate binding	GO:0006099//tricarboxylic acid cycle	K00164//2-oxoglutarate dehydrogenase E1 component [EC:1.2.4.2]	gi|568849319|ref|XP_006478407.1|//1;XP_006478407.1//PREDICTED: 2-oxoglutarate dehydrogenase, mitochondrial-like [Citrus sinensis]
Maker28235	94.82	40.3467	77.1033	53.85	GO:0016021//integral component of membrane	GO:0004427//inorganic diphosphatase activity;GO:0009678//hydrogen-translocating pyrophosphatase activity	GO:0015992//proton transport	K01507//inorganic pyrophosphatase [EC:3.6.1.1]	gi|802602600|ref|XP_012073123.1|//1
Maker31409	82.4433	50.3067	52.8133	74.87	GO:0030176//integral component of endoplasmic reticulum membrane	GO:0005262//calcium channel activity	GO:0032469//endoplasmic reticulum calcium ion homeostasis	K21891//calcium load-activated calcium channel	gi|590637175|ref|XP_007029044.1|//1
Maker41306	95.3333	57.8867	43.34	131.373	NA	GO:0047918//GDP-mannose 3,5-epimerase activity;GO:0051287//NAD binding	NA	K10046//GDP-D-mannose 3', 5'-epimerase [EC:5.1.3.18 5.1.3.-]	gi|255580957|ref|XP_002531297.1|//1;XP_002531297.1//PREDICTED: GDP-mannose 3,5-epimerase 1 [Ricinus communis]
Maker30580	89.3067	33.4533	41.0467	54.5233	GO:0005829//cytosol;GO:0005737//cytoplasm	GO:0005524//ATP binding;GO:0051082//unfolded protein binding	GO:0006457//protein folding	K09495//T-complex protein 1 subunit gamma	gi|823245703|ref|XP_012455522.1|//1;XP_021274841.1//T-complex protein 1 subunit gamma [Herrania umbratica]
Maker34646	86.4233	44.1667	37.12	50.0033	NA	NA	NA	K22047//mechanosensitive ion channel protein 1/2/3	XP_006466306.1//PREDICTED: uncharacterized protein At1g04910 [Citrus sinensis];gi|568823820|ref|XP_006466306.1|//1
Maker05024	85.7433	46.5467	61.4533	68.27	NA	GO:0004616//phosphogluconate dehydrogenase (decarboxylating) activity;GO:0051287//NAD binding	NA	K18121//glyoxylate/succinic semialdehyde reductase [EC:1.1.1.79 1.1.1.-]	gi|641832006|gb|KDO51050.1|//1
Maker35564	88.5833	85.9433	99.48	96.82	GO:0016021//integral component of membrane	GO:0004128//cytochrome-b5 reductase activity, acting on NAD(P)H	NA	K00326//cytochrome-b5 reductase [EC:1.6.2.2]	gi|567889474|ref|XP_006437259.1|//1
Maker19666	94.9533	91.8967	89.4133	118.133	GO:0000408//EKC/KEOPS complex;GO:0005634//nucleus;GO:0005829//cytosol	GO:0004674//protein serine/threonine kinase activity;GO:0005524//ATP binding	GO:0070525//tRNA threonylcarbamoyladenosine metabolic process	K08851//TP53 regulating kinase and related kinases [EC:2.7.11.1]	gi|567903076|ref|XP_006444026.1|//1
Maker07294	86.1433	128.563	113.527	238.23	GO:0009507//chloroplast	NA	NA	NA	gi|225457713|ref|XP_002277414.1|//1;XP_021900728.1//LOW QUALITY PROTEIN: uncharacterized protein LOC110816725 [Carica papaya]
Maker09930	90.21	42.7833	84.01	92.61	NA	GO:0004332//fructose-bisphosphate aldolase activity	GO:0006096//glycolytic process	K01623//fructose-bisphosphate aldolase, class I [EC:4.1.2.13]	XP_006448338.1//hypothetical protein CICLE_v10017877mg [Citrus clementina];gi|947041204|gb|KRG90928.1|//1
Maker04542	89.42	33.8867	42.5667	46.46	GO:0005737//cytoplasm	GO:0005524//ATP binding;GO:0051082//unfolded protein binding	GO:0006457//protein folding	K09496//T-complex protein 1 subunit delta	gi|659066809|ref|XP_008462390.1|//1
Maker27886	94.9467	76.3233	38.2933	134.373	NA	GO:0003700//DNA binding transcription factor activity	NA	K09060//plant G-box-binding factor	gi|224082910|ref|XP_002306888.1|//1
Maker08909	86.7733	66.68	67.6433	185.85	NA	GO:0004332//fructose-bisphosphate aldolase activity	GO:0006096//glycolytic process	K01623//fructose-bisphosphate aldolase, class I [EC:4.1.2.13]	gi|629089166|gb|KCW55419.1|//1;XP_021907901.1//fructose-bisphosphate aldolase 1, chloroplastic [Carica papaya]
Maker46190	88.6433	25.1333	37.0867	47.4133	GO:0015935//small ribosomal subunit	GO:0003723//RNA binding;GO:0003735//structural constituent of ribosome	GO:0006412//translation	K02981//small subunit ribosomal protein S2e	gi|951001028|ref|XP_014506967.1|//1
Maker12572	90.06	151.263	144.183	275.277	NA	NA	NA	K01535//H+-transporting ATPase [EC:3.6.3.6]	gi|728840163|gb|KHG19606.1|//1;XP_006483568.1//PREDICTED: plasma membrane ATPase-like [Citrus sinensis]
BGI_novel_G004110	94.68	38.5333	53.6533	75.7533	NA	NA	NA	K01889//phenylalanyl-tRNA synthetase alpha chain [EC:6.1.1.20]	NP_195639.2//phenylalanyl-tRNA synthetase, putative / phenylalanine-tRNA ligase [Arabidopsis thaliana]
Maker41496	89.8233	20.86	22.0067	11.7067	NA	GO:0000234//phosphoethanolamine N-methyltransferase activity	GO:0006656//phosphatidylcholine biosynthetic process	K05929//phosphoethanolamine N-methyltransferase [EC:2.1.1.103]	XP_006490771.1//PREDICTED: phosphoethanolamine N-methyltransferase 1-like isoform X2 [Citrus sinensis];gi|568875366|ref|XP_006490771.1|//1
Maker37004	90.0433	76.8633	72.7533	59.63	NA	GO:0046872//metal ion binding;GO:0008233//peptidase activity;GO:0005096//GTPase activator activity	NA	K12493//ADP-ribosylation factor GTPase-activating protein 2/3	gi|255573503|ref|XP_002527677.1|//1;XP_006491732.1//PREDICTED: probable ADP-ribosylation factor GTPase-activating protein AGD8 isoform X1 [Citrus sinensis]
Maker28357	92.2267	26.3867	34.2233	40.13	NA	NA	NA	K14565//nucleolar protein 58	gi|568877656|ref|XP_006491841.1|//1
Maker28382	92.0733	26.36	24.0633	52.83	NA	GO:0003723//RNA binding;GO:0046872//metal ion binding	NA	NA	XP_021615462.1//zinc finger CCCH domain-containing protein 22-like isoform X1 [Manihot esculenta];gi|590584263|ref|XP_007015130.1|//1
BGI_novel_G015351	83.5533	32.14	44.79	55.1533	NA	NA	NA	NA	XP_007207408.2//uncharacterized protein LOC18773877 [Prunus persica]
BGI_novel_G008362	91	15.63	21.2033	22.3267	NA	NA	NA	K02965//small subunit ribosomal protein S19	YP_740516.1//ribosomal protein S19 (chloroplast) [Citrus sinensis]
Maker34206	76.33	19.1067	12.0033	24.4167	GO:0016021//integral component of membrane	NA	NA	NA	gi|255548537|ref|XP_002515325.1|//1
Maker08657	87.7267	54.87	57.4733	112.93	GO:0005634//nucleus	GO:0003677//DNA binding	GO:0006355//regulation of transcription, DNA-templated;GO:0009734//auxin-activated signaling pathway;GO:0006351//transcription, DNA-templated	K14486//auxin response factor	XP_006468258.1//PREDICTED: auxin response factor 6 isoform X1 [Citrus sinensis];gi|568827843|ref|XP_006468258.1|//1
BGI_novel_G013739	97.0367	112.86	198.253	15.95	NA	NA	NA	K02152//V-type H+-transporting ATPase subunit G	EOY17279.1//Vacuolar ATP synthase G3 isoform 1 [Theobroma cacao]
BGI_novel_G009300	82.91	59.3833	87.7633	49.1867	NA	NA	NA	NA	XP_006435021.1//hypothetical protein CICLE_v10002155mg [Citrus clementina]
Maker32383	95.9367	72.34	94.9967	78.3067	NA	NA	GO:0009555//pollen development	NA	gi|225438529|ref|XP_002279389.1|//1
Maker11086	87.4867	52.7333	93.2667	41.1133	NA	NA	NA	K00344//NADPH2:quinone reductase [EC:1.6.5.5]	XP_006445378.1//hypothetical protein CICLE_v10021618mg [Citrus clementina];gi|567905780|ref|XP_006445378.1|//1
Maker28861	86.0333	49.32	53.4967	96.7867	NA	GO:0004674//protein serine/threonine kinase activity;GO:0005524//ATP binding	NA	K03083//glycogen synthase kinase 3 beta [EC:2.7.11.26]	gi|731419073|ref|XP_010660896.1|//1
Maker06653	86.0333	49.32	53.4967	96.7867	NA	GO:0004674//protein serine/threonine kinase activity;GO:0005524//ATP binding	NA	K03083//glycogen synthase kinase 3 beta [EC:2.7.11.26]	gi|731419073|ref|XP_010660896.1|//1
Maker32811	89.0267	99.2433	132.227	171.68	NA	GO:0003824//catalytic activity	NA	K08726//soluble epoxide hydrolase / lipid-phosphate phosphatase [EC:3.3.2.10 3.1.3.76];K10144//RING finger and CHY zinc finger domain-containing protein 1 [EC:2.3.2.27]	gi|567913973|ref|XP_006449300.1|//1
BGI_novel_G000654	92.41	80.3067	110.057	98.08	NA	NA	NA	NA	XP_006382459.1//hypothetical protein POPTR_0005s02380g [Populus trichocarpa]
Maker38080	99.7767	95.6633	94.4667	184.637	GO:0005622//intracellular	NA	GO:0007034//vacuolar transport	K12194//charged multivesicular body protein 4	gi|659071308|ref|XP_008459153.1|//1
Maker43519	86.4567	23.5467	39.44	40.8567	NA	GO:0003676//nucleic acid binding	NA	NA	gi|590579644|ref|XP_007013844.1|//1
Maker08587	86.4567	23.5467	39.44	40.8567	NA	GO:0003676//nucleic acid binding	NA	NA	gi|590579644|ref|XP_007013844.1|//1
Maker47438	90.84	50.04	71.12	48.5433	GO:0005768//endosome;GO:0016021//integral component of membrane;GO:0005802//trans-Golgi network	NA	NA	K17086//transmembrane 9 superfamily member 2/4	gi|641840434|gb|KDO59354.1|//1
Maker12007	97.6067	64.48	69.7033	173.29	GO:0000502//proteasome complex;GO:0005737//cytoplasm	GO:0005524//ATP binding;GO:0036402//proteasome-activating ATPase activity	GO:0030163//protein catabolic process	K03065//26S proteasome regulatory subunit T5	gi|1000981242|ref|XP_015570659.1|//1
Maker41900	91.95	69.09	79.2067	87.34	NA	NA	NA	K04733//interleukin-1 receptor-associated kinase 4 [EC:2.7.11.1]	gi|225452887|ref|XP_002283932.1|//1
Maker19078	83.21	24.6333	40.0267	37.43	GO:0005840//ribosome;GO:0022627//cytosolic small ribosomal subunit	GO:0003735//structural constituent of ribosome	GO:0000028//ribosomal small subunit assembly;GO:0006412//translation	K02966//small subunit ribosomal protein S19e	gi|734350296|gb|KHN12325.1|//1
Maker13813	83.21	24.6333	40.0267	37.43	GO:0005840//ribosome;GO:0022627//cytosolic small ribosomal subunit	GO:0003735//structural constituent of ribosome	GO:0000028//ribosomal small subunit assembly;GO:0006412//translation	K02966//small subunit ribosomal protein S19e	gi|734350296|gb|KHN12325.1|//1
Maker04241	90.0933	36.7567	52.6433	61.4267	NA	NA	NA	K04460//serine/threonine-protein phosphatase 5 [EC:3.1.3.16]	KDO58591.1//hypothetical protein CISIN_1g008730mg [Citrus sinensis];gi|641839662|gb|KDO58589.1|//1
Maker35055	98.4667	46.62	60.5767	134.74	NA	GO:0046872//metal ion binding	NA	K09377//cysteine and glycine-rich protein	gi|567894528|ref|XP_006439752.1|//1
BGI_novel_G005324	85.1567	58.06	68.18	77.2667	NA	NA	NA	NA	XP_006482928.1//PREDICTED: uncharacterized protein LOC102606889 [Citrus sinensis]
BGI_novel_G005548	76.8167	122.753	116.92	100.89	NA	NA	NA	K08511//vesicle-associated membrane protein 72	KDO49381.1//hypothetical protein CISIN_1g0277592mg [Citrus sinensis]
[truncated: 44,052 more rows]
