# Supplementary material for: Integrative analysis of transcriptome and proteome revealed nectary and nectar traits in the plant-pollinator interaction of Nitraria tangutorum Bobrov
Source: BMC Plant Biol. 2021 May 22;21:230. doi: 10.1186/s12870-021-03002-9 (PMC8140516; doi:10.1186/s12870-021-03002-9)
Supplement: Supplementary file 5 — Additional file 5: Dataset 2. Differentially expressed genes during flower development. The gene expression level at each stage is the average of three replicates [file 12870_2021_3002_MOESM5_ESM.xlsx]

## Sheet: Sheet1
Dataset 2. Differentially expressed genes during flower development.
Gene ID	Stage1 -FPKM	Stage2 -FPKM	Stage3 -FPKM	Stage4 -FPKM
BGI_novel_G000002	2.56478	2.75132	2.47422	1.68407
BGI_novel_G000006	2.1088	1.6151	1.76412	0
BGI_novel_G000007	2.71955	2.19009	1.9988	2.98246
BGI_novel_G000009	4.25248	2.12983	2.32385	3.27202
BGI_novel_G000010	0.941106	1.46989	1.18903	2.90945
BGI_novel_G000015	0.509274	0	0	1.0048
BGI_novel_G000016	0	2.44714	2.89918	0.656878
BGI_novel_G000018	1.926	0.818305	1.40599	1.58656
BGI_novel_G000019	2.20268	0	0	0
BGI_novel_G000021	1.77821	0	0	0
BGI_novel_G000022	2.17526	1.72538	1.59136	1.17632
BGI_novel_G000023	1.52105	0.115477	0.250962	0.278976
BGI_novel_G000024	2.58015	0.0143553	0.0840643	0.713696
BGI_novel_G000025	3.03445	1.86394	2.16457	3.22342
BGI_novel_G000026	1.5737	0.900464	1.05889	1.5509
BGI_novel_G000027	2.51433	1.24082	1.99398	2.8725
BGI_novel_G000029	1.39689	0.572081	0.526069	0.271027
BGI_novel_G000030	2.18903	0.0703893	0.0795203	0.337235
BGI_novel_G000031	1.62449	1.17206	1.02385	1.39506
BGI_novel_G000032	1.774	0	0	0
BGI_novel_G000033	2.01792	0	0	0.382206
BGI_novel_G000034	2.31034	0.450661	0.352382	0.659925
BGI_novel_G000035	5.98048	5.8716	6.42973	7.30889
BGI_novel_G000036	1.75275	0.0379679	0	0.294743
BGI_novel_G000037	2.46554	0	0.0612002	0.278976
BGI_novel_G000039	1.55418	0.933573	0.707819	0.690045
BGI_novel_G000040	3.70266	1.54926	1.49057	1.88101
BGI_novel_G000042	1.6151	0.933573	1.19745	1.84398
BGI_novel_G000043	1.26903	0	0	0.133125
BGI_novel_G000044	2.67957	1.82103	2.35332	2.16993
BGI_novel_G000045	2.02621	1.53937	1.88882	1.31808
BGI_novel_G000046	0	1.58816	0.0238467	0
BGI_novel_G000047	2.16457	2.07496	1.82917	1.40781
BGI_novel_G000048	4.10322	0.943609	1.23471	6.65053
BGI_novel_G000049	4.24159	3.28787	3.34104	4.0009
BGI_novel_G000050	2.5177	0.407806	1.27699	2.43829
BGI_novel_G000051	2.54679	0	0	0.505891
BGI_novel_G000052	1.73408	0.866578	1.25298	1.10657
BGI_novel_G000053	2.27103	0.115477	0.146221	0.454176
BGI_novel_G000054	1.61039	1.46989	0.382206	0.0703893
BGI_novel_G000055	0.159199	2.02975	1.65992	0.0379679
BGI_novel_G000056	5.52857	0.961006	0.665999	1.35802
BGI_novel_G000057	3.97759	0.619804	0.432959	1.24489
BGI_novel_G000059	2.34104	1.09085	1.2162	1.66903
BGI_novel_G000060	1.07268	0.600904	1.12873	0.607232
BGI_novel_G000061	2.36644	1.17419	1.29866	1.8101
BGI_novel_G000062	2.03914	1.08633	1.4489	1.03562
BGI_novel_G000063	2.05427	0.234706	0.271027	0.488858
BGI_novel_G000064	2.61353	1.63691	1.9573	2.30646
BGI_novel_G000065	2.75631	1.04498	1.69748	0.87709
BGI_novel_G000067	2.65916	2.1188	1.68407	2.30354
BGI_novel_G000069	5.92458	4.62838	3.97606	6.84181
BGI_novel_G000070	0.102098	2.56071	2.62527	2.24691
BGI_novel_G000071	4.55295	3.73624	4.21775	5.40122
BGI_novel_G000073	4.39255	3.55049	3.70487	3.44405
BGI_novel_G000075	2.05543	0.0749621	0.0379679	0.367371
BGI_novel_G000076	4.10852	0.0238467	0.0379679	1.0024
BGI_novel_G000077	1.56397	0.0143553	0	0.141869
BGI_novel_G000078	1.97208	0.0332762	0	0.154886
BGI_novel_G000079	3.6523	1.03328	1.20789	1.29278
BGI_novel_G000080	1.01436	0.882317	0.32577	0.234706
BGI_novel_G000081	2.88427	0.133125	0.197446	0.956057
BGI_novel_G000083	0.464668	0	0.115477	2.49399
BGI_novel_G000085	2.72392	1.7852	1.28096	1.63846
BGI_novel_G000086	1.31615	0.695994	1.62449	0
BGI_novel_G000089	1.88753	0.481988	0.719549	0.95109
BGI_novel_G000090	2.65611	1.22239	1.93231	1.23471
BGI_novel_G000091	0	0.201634	1.29082	0.59773
BGI_novel_G000092	1.20789	0	0.0426443	0.356144
BGI_novel_G000093	3.18375	1.65535	2.07039	1.77821
BGI_novel_G000094	4.34032	2.79355	2.46554	4.96978
BGI_novel_G000096	0.710761	2.05774	0.719549	1.01197
BGI_novel_G000097	1.58496	1.09986	0.62605	2.35144
BGI_novel_G000098	2.08406	0.0565835	0.0885939	0.363638
BGI_novel_G000099	2.09311	0	0.230613	2.63304
BGI_novel_G000100	2.39323	1.44361	0.931053	2.46292
BGI_novel_G000101	2.05195	1.32	1.8679	0
BGI_novel_G000102	2.75275	0	0	0.226509
BGI_novel_G000103	2.51181	0.656878	0.0473057	0.371094
BGI_novel_G000104	3.1435	0.963474	0.690045	0.440066
BGI_novel_G000105	1.19954	1.96963	1.99398	1.44714
BGI_novel_G000106	3.60802	2.16457	2.90625	3.27053
BGI_novel_G000107	1.43652	1.24489	0.913288	0.773996
BGI_novel_G000108	3.78764	2.71003	2.71809	5.07924
BGI_novel_G000109	3.29768	2.05658	2.26903	2.87184
BGI_novel_G000111	2.19954	0	0	0.532733
BGI_novel_G000112	1.70929	0.785202	1.7556	0.675063
BGI_novel_G000113	2.0761	0.294743	0.931053	0.512648
BGI_novel_G000115	1.29278	3.13586	2.1964	3.26554
BGI_novel_G000116	0.713696	2.16672	1.69451	2.46902
BGI_novel_G000117	2.79077	1.90175	2.02503	2.43474
BGI_novel_G000119	3.55213	1.07268	1.32577	1.27501
BGI_novel_G000120	3.13258	2.36364	2.19325	2.81967
BGI_novel_G000124	2.17313	0.128733	0.163499	0.184809
BGI_novel_G000128	7.26607	5.31735	6.76168	6.47411
BGI_novel_G000129	0	2.84532	2.81967	0.214125
BGI_novel_G000131	3.48285	0.201634	0.111031	0.897886
BGI_novel_G000136	1.04731	0.318076	1.0048	1.38036
BGI_novel_G000139	0.728283	5.74595	3.72501	5.45165
BGI_novel_G000140	1.77118	4.98489	4.99443	3.14839
BGI_novel_G000141	3.04963	5.51381	5.62926	4.62527
BGI_novel_G000142	3.25399	1.72392	2.40145	2.99518
BGI_novel_G000143	1.33533	0.545968	2.0635	1.81558
BGI_novel_G000144	4.15785	3.32241	3.06178	4.44868
BGI_novel_G000146	0	1.55745	1.36923	2.44095
BGI_novel_G000148	0.975752	1.39323	1.24082	0.5025
BGI_novel_G000153	3.87119	2.93546	3.11159	2.55008
BGI_novel_G000154	3.18163	0.124328	0.0332762	0.719549
BGI_novel_G000155	2.06924	0.278976	0.532733	0.526069
BGI_novel_G000156	2.0036	0.0749621	0.0658021	0.180572
BGI_novel_G000157	0.695994	1.11103	0.847997	0.0426443
BGI_novel_G000158	1.85864	1.15489	0.913288	1.67657
BGI_novel_G000159	2.255	0.897886	1.80598	1.07952
BGI_novel_G000162	3.68967	1.78381	1.65535	3.25952
BGI_novel_G000163	1.85466	0	0.0143553	0.367371
BGI_novel_G000164	2.13203	0.0519521	0.128733	0.218265
BGI_novel_G000165	2.41684	1.07039	1.56071	1.67054
BGI_novel_G000166	2.36737	1.41323	1.47681	2.58015
BGI_novel_G000167	1.65535	0.146221	1.14622	0.0565835
BGI_novel_G000168	3.08406	0	0.0379679	0.411426
BGI_novel_G000170	1.08179	0.0612002	0	0.532733
BGI_novel_G000172	0.796321	1.03562	2.01316	0.845323
BGI_novel_G000174	2.71663	0.978196	1.28688	0.719549
BGI_novel_G000175	3.49697	2.01436	2.8953	3.29572
BGI_novel_G000176	0.871844	2.40781	2.43207	2.33438
BGI_novel_G000178	2.42492	0.176323	0.341037	0.393233
BGI_novel_G000179	2.76412	1.62293	1.6198	1.54926
BGI_novel_G000180	2.41774	0.00958605	0.0238467	0.485427
BGI_novel_G000181	0.866578	2.57208	1.37666	1.33914
BGI_novel_G000182	0.85333	1.41864	0.751321	0.963474
BGI_novel_G000183	1.926	3.02916	1.6477	1.47335
BGI_novel_G000185	4.09198	0.807355	0.884923	1.07268
BGI_novel_G000186	1.56071	2.69079	3.31518	0.0565835
BGI_novel_G000187	4.20841	0.337235	0.294743	0.890122
BGI_novel_G000189	2.81079	0.0565835	0.0885939	0.461179
BGI_novel_G000190	1.51096	0	0.0565835	0.167786
BGI_novel_G000191	3.51979	2.488	2.46815	1.56234
BGI_novel_G000192	4.15785	3.03092	3.56519	3.77681
BGI_novel_G000193	3.51475	0.0426443	0	0.629162
BGI_novel_G000194	2.65535	0	0	0.374808
BGI_novel_G000195	2.73913	0	0.0238467	0.461179
BGI_novel_G000196	3.44449	0	0	0.716625
BGI_novel_G000198	1.93734	0	0	0.367371
BGI_novel_G000200	3.92663	3.67318	3.73913	5.05832
BGI_novel_G000201	4.29057	3.36784	3.36411	4.90977
BGI_novel_G000202	4.25701	0.0612002	0.246915	1.34483
BGI_novel_G000203	1.03092	0	0	0.0976108
BGI_novel_G000204	4.50568	3.48586	3.78938	4.19351
BGI_novel_G000205	0	2.56071	2.43918	0
BGI_novel_G000206	0	3.55172	3.58135	0.344828
BGI_novel_G000207	0.509274	2.41954	2.555	0
BGI_novel_G000208	3.02207	1.11548	1.82239	1.81694
BGI_novel_G000209	1.03562	0.321928	0.0885939	0
BGI_novel_G000210	2.0761	0.367371	0.516015	0.948601
BGI_novel_G000211	3.14676	1.31228	2.07496	1.80323
BGI_novel_G000214	3.20737	0.111031	0.141869	0.509274
BGI_novel_G000215	3.37249	0.742725	0.704872	1.30451
BGI_novel_G000216	2.09424	0.0703893	0	0.659925
BGI_novel_G000217	2.76199	0.0885939	0.0885939	0.509274
BGI_novel_G000220	5.27625	4.488	6.43713	4.82596
BGI_novel_G000221	1.8784	0.167786	0.286881	1.27103
BGI_novel_G000222	1.85997	2.72174	3.1435	1.1375
BGI_novel_G000224	1.9782	0	0	0.119909
BGI_novel_G000226	3.38865	3.33295	4.05108	5.12019
BGI_novel_G000227	1.59296	0.823749	0.552541	2.1592
BGI_novel_G000228	2.91137	1.28491	1.85067	1.45418
BGI_novel_G000230	3.27848	0.716625	1.48543	1.09311
BGI_novel_G000234	3.30305	0.995183	0.920928	0.526069
BGI_novel_G000236	2.34861	0.318076	0.8101	0.963474
BGI_novel_G000237	2.94048	0	0.0976108	0.600904
BGI_novel_G000238	2.07039	0.842644	0.616671	1.26903
BGI_novel_G000239	2.4533	1.73841	1.25298	1.60407
BGI_novel_G000240	1.23471	0.214125	0.250962	2.61039
BGI_novel_G000241	2.6017	0	0	0.829173
BGI_novel_G000242	4.31687	3.94704	4.13969	5.36142
BGI_novel_G000243	2.54926	3.60526	3.32865	3.50377
BGI_novel_G000248	1.88622	2.39872	1.69599	1.6198
BGI_novel_G000250	1.89271	0.20581	0.341037	0.230613
BGI_novel_G000252	0.111031	0.613532	1.18481	0
BGI_novel_G000253	0	1.42761	1.29082	2.01555
BGI_novel_G000254	0.5025	0.532733	1.58816	1.30256
BGI_novel_G000255	3.86229	0	0.0332762	0.613532
BGI_novel_G000256	1.58496	0.0285692	0	0.341037
BGI_novel_G000257	2.42403	1.48543	1.64309	1.86921
BGI_novel_G000258	1.10434	0	0.137504	0.115477
BGI_novel_G000259	1.93985	0	0	0.176323
BGI_novel_G000260	1.81967	0.0840643	0.146221	0.485427
BGI_novel_G000261	2.68781	0.0795203	0.0426443	0.575312
BGI_novel_G000262	0	1.32769	0.0519521	2.72901
BGI_novel_G000264	1.5509	0.302563	0.552541	0.436517
BGI_novel_G000265	2.90497	0.82103	1.33342	1.6151
BGI_novel_G000266	1.32385	1.50589	2.14513	1.56234
BGI_novel_G000267	1.10657	0.404177	0.356144	0.226509
BGI_novel_G000269	3.20893	2.11659	2.06924	2.72174
BGI_novel_G000270	2.71589	3.17739	3.48285	3.81558
BGI_novel_G000272	5.40588	3.40008	3.79805	3.62137
BGI_novel_G000274	1.1021	0.184809	0.0426443	0.0519521
BGI_novel_G000275	8.63358	7.31001	7.6231	7.91409
BGI_novel_G000276	3.73046	0	0	0.47854
BGI_novel_G000278	0.632268	0.545968	1.15272	1.10434
BGI_novel_G000279	4.37016	2.58496	2.41233	2.85798
BGI_novel_G000280	1.80873	0.815575	0.704872	0.77961
BGI_novel_G000281	1.39872	4.02503	2.37109	6.35609
BGI_novel_G000282	2.24691	1.02857	0.773996	0.782409
BGI_novel_G000283	3.89077	0	0	0.00480099
BGI_novel_G000286	0.124328	0.119909	1.26504	0
BGI_novel_G000287	1.91839	2.30256	1.65076	2.40508
BGI_novel_G000288	1.31808	1.74129	0.742725	1.20789
BGI_novel_G000289	0.519374	2.26504	0.378512	0.234706
BGI_novel_G000296	2.68631	1.04731	1.31421	3.62838
BGI_novel_G000297	3.1049	0.15056	0.302563	0.555816
BGI_novel_G000298	1.67205	0	0	0.214125
BGI_novel_G000300	2.40327	1.27501	0.404177	0.748461
BGI_novel_G000301	1.5244	0.371094	0.422233	0.222392
BGI_novel_G000303	3.04089	0.163499	0.128733	0.539366
BGI_novel_G000304	3.02503	4.34127	4.04089	3.56153
BGI_novel_G000308	2.41594	1.25701	1.84933	1.35614
BGI_novel_G000311	3.27501	0.897886	0.644625	3.79667
BGI_novel_G000312	2.4957	0.762703	0.267036	2.69451
BGI_novel_G000313	3.10769	2.61432	2.006	1.09986
BGI_novel_G000314	2.18481	1.10434	1.0612	2.4638
BGI_novel_G000316	2.23573	1.01436	0.925999	2.36177
BGI_novel_G000318	1.13969	1.0048	1.3296	2.63459
BGI_novel_G000319	2.80804	0.106572	0.0931094	0.31034
BGI_novel_G000321	4.91137	4.05195	3.90785	3.17792
BGI_novel_G000323	2.18057	1.07039	1.22033	1.72538
BGI_novel_G000326	1.0658	0.662965	0.707819	1.19114
BGI_novel_G000328	3.9168	0	0	0.559084
BGI_novel_G000332	6.70607	5.47476	4.9627	7.34068
BGI_novel_G000333	2.89724	1.61667	2.31518	0.425817
BGI_novel_G000334	2.46989	0.0143553	0.0565835	0.522725
BGI_novel_G000335	0.189034	1.00959	0.0931094	0.0840643
BGI_novel_G000336	4.85366	5.3829	6.31143	6.38324
BGI_novel_G000337	1.29278	0	0	0.0473057
BGI_novel_G000338	1.9855	0	0	0
BGI_novel_G000339	2.54679	0.0191088	0	0.242857
BGI_novel_G000340	3.06867	4.81387	3.05195	2.02029
BGI_novel_G000341	1.73263	0.128733	0.0795203	0.263034
BGI_novel_G000342	1.58976	0.687061	1.32	0.973305
BGI_novel_G000344	3.9342	2.67506	2.98853	2.28491
BGI_novel_G000345	0.337235	0.505891	0.0191088	1.72247
BGI_novel_G000346	3.485	0.0795203	0.0612002	1.09085
BGI_novel_G000347	1.69153	0.681074	2.74416	6.20555
BGI_novel_G000348	0.594549	0.193246	1.81147	3.29621
BGI_novel_G000349	2.28983	0.0519521	0	0.471621
BGI_novel_G000350	2.02029	0	0	0
BGI_novel_G000351	1.01673	0.861294	0.704872	0.172061
BGI_novel_G000354	0	0.176323	0.184809	1.65535
BGI_novel_G000355	0	7.09715	5.81711	0.400538
BGI_novel_G000357	0.254997	0.0238467	0.0795203	1.51096
BGI_novel_G000359	2.79909	0.137504	0.115477	0.584963
BGI_novel_G000360	3.15812	2.02739	2.23061	2.40054
BGI_novel_G000361	0	0.184809	0.197446	1.13532
BGI_novel_G000362	0.8101	1.04963	0.632268	3.36784
BGI_novel_G000363	1.07268	1.60407	3.17739	0.807355
BGI_novel_G000364	0.693022	1.09536	1.37666	0.594549
BGI_novel_G000365	3.68295	3.23317	3.5319	6.01777
BGI_novel_G000366	0	2.01673	0	0
BGI_novel_G000367	0	1.05658	1.69599	0.222392
BGI_novel_G000368	2.32385	0	0.0885939	0.659925
BGI_novel_G000369	1.4489	2.70044	2.276	1.38957
BGI_novel_G000370	4.3512	3.18481	2.20372	2.66069
BGI_novel_G000372	2.72901	1.56884	1.81694	3.2193
BGI_novel_G000373	3.87742	0.0976108	0.0976108	1.18481
BGI_novel_G000374	1.82375	0.672048	1.03328	0.85599
BGI_novel_G000375	1.46815	1.18481	0.858644	0.728283
BGI_novel_G000376	0.230613	1.75132	0.436517	0.0795203
BGI_novel_G000377	2.42313	0.290818	0.505891	0.552541
BGI_novel_G000378	1.53937	0.267036	0.271027	0.226509
BGI_novel_G000379	1.00959	1.22239	1.0072	0.704872
BGI_novel_G000382	2.26903	0.0426443	0.0931094	0.389567
BGI_novel_G000383	3.29621	0.0238467	0.0795203	0.887525
BGI_novel_G000384	3.52482	0.0565835	0.0332762	0.908172
BGI_novel_G000385	3.10378	2.21205	1.83996	2.74344
BGI_novel_G000386	2.5269	0.146221	0.154886	0.39689
BGI_novel_G000387	2.09198	1.84933	2.01078	4.369
BGI_novel_G000388	1.68407	0.184809	0.407806	0.415037
BGI_novel_G000389	1.20997	1.58656	2.08746	2.02621
BGI_novel_G000390	6.29957	5.19679	5.41864	5.37678
BGI_novel_G000391	2.53605	1.01197	1.11103	0.329602
BGI_novel_G000393	2.09761	0.936088	1.0681	1.18692
BGI_novel_G000394	2.22754	0.831877	0.371094	0.578536
BGI_novel_G000395	1.69599	0.193246	0.180572	0.400538
BGI_novel_G000397	1.73697	0.684071	0.762703	0.831877
BGI_novel_G000398	2.11659	0.488858	0.665999	0.172061
BGI_novel_G000399	0.246915	5.06508	5.06206	0.374808
BGI_novel_G000402	1.18057	0	0.568843	1.38589
BGI_novel_G000403	3.33628	1.44537	0.815575	1.64309
BGI_novel_G000404	2.56884	3.16242	3.4489	2.36551
BGI_novel_G000406	1.52774	0.559084	1.28293	1.31034
BGI_novel_G000410	1.57854	0.226509	0.400538	0.532733
BGI_novel_G000412	1.08859	0.768361	2.02029	0.341037
BGI_novel_G000413	1.3084	0	0	0
BGI_novel_G000415	1.04031	0.59136	0.9855	2.6096
BGI_novel_G000416	1.7754	0.522725	0.464668	0.776806
BGI_novel_G000417	4.77891	3.37897	3.76589	4.24184
BGI_novel_G000418	1.56884	1.05195	1.10434	1.98063
BGI_novel_G000419	9.20814	9.26519	8.4498	10.9022
BGI_novel_G000420	1.92347	1.60723	1.60723	1.0048
BGI_novel_G000421	1.3084	1.21412	0.793549	0.931053
BGI_novel_G000422	6.82502	7.53838	8.07477	6.71886
BGI_novel_G000423	2.3552	2.96963	1.53771	0.975752
BGI_novel_G000424	1.71223	0.0332762	0	0.193246
BGI_novel_G000425	2.5244	0.31034	0.159199	1.12653
BGI_novel_G000426	1.41684	0	0	0.128733
BGI_novel_G000427	8.33691	4.75471	5.34637	4.20893
BGI_novel_G000428	2.87316	2.22959	2.06235	3.64232
BGI_novel_G000429	1.33151	1.15056	0	0
BGI_novel_G000430	4.22548	0	0.0379679	1.12653
BGI_novel_G000431	4.07325	6.28114	5.98132	6.10266
BGI_novel_G000432	2.24082	0.512648	0.687061	1.24894
BGI_novel_G000433	2.52021	0.0703893	0.0931094	0.128733
BGI_novel_G000434	6.9595	8.92811	9.3257	7.84891
BGI_novel_G000435	2.79909	1.60881	2.17099	2.61353
BGI_novel_G000436	2.23777	1.65535	1.39506	0.356144
BGI_novel_G000437	3.78938	1.01436	0.95109	3.04731
BGI_novel_G000438	3.32193	1.45768	1.67054	1.17419
BGI_novel_G000439	2.50589	1.92473	2.09085	3.24691
BGI_novel_G000448	3.71223	2.774	3.13313	3.14513
BGI_novel_G000449	1.86394	0	0	0.197446
BGI_novel_G000451	1.62761	1.04731	1.01911	0.99035
BGI_novel_G000452	2.78241	3.73372	2.79909	2.34767
BGI_novel_G000454	1.39323	1.37666	1.56884	0.978196
BGI_novel_G000455	2.17313	2.31518	1.30061	3.07667
BGI_novel_G000456	3.5294	1.8953	1.90561	1.8784
BGI_novel_G000458	3.36691	2.47335	2.81558	3.26853
BGI_novel_G000459	2.68855	1.80598	2.01911	2.37388
BGI_novel_G000460	2.97147	1.7556	2.67129	2.5737
BGI_novel_G000463	3.31808	0.0931094	0.154886	0.713696
BGI_novel_G000464	3.55745	1.73697	2.39232	2.21826
BGI_novel_G000465	2.54679	1.04963	1.00959	1.23675
BGI_novel_G000466	1.5737	0.745596	1.09536	1.11103
BGI_novel_G000467	2.81694	0.539366	0.519374	2.54926
BGI_novel_G000468	8.77043	0	0	0.0795203
BGI_novel_G000469	2.81079	1.5294	1.48543	2.11214
BGI_novel_G000471	1.40054	0.519374	0.604071	0.892715
BGI_novel_G000472	4.06523	1.90945	1.27501	1.58496
BGI_novel_G000474	3.276	0	0.0285692	0.662965
BGI_novel_G000475	3.2393	0.0143553	0	0.505891
BGI_novel_G000476	3.90464	3.36411	2.27699	4.04556
BGI_novel_G000478	2.46292	0.946107	1.09536	1.01436
BGI_novel_G000479	1.38221	1.0635	0.461179	2.03562
BGI_novel_G000480	2.52105	1.69599	2.13641	1.76836
BGI_novel_G000481	2.05889	0	0	0.568843
BGI_novel_G000482	2.32385	0.0191088	0	0.167786
BGI_novel_G000483	2.0048	1.56071	1.4957	2.46815
BGI_novel_G000484	0.884923	1.56884	0.728283	2.07382
BGI_novel_G000485	3.75417	1.09085	0.847997	2.65916
BGI_novel_G000486	1.60565	0.163499	0.176323	0.0976108
BGI_novel_G000487	2.06695	0.796321	0.662965	1.77821
BGI_novel_G000489	8.45745	9.12579	9.33336	9.85264
BGI_novel_G000490	1.40418	0.776806	1.5008	2.45943
BGI_novel_G000491	0.0703893	1.80598	0	0
BGI_novel_G000492	1.20789	0.367371	0.20581	0.874469
BGI_novel_G000493	4.362	2.46815	2.34955	3.53398
BGI_novel_G000494	9.03984	7.47333	8.13028	8.37389
BGI_novel_G000495	5.31082	3.89401	4.59574	5.26454
BGI_novel_G000504	2.43207	0.432959	1.39323	0.842644
BGI_novel_G000505	2.34009	1.42044	1.84532	2.37388
BGI_novel_G000507	0.371094	1.47854	0.653824	2.0321
BGI_novel_G000508	0	1.74129	0	0
BGI_novel_G000511	1.18692	0.333424	0.751321	0.545968
BGI_novel_G000515	0.526069	1.13969	1.76977	0.85599
BGI_novel_G000518	0	0.773996	0	1.23675
BGI_novel_G000519	4.36177	0.00480099	0	0.754175
BGI_novel_G000520	1.72247	0.0379679	0	0.0840643
BGI_novel_G000521	2.70782	0.552541	0.704872	2.29964
BGI_novel_G000522	8.21408	8.4147	8.60108	9.71262
BGI_novel_G000523	1.19535	0.214125	0.936088	0.785202
BGI_novel_G000524	2.82782	1.68706	1.67957	2.58175
BGI_novel_G000525	2.77259	1.32	2.09311	1.23061
BGI_novel_G000526	0.765535	0.461179	0.572081	2.05195
BGI_novel_G000527	2.33056	0.0379679	0	0.333424
BGI_novel_G000528	3.83323	2.17632	2.29572	2.5737
BGI_novel_G000529	1.6009	2.6198	1.90817	0.768361
BGI_novel_G000530	1.83592	6.87045	6.6198	0.522725
BGI_novel_G000531	4.30183	3.92442	2.88753	4.0042
BGI_novel_G000533	3.93923	2.14839	2.73191	3.01018
BGI_novel_G000534	4.31421	3.51602	3.19061	3.60644
BGI_novel_G000535	3.90111	2.10769	2.98368	3.27103
BGI_novel_G000536	3.71626	2.80392	2.7852	3.01673
BGI_novel_G000537	1.28885	0.488858	0.475085	0.457682
BGI_novel_G000539	3.27898	0.429393	0.519374	1.01673
BGI_novel_G000541	4.40054	2.57693	3.05889	3.52982
BGI_novel_G000544	3.54556	0	0.0795203	1.6151
BGI_novel_G000545	3.84298	0	0.0565835	1.63846
BGI_novel_G000546	1.22239	0.102098	0.159199	0.167786
BGI_novel_G000547	2.34293	0.154886	0.0976108	0.429393
BGI_novel_G000548	5.30317	4.38819	4.78851	5.4394
BGI_novel_G000549	3.15326	0	0	0.936088
BGI_novel_G000550	1.94735	0.95109	0.834576	0.869213
BGI_novel_G000551	1.63846	0.15056	0.154886	0.847997
BGI_novel_G000552	0.552541	0	0.719549	1.19745
BGI_novel_G000553	2.55745	1.26303	1.32769	1.27302
BGI_novel_G000554	4.60999	5.29254	4.83626	6.06652
BGI_novel_G000555	3.67016	2.63459	2.6728	3.60763
BGI_novel_G000556	0	1.28688	0.604071	1.01673
BGI_novel_G000558	0	3.83154	3.34483	3.53771
BGI_novel_G000559	3.81899	0	0	0.542671
BGI_novel_G000561	1.40418	0.85333	0.555816	0.965938
BGI_novel_G000562	5.26566	3.96471	3.82985	3.95791
BGI_novel_G000563	5.23061	3.22959	3.08916	3.68557
BGI_novel_G000564	2.14948	0	0.0191088	0.302563
BGI_novel_G000565	4.86724	0.0332762	0.0332762	1.5008
BGI_novel_G000566	2.35614	0	0.0658021	0.529405
BGI_novel_G000567	3.02326	0.0976108	0	0.234706
BGI_novel_G000568	1.89142	0	0.0191088	0.20581
BGI_novel_G000569	2.42671	0	0	0.306457
BGI_novel_G000570	2.3084	0	0.0749621	0.267036
BGI_novel_G000571	2.71589	0.0565835	0.133125	1.08406
BGI_novel_G000572	1.17419	1.0072	0.847997	0.59136
BGI_novel_G000573	4.30864	1.09986	1.13313	2.04148
BGI_novel_G000574	1.63846	0.128733	0.259021	0.163499
BGI_novel_G000575	1.22856	4.43718	3.6822	0.400538
BGI_novel_G000576	2.35614	0.0931094	0.230613	0.367371
BGI_novel_G000578	4.21257	0.214125	0.0885939	0.641546
BGI_novel_G000579	2.70118	0.184809	0.31034	0.629162
BGI_novel_G000580	3.56519	0.0976108	0.0332762	1.23675
BGI_novel_G000581	3.14622	0.0612002	0	0.422233
BGI_novel_G000582	2.24894	1.23471	0.751321	1.43652
BGI_novel_G000584	3.19167	1.77118	2.55172	0.931053
BGI_novel_G000585	7.21458	7.32442	6.65277	8.34543
BGI_novel_G000587	2.70413	1.62449	1.38773	2.53854
BGI_novel_G000588	3.99488	3.02207	3.19954	4.51307
BGI_novel_G000590	2.14622	1.42761	2.53107	0.801848
BGI_novel_G000592	1.34293	0	0.111031	0
BGI_novel_G000593	1.5025	1.69153	3.58296	1.69451
BGI_novel_G000594	4.31856	3.67205	5.26554	4.29376
BGI_novel_G000595	2.01911	0.707819	1.81558	1.61353
BGI_novel_G000596	2.56722	1.22445	1.32769	1.39689
BGI_novel_G000597	2.3552	1.94486	1.51602	1.31615
BGI_novel_G000598	5.23917	4.18269	4.51812	5.08746
BGI_novel_G000601	2.01316	0.163499	0.0473057	0.344828
BGI_novel_G000602	6.89174	7.75716	7.28824	8.08389
BGI_novel_G000604	3.17579	0.159199	0.0565835	0.31034
BGI_novel_G000605	2.70635	0.0191088	0.0191088	0.522725
BGI_novel_G000606	2.13532	0.656878	0.941106	1.8679
BGI_novel_G000607	0.321928	1.76695	1.59136	3.20372
BGI_novel_G000608	2.56803	0.400538	0.124328	0.454176
BGI_novel_G000609	3.67054	2.2193	2.03562	2.07496
BGI_novel_G000610	3.23573	5.17366	3.64155	5.49121
BGI_novel_G000611	1.1375	0.363638	0.953576	0.172061
BGI_novel_G000612	1.59136	0	0	0.234706
BGI_novel_G000613	0.707819	0.861294	0.275007	1.78381
BGI_novel_G000614	3.10378	0.562344	2.72683	0.736966
BGI_novel_G000615	4.65363	0.887525	1.17632	1.90945
BGI_novel_G000616	4.70543	0.111031	0.0426443	0.826464
BGI_novel_G000617	4.66676	0.184809	0.278976	0.980635
BGI_novel_G000618	1.36364	1.19954	1.51096	0.923466
BGI_novel_G000619	2.36083	0	0	0.180572
BGI_novel_G000620	7.36189	1.20163	2.14622	5.16899
BGI_novel_G000622	4.69414	3.49783	3.67243	4.1102
BGI_novel_G000624	7.26425	9.21089	9.20742	3.38451
BGI_novel_G000625	1.21826	0.545968	1.14187	0.742725
BGI_novel_G000626	0	2.3627	0	0
BGI_novel_G000627	0.0612002	0.429393	1.48714	0.594549
BGI_novel_G000629	3.81147	2.5269	3.13313	3.70892
BGI_novel_G000630	1.01911	0	0.572081	1.00959
BGI_novel_G000631	1.65535	0.374808	0.163499	0.5025
BGI_novel_G000632	1.40054	0.995183	0.78799	1.34861
BGI_novel_G000636	2.63614	1.72392	2.3296	2.3599
BGI_novel_G000638	7.52307	8.0453	6.80594	8.93609
BGI_novel_G000639	5.1334	4.5437	3.78136	4.58055
BGI_novel_G000645	2.18163	0	0.0840643	0.259021
BGI_novel_G000646	2.27103	1.40418	1.35426	1.10657
BGI_novel_G000648	8.21738	6.99352	7.50428	7.80856
BGI_novel_G000649	1.70192	1.9222	2.02148	1.26504
BGI_novel_G000650	6.28756	8.13827	7.74743	7.99645
BGI_novel_G000651	2.54926	0	0	0
BGI_novel_G000653	3.67957	2.62761	3.03562	3.43429
BGI_novel_G000655	0	1.89401	1.31034	3.59216
BGI_novel_G000656	7.56948	6.42565	5.69023	6.26097
BGI_novel_G000659	5.12405	4.72846	4.40871	5.50144
BGI_novel_G000662	0.499102	0.407806	0.275007	1.46118
BGI_novel_G000663	2.28096	1.35238	1.77259	2.53605
BGI_novel_G000664	3.003	1.70487	1.97697	2.85133
BGI_novel_G000665	3.13477	2.98489	3.15866	1.83862
BGI_novel_G000666	1.6477	2.05658	2.32	0
BGI_novel_G000667	5.0368	4.02059	4.17286	4.94548
BGI_novel_G000668	1.91201	2.6997	2.69748	1.59136
BGI_novel_G000671	4.24311	0.879706	0.920928	0.823749
BGI_novel_G000672	3.87545	0.0565835	0.0749621	0.532733
BGI_novel_G000673	1.42761	0.0658021	0.15056	0.163499
BGI_novel_G000674	1.27898	0.545968	0.669027	0.559084
BGI_novel_G000675	2.22959	0.0976108	0.106572	0.0885939
BGI_novel_G000676	3.98368	0.128733	0.34861	0.0840643
BGI_novel_G000679	4.70543	2.50843	3.0852	3.43741
BGI_novel_G000680	0.254997	0.866578	1	1.90689
BGI_novel_G000681	3.05253	2.69748	2.09536	4.27003
BGI_novel_G000682	0.831877	2.25802	2.17951	3.93703
BGI_novel_G000683	1.2162	1.31421	0.762703	1.22445
BGI_novel_G000684	1.11548	1.78101	0.961006	0.725378
BGI_novel_G000685	2.80941	0.831877	1.04963	1.1088
BGI_novel_G000688	1.82917	0.32577	0.454176	0.866578
BGI_novel_G000689	1.25298	0.176323	0.102098	0.495695
BGI_novel_G000691	3.44405	2.46205	2.83996	3.02975
BGI_novel_G000692	2.14839	0.925999	1.26504	1.25701
BGI_novel_G000693	1.40236	0.662965	0.910733	1.43118
BGI_novel_G000694	1.58976	0	0.0473057	0.314213
BGI_novel_G000695	2.77961	0.0885939	0.0519521	0.505891
BGI_novel_G000696	3.56194	0.0703893	0.0426443	0.572081
BGI_novel_G000697	0	1.52273	1.28885	0.0379679
BGI_novel_G000698	4.362	0	0.0332762	0.81284
BGI_novel_G000699	0	1.38957	0.773996	0
BGI_novel_G000700	2.30743	1.28885	1.2967	1.53439
BGI_novel_G000701	1.68257	0.163499	0	0
BGI_novel_G000702	2.01673	1.33724	0.961006	1.25298
BGI_novel_G000703	2.34672	0.588165	0.941106	2.32385
BGI_novel_G000704	2.15381	0.137504	0.429393	0.963474
BGI_novel_G000705	1.37109	0.193246	0.128733	0.259021
BGI_novel_G000706	3.09536	0.32577	0.461179	0.464668
BGI_novel_G000707	4.15516	0.488858	0.499102	1.27302
BGI_novel_G000708	4.4807	3.90913	4.31107	5.71104
BGI_novel_G000709	6.5694	0.124328	0.665999	2.79701
BGI_novel_G000710	3.94455	0.863938	1.38036	1.12873
BGI_novel_G000711	4.06264	0.5025	0.895303	1.70782
BGI_novel_G000713	7.1128	5.69246	6.17998	6.61839
BGI_novel_G000714	1.77259	0	0	0.102098
BGI_novel_G000715	2.61353	1.22445	1.69153	1.84264
BGI_novel_G000716	1.22445	0.95109	0.943609	2.06005
BGI_novel_G000717	1.65076	2.58095	2.81079	2.62527
BGI_novel_G000718	2.43118	0.184809	0.102098	0.512648
BGI_novel_G000719	2.44361	1.49228	1.87709	2.23368
BGI_novel_G000720	3.24489	1.85333	2.45768	3.04439
BGI_novel_G000722	0	1.91201	2.65076	1.3505
BGI_novel_G000723	2.35426	0.209973	0.0795203	0.374808
BGI_novel_G000725	1.57046	0.59773	1.07496	1.38589
BGI_novel_G000727	1.7866	1.15489	1.47854	1.82239
BGI_novel_G000728	1.35614	0.884923	0.318076	1.45418
BGI_novel_G000729	1.15056	0.707819	0.759866	1.26103
BGI_novel_G000730	5.92347	4.70506	4.21801	4.99895
BGI_novel_G000733	5.82883	4.76412	5.12832	5.64933
BGI_novel_G000734	2.05195	2.05195	1.76836	3.52649
BGI_novel_G000735	1.42761	0.485427	0.963474	0.321928
BGI_novel_G000736	2.16027	3.71663	4.43807	1.82511
BGI_novel_G000737	0.748461	0.578536	0.0885939	1.01436
BGI_novel_G000738	1.08633	0.647698	0.302563	1.15489
BGI_novel_G000739	2.02266	0.635367	0.189034	1.28885
BGI_novel_G000740	3.89239	2.36364	2.15056	4.27674
BGI_novel_G000742	3.88134	2.57773	3.04323	3.66827
BGI_novel_G000743	2.83996	1.90817	2.34104	3.64
BGI_novel_G000747	2.3084	0.00958605	0.0749621	0.382206
BGI_novel_G000748	3.53564	1.33914	0.831877	0.933573
BGI_novel_G000749	3.35849	0.0238467	0	0.675063
BGI_novel_G000750	3.9858	3.15812	2.68781	2.63614
BGI_novel_G000751	0.716625	1.77821	1.09536	0.0519521
BGI_novel_G000752	3.61667	0	1.09761	0.552541
BGI_novel_G000753	4.32361	3.47897	4.17099	3.14676
BGI_novel_G000754	2.29278	0.522725	0.259021	0.263034
BGI_novel_G000755	1.89659	0.804604	1.00959	0.968398
BGI_novel_G000756	2.77048	1.90432	1.35802	2.59375
BGI_novel_G000757	1.07268	0.371094	0.82103	0.539366
BGI_novel_G000758	1.88753	0	0.0473057	0.259021
BGI_novel_G000759	2.69079	0.978196	0.831877	1.26704
BGI_novel_G000762	3.55008	1.50589	3.11825	3.18745
BGI_novel_G000763	2.53356	1.05889	1.92853	1.87184
BGI_novel_G000764	1.90304	2.69525	2.99458	1.04731
BGI_novel_G000766	1.71223	1.80323	0.933573	2.92979
BGI_novel_G000767	2.98732	2.51433	1.44714	1.13532
BGI_novel_G000768	2.90111	0	0.0658021	0.684071
BGI_novel_G000769	2.78729	1.02385	0.610385	2.74129
BGI_novel_G000771	6.32835	5.30585	5.50059	6.04381
BGI_novel_G000772	1.21412	0	0	0.0332762
BGI_novel_G000774	1.98307	1.31808	1.926	1.21826
BGI_novel_G000775	0.545968	0.254997	0.0238467	1.35802
BGI_novel_G000777	5.40792	3.16404	5.01212	5.62868
BGI_novel_G000779	2.21723	0.948601	1.9684	1.19535
BGI_novel_G000780	0.584963	1.18057	0.159199	0.119909
BGI_novel_G000781	4.46641	6.12039	5.83053	0
BGI_novel_G000782	6.57984	10.2861	10.841	1.38589
BGI_novel_G000783	1.774	1.50589	0.681074	1.09986
BGI_novel_G000784	1.6477	1.29278	1.71223	0.20581
BGI_novel_G000785	2.35802	1.7627	2.32577	0.698959
BGI_novel_G000786	3.87545	4.76589	5.57107	5.00824
BGI_novel_G000787	2.15812	0.0285692	0.119909	0.337235
BGI_novel_G000788	0.314213	0	0	1.86394
BGI_novel_G000789	0	0	0	1.96224
BGI_novel_G000790	2.55008	0	0	0.575312
BGI_novel_G000791	2.38957	0	0	0
BGI_novel_G000793	1.29082	1.54761	1.43474	1.96471
BGI_novel_G000797	2.66978	0.371094	0.555816	0.641546
BGI_novel_G000799	1.54597	0.656878	0.768361	0.869213
BGI_novel_G000800	5.12928	0.826464	0.263034	1.7556
BGI_novel_G000801	2.07952	2.12543	1.65535	4.01048
BGI_novel_G000802	3.79597	0.193246	0.201634	1.07268
BGI_novel_G000803	3.70671	2.87053	3.43207	4.07496
BGI_novel_G000804	1.6584	0.698959	1.39689	0
BGI_novel_G000805	1.43652	0.834576	1.37481	1.19114
BGI_novel_G000806	3.05601	2.60328	2.34955	3.62371
BGI_novel_G000807	0	0.436517	0.193246	1.5509
BGI_novel_G000808	1.89012	4.99564	2.12983	5.09156
BGI_novel_G000809	1.5244	0.137504	0	0
BGI_novel_G000810	5.57924	4.19849	4.16404	7.36711
BGI_novel_G000811	2.39506	1.02385	1.19114	2.75845
BGI_novel_G000812	1.64923	1.62605	2.4794	2.16135
BGI_novel_G000816	1.38221	1.31034	0.905608	0.799087
BGI_novel_G000819	0	0	0	3.61549
BGI_novel_G000820	4.29352	0.172061	0.0931094	1.75275
BGI_novel_G000821	2.08293	1.53439	1.29082	1.76977
BGI_novel_G000822	0.77961	0.659925	1.05889	1.42403
BGI_novel_G000824	2.09649	0.659925	2.12873	1.98307
BGI_novel_G000825	3.40508	0.106572	0.429393	0.214125
BGI_novel_G000826	3.46902	0.963474	2.24489	1.73552
BGI_novel_G000827	0	0.393233	1.15056	0
BGI_novel_G000834	0.815575	0.389567	0.552541	1.83053
BGI_novel_G000836	1.01911	3.88166	5.02827	0
BGI_novel_G000838	0.0795203	3.18375	1.46815	0.0885939
BGI_novel_G000840	2.79494	3.0042	2.85665	1.53771
BGI_novel_G000841	0.897886	1.31421	1.99759	0.559084
BGI_novel_G000844	3.53771	1.8679	1.75275	2.05889
BGI_novel_G000845	3.21723	1.6584	2.13532	2.39506
BGI_novel_G000846	4.41639	2.77189	3.66978	2.86394
BGI_novel_G000847	2.22856	1.99639	2.54679	1.44537
BGI_novel_G000849	1.9486	0.314213	0.31034	0.471621
BGI_novel_G000850	2.38865	1.58976	2.12543	2.68332
BGI_novel_G000851	0.77961	0.505891	0.559084	1.65688
BGI_novel_G000852	0	2.11659	0.230613	0.0703893
BGI_novel_G000853	1.9222	0.736966	0.908172	0.725378
BGI_novel_G000854	2.87053	5.31264	4.66543	4.03092
BGI_novel_G000855	1.63382	0	0.0703893	0.0612002
BGI_novel_G000856	0.920928	1.43652	1.05195	0.209973
BGI_novel_G000857	3.65611	0	0	0
BGI_novel_G000858	2.9573	0	0	0.31034
BGI_novel_G000859	1.55254	0.905608	1.1177	2.17739
BGI_novel_G000860	0.341037	1	0.701919	1.33724
BGI_novel_G000861	0.847997	1.15704	0.992768	1.64309
BGI_novel_G000862	0	0.298658	0.222392	1.02621
BGI_novel_G000863	3.31131	0.352382	0.286881	1.07496
BGI_novel_G000864	2.90497	1.94111	2.08293	2.38497
BGI_novel_G000866	1.44361	1.68257	1.39506	0.77961
BGI_novel_G000867	1.65535	1.38405	1.18692	0.495695
BGI_novel_G000868	2.60328	1.69896	1.5294	2.56641
BGI_novel_G000869	5.05918	3.95606	4.33842	4.77364
BGI_novel_G000870	1.94361	0.713696	0.890122	0.83996
BGI_novel_G000871	3.41323	2.256	2.44095	2.92537
BGI_novel_G000872	4.89998	2.91711	2.88622	4.89385
BGI_novel_G000873	2.15489	1.85333	1.74703	2.90689
BGI_novel_G000874	2.02857	0.115477	0.0426443	0.197446
BGI_novel_G000877	2.69896	1.14187	0.845323	1.08179
BGI_novel_G000879	2.14622	0.562344	0.594549	0.562344
BGI_novel_G000880	3.48027	0.0238467	0.0473057	1.27302
BGI_novel_G000881	3.29278	0.0612002	0.115477	0.826464
BGI_novel_G000882	1.83727	8.06178	7.31355	5.83937
BGI_novel_G000884	1.91839	0.847997	0.768361	1.16993
BGI_novel_G000886	1.39872	0.701919	0.845323	0.659925
BGI_novel_G000887	3.41999	2.49655	2.41233	3.17099
BGI_novel_G000888	2.25399	0.133125	0.411426	0.39689
BGI_novel_G000889	3.86921	1.84666	2.91009	3.0024
BGI_novel_G000891	3.40599	2.25902	2.89595	2.48457
BGI_novel_G000892	1.45943	0.871844	0.82103	1.34483
BGI_novel_G000894	2.02621	6.24501	6.64506	0
BGI_novel_G000895	2.30159	0.47854	1.12653	2.13969
BGI_novel_G000896	0.404177	0.594549	0.936088	3.11492
BGI_novel_G000898	2.97881	3.22291	4.52836	0
BGI_novel_G000900	2.276	0.584963	1.02385	2.07724
BGI_novel_G000901	2.91711	3.06178	2.62137	4.98974
BGI_novel_G000902	2.56722	0.936088	1.28491	0.572081
BGI_novel_G000903	1.45768	0.995183	0.695994	0.847997
BGI_novel_G000904	2.14948	0	0	0.0840643
BGI_novel_G000905	3.7627	2.75987	4.33842	0
BGI_novel_G000906	0.415037	2.41052	0	0
BGI_novel_G000908	2.6096	0.263034	0.41864	2.02857
BGI_novel_G000909	2.10434	0	0.0238467	0.218265
BGI_novel_G000910	1.50589	0.748461	0.790772	1.21826
BGI_novel_G000911	1.98185	0.961006	1.22033	2.06235
BGI_novel_G000913	5.9393	5.91624	6.2599	5.17326
BGI_novel_G000914	2.88101	0.928528	1.80873	1.98429
BGI_novel_G000915	2.4957	0.973305	1.49057	0.900464
BGI_novel_G000917	3.13805	2.72683	2.19114	1.62761
BGI_novel_G000918	4.17153	2.79424	3.18057	4.44449
BGI_novel_G000919	2.0761	1.51937	1.85067	2.42044
BGI_novel_G000920	2.05658	0.581753	1.5244	1.73985
BGI_novel_G000922	2.256	0.481988	0.568843	1.96963
BGI_novel_G000923	2.1021	0.400538	0.39689	1.10657
BGI_novel_G000925	6.13764	8.91532	8.83441	7.8837
BGI_novel_G000926	3.07781	0.892715	1.88622	1.40962
BGI_novel_G000927	4.12046	2.54597	2.66751	3.27848
BGI_novel_G000930	3.22033	1.87709	3.04148	0.897886
BGI_novel_G000932	6.75493	7.48425	7.76904	7.0493
BGI_novel_G000933	4.89191	0.759866	1.05889	0.765535
BGI_novel_G000934	3.33914	0.20581	0.20581	0.698959
BGI_novel_G000935	2.39323	1.52607	1.84933	0.866578
BGI_novel_G000936	1.33342	0	0	1.2162
BGI_novel_G000938	1.47681	1.02385	1.04731	0.662965
BGI_novel_G000941	2.05658	0	0	0.254997
BGI_novel_G000942	3.33628	0	0.106572	1.05889
BGI_novel_G000943	0.20581	1.40962	1.72101	0.607232
BGI_novel_G000944	0	1.56884	2.03328	0.793549
BGI_novel_G000945	0.681074	1.78938	1.53605	0.0658021
BGI_novel_G000947	3.39643	4.79528	4.45527	6.30378
BGI_novel_G000949	4.88476	2.71516	4.50906	5.10308
BGI_novel_G000950	2.05427	1.8046	2.44714	2.9024
BGI_novel_G000951	2.63923	0.432959	0.629162	1.18057
BGI_novel_G000952	1.8413	1.11991	1.40781	1.0681
BGI_novel_G000953	1.34861	1.97575	2.57934	1.81831
BGI_novel_G000954	0.318076	0	0.0749621	1.76129
BGI_novel_G000955	1.57693	0.731183	0.975752	1.41504
BGI_novel_G000956	3.0006	0.246915	0.436517	0.669027
BGI_novel_G000957	2.61196	0.970854	0.85599	1.26704
BGI_novel_G000958	1.18692	0.0238467	0	0.250962
BGI_novel_G000963	1.98307	1.17206	0.575312	0.869213
BGI_novel_G000965	3.51895	0.698959	1.05427	1.74989
BGI_novel_G000966	2.05658	0	0	0.278976
BGI_novel_G000967	2.14513	0.271027	0.133125	0.499102
BGI_novel_G000969	1.57046	0	0	1.22033
BGI_novel_G000970	2.07153	0.447138	1.11326	1.07724
BGI_novel_G000971	3.12267	1.60565	2.05079	1.89659
BGI_novel_G000973	2.3552	0.128733	0.124328	1.1021
BGI_novel_G000974	4.52314	3.1021	3.46467	3.43652
BGI_novel_G000975	0.0519521	1.05889	1.9222	0
BGI_novel_G000976	0.321928	1.44184	1.52273	0
BGI_novel_G000977	3.30986	2.10322	1.37109	1.9386
BGI_novel_G000979	3.38221	0.0426443	0.115477	0.938599
BGI_novel_G000980	3.51012	2.15489	2.53771	3.57127
BGI_novel_G000981	2.04264	0	0	0.254997
BGI_novel_G000982	6.40042	1.84264	2.24082	3.87349
BGI_novel_G000983	0	1.85067	0	0
BGI_novel_G000984	4.06982	0.172061	0.302563	1.40962
BGI_novel_G000985	1.05658	0.978196	0.259021	0.234706
BGI_novel_G000986	2.77751	0.581753	2.63149	2.51181
BGI_novel_G000987	2.64923	0.879706	0.83996	4.46532
BGI_novel_G000988	4.53605	3.38082	3.59136	4.82562
BGI_novel_G000989	2.90945	1.97331	2.04847	3.13093
BGI_novel_G000990	2.27501	0.263034	0.0840643	0.568843
BGI_novel_G000991	1.44537	1.10657	0.600904	1.69004
BGI_novel_G000993	2.42313	1.71516	1.62293	2.28491
BGI_novel_G000994	2.23266	0.214125	0.222392	0.81284
BGI_novel_G000997	0.695994	0	0	1.18269
BGI_novel_G000998	2.05774	0	0	0
BGI_novel_G000999	5.46118	5.8154	6.24413	4.65
BGI_novel_G001000	3.04614	0.0931094	0.141869	0.610385
BGI_novel_G001001	3.0054	1.20163	0.903038	2.40418
BGI_novel_G001003	1.20163	0.440066	1.08179	0.793549
BGI_novel_G001004	1.93105	0	0	0.133125
BGI_novel_G001005	2.94486	0	0	0.250962
BGI_novel_G001006	2.24894	0.137504	0.400538	0
BGI_novel_G001008	4.97162	3.59574	4.0781	4.34743
BGI_novel_G001009	0.555816	0.701919	1.29278	1.04498
BGI_novel_G001012	0	0	0	1.57854
BGI_novel_G001014	2.67657	2.37851	2.65	1.83323
BGI_novel_G001015	0	1.96224	0.953576	0
BGI_novel_G001017	5.62039	4.54185	4.57067	5.0365
BGI_novel_G001022	5.47281	2.07724	2.70635	3.12488
BGI_novel_G001023	1.79632	3.84733	3.3147	2.84197
BGI_novel_G001024	2.8339	1.55582	0.85333	3.75987
BGI_novel_G001025	4.50674	5.13381	4.70984	5.95838
BGI_novel_G001026	1.29866	0.499102	0.759866	1.0681
BGI_novel_G001027	2.81626	0	0	0.436517
BGI_novel_G001028	1.40236	0.226509	0	2.53937
BGI_novel_G001029	6.54993	5.02488	5.92798	5.55223
BGI_novel_G001030	3.31856	0.137504	0.102098	0.115477
BGI_novel_G001031	1.62916	0.793549	0.495695	0.745596
BGI_novel_G001032	1.8413	0	0.0332762	0.172061
BGI_novel_G001033	3.32625	2.95295	5.75791	5.99148
BGI_novel_G001034	4.6984	2.63614	2.90175	3.66297
BGI_novel_G001035	1.69896	0.20581	0.226509	0.385891
BGI_novel_G001037	1.31228	0.728283	0.488858	2.60802
BGI_novel_G001038	2.50589	0.0795203	0.0143553	0.941106
BGI_novel_G001039	6.32451	5.24438	5.65172	5.71635
BGI_novel_G001040	2.8366	1.58656	1.05889	2.04264
BGI_novel_G001041	1.87316	1.36364	1.38036	0.978196
BGI_novel_G001042	0.374808	1.4489	0	0.0473057
BGI_novel_G001043	0.897886	1.39872	1.20163	0.0379679
BGI_novel_G001044	2.46467	0.214125	0	0.32577
BGI_novel_G001045	1.80323	2.13093	1.82375	3.20685
BGI_novel_G001046	2.69451	1.36177	1.1177	1.30061
BGI_novel_G001047	1.67807	0.5025	0	3.4957
BGI_novel_G001048	2.99579	1.73841	1.63691	1.96717
BGI_novel_G001049	1.7456	0	0	0
BGI_novel_G001050	1.36364	0.575312	0.290818	1.83458
BGI_novel_G001051	2.96963	0	0	0.290818
BGI_novel_G001053	0	1.26504	1.67205	1.43652
BGI_novel_G001054	3.06293	0.920928	1.36177	1.84532
BGI_novel_G001055	1.39872	0.91584	2.63072	1.83862
BGI_novel_G001056	2.04731	0.669027	2.66978	1.40236
BGI_novel_G001057	2.03797	1.68706	0.468149	0.965938
BGI_novel_G001058	1.85333	0	0	0.111031
BGI_novel_G001059	2.24082	0.0426443	0.0885939	0.226509
BGI_novel_G001060	1.79216	0	0	0.15056
BGI_novel_G001061	1.57208	0	0	0.0519521
BGI_novel_G001062	2.33914	0	0.0379679	0.172061
BGI_novel_G001063	2.51602	0.359896	0.745596	0.378512
BGI_novel_G001064	3.90529	2.64923	3.52189	1.94611
BGI_novel_G001065	1.62916	3.33342	2.94048	0.829173
BGI_novel_G001066	4.68594	3.56438	3.89433	4.80564
BGI_novel_G001067	3.84465	2.84465	3.79424	3.71553
BGI_novel_G001070	2.97085	0.725378	1.45418	1.76695
BGI_novel_G001071	2.48629	1.71809	2.18903	1.42403
BGI_novel_G001074	3.3683	2.02029	2.19114	2.67582
BGI_novel_G001075	2.71296	4.20163	4.57854	1.71663
BGI_novel_G001077	4.13778	1.30451	1.35614	1.68706
BGI_novel_G001078	2.9342	0.128733	0.133125	0.768361
BGI_novel_G001080	2.17845	0.773996	0.745596	0.82103
BGI_novel_G001081	1.55254	0.799087	1.54926	1.54267
BGI_novel_G001082	1.28491	0.958533	2.08179	0.31034
BGI_novel_G001083	1.02621	0	0.133125	0
BGI_novel_G001084	1.21826	0	0	0.693022
BGI_novel_G001085	3.70782	0.363638	0.468149	0.352382
BGI_novel_G001087	1.74846	0.882317	0.62293	0.829173
BGI_novel_G001089	3.66372	3.13422	2.75275	3.48714
BGI_novel_G001090	2.46989	0.154886	0.275007	0.526069
BGI_novel_G001091	2.65153	0	0	0.485427
BGI_novel_G001092	0	1.33151	2.20997	1.30061
BGI_novel_G001094	1.48371	1.67356	0.532733	1.90689
BGI_novel_G001095	0.610385	6.41273	4.80064	1.21205
BGI_novel_G001096	2.98671	0.128733	0.124328	0.415037
BGI_novel_G001098	0.214125	0.0703893	1.23471	0
BGI_novel_G001099	4.81882	0.0749621	0.133125	1.38036
BGI_novel_G001100	1.6477	0.933573	1.1635	1.32193
BGI_novel_G001101	1.27103	0	0	0.393233
BGI_novel_G001104	3.0869	2.31131	2.18269	3.08746
BGI_novel_G001105	2.31711	2.33438	5.69497	5.47075
BGI_novel_G001106	4.35826	2.87119	3.53481	2.8312
BGI_novel_G001108	0.0885939	0.0379679	0	2.39689
BGI_novel_G001109	2.32193	0.829173	1.35614	1.35802
BGI_novel_G001110	0.77961	1.42223	2.5737	0
BGI_novel_G001111	0.298658	1.11991	1.76129	0
BGI_novel_G001113	4.3505	3.76483	3.9782	4.8995
BGI_novel_G001114	3.42537	2.57289	3.003	2.4794
BGI_novel_G001115	0.693022	1.22445	0.545968	0.647698
BGI_novel_G001116	1.82375	1.11103	1.20997	0.987927
BGI_novel_G001118	1.42761	0.532733	0.804604	1.29278
BGI_novel_G001119	1.43652	1.09311	2.13422	1.74846
BGI_novel_G001120	2.50927	0.201634	0.771181	4.01257
BGI_novel_G001122	2.95109	1.66751	2.0761	2.08293
BGI_novel_G001123	2.57289	1.2967	1.29474	1.48886
BGI_novel_G001124	1.33914	0.762703	1.2162	1.08179
BGI_novel_G001125	1.88622	1.27699	1.26504	1.04498
BGI_novel_G001126	0.672048	1.15272	1.22033	0.464668
BGI_novel_G001127	3.96008	0.861294	1.55254	2.03092
BGI_novel_G001128	4.09339	2.0368	3.71991	3.89821
BGI_novel_G001129	0	3.23828	0.485427	0
BGI_novel_G001130	1.20163	0.938599	0.895303	0.588165
BGI_novel_G001131	3.98094	0.106572	0.111031	0.938599
BGI_novel_G001132	4.81745	2.16027	2.26003	1.75987
BGI_novel_G001133	5.63749	3.73046	3.22959	1.60723
BGI_novel_G001134	2.22239	0.374808	0.965938	1.24082
BGI_novel_G001135	2.98853	0.128733	0.0931094	0.616671
BGI_novel_G001136	3.31856	0.0143553	0.0426443	0.690045
BGI_novel_G001137	4.95884	0.0565835	0.0840643	1.58015
BGI_novel_G001141	8.01231	8.34019	8.05759	9.1714
BGI_novel_G001142	0.91584	5.93074	5.37353	0.659925
BGI_novel_G001143	5.73182	7.64815	7.60491	2.68706
BGI_novel_G001144	1.64	1.26303	2.0321	0.393233
BGI_novel_G001145	2.5269	1.45943	1.47681	3.41954
BGI_novel_G001146	1.75987	0.978196	1.0024	1.49228
BGI_novel_G001147	1.87316	1.07952	0.713696	1.36923
BGI_novel_G001148	4.40327	2.26604	3.05774	2.98974
BGI_novel_G001151	1.35238	0.0565835	0.0285692	0
BGI_novel_G001152	1.64923	0	0.0238467	0.271027
BGI_novel_G001155	3.31904	1.61667	1.926	1.74272
BGI_novel_G001156	5.02621	0.49228	0.526069	2.17313
BGI_novel_G001157	2.34009	0	0	0.290818
BGI_novel_G001158	1.6477	1.7977	0.678072	2.82646
BGI_novel_G001159	0.290818	0.254997	1.13532	0
BGI_novel_G001160	5.75604	5.40247	5.24615	6.63135
BGI_novel_G001162	2.82035	1.5042	2.09649	1.9988
BGI_novel_G001163	5.21697	6.66983	6.61329	6.04672
BGI_novel_G001164	4.14323	4.7438	4.98959	3.48328
BGI_novel_G001165	2.42671	3.11381	3.37481	3.9982
BGI_novel_G001166	4.15435	0.471621	0.871844	1.6523
BGI_novel_G001168	2.39963	0.457682	1.67054	2.08633
BGI_novel_G001169	2.77751	1.7627	1.70782	1.57693
BGI_novel_G001170	2.63614	2.01316	1.82917	2.04381
BGI_novel_G001172	2.55663	0	0.0703893	0.378512
BGI_novel_G001173	3.93168	2.42044	2.42403	2.63382
BGI_novel_G001174	2.10992	1.16564	1.59614	1.1177
BGI_novel_G001175	2.34483	1.6477	1.53605	2.20685
BGI_novel_G001176	2.72247	3.96686	4.04672	0.371094
BGI_novel_G001178	1.31034	0.874469	0.801848	0.63846
BGI_novel_G001180	1.73408	0.209973	0.341037	0.193246
BGI_novel_G001181	0.246915	0.754175	1.1635	0.895303
BGI_novel_G001182	7.91795	7.64698	7.25355	8.66667
BGI_novel_G001184	1.62761	0.975752	1.1635	1.51602
BGI_novel_G001186	3.44405	2.33151	2.47422	3.45637
BGI_novel_G001187	5.22407	2.76977	3.22599	3.51012
BGI_novel_G001188	1.31421	0.98307	0.970854	0.440066
BGI_novel_G001189	5.25159	4.0852	4.60506	5.16538
BGI_novel_G001190	1.89142	1.20163	1.38773	1.37851
BGI_novel_G001191	1.62137	0.516015	1.1088	3.92726
BGI_novel_G001192	3.57208	2.36644	2.55254	2.53688
BGI_novel_G001193	2.74129	0.432959	0.115477	1.1021
BGI_novel_G001194	3.19797	0	0.0612002	1.1021
BGI_novel_G001196	1.1021	0.887525	1.13532	1.62916
BGI_novel_G001197	3.61902	1.54926	1.87971	2.40145
BGI_novel_G001198	3.36177	1.09536	1.41143	1.56722
BGI_novel_G001199	8.27721	6.13456	5.82816	7.13347
BGI_novel_G001201	2.74703	1.78241	2.54597	2.91775
BGI_novel_G001202	5.73046	4.55111	5.03239	4.76624
BGI_novel_G001204	2.55663	0	0	0.0749621
BGI_novel_G001205	2.81079	0.415037	0.687061	1.11991
BGI_novel_G001206	3.44978	2.1177	2.29768	2.46641
BGI_novel_G001207	0.610385	0.675063	1.17632	0.913288
BGI_novel_G001208	1.83323	0.0795203	0.0840643	0.106572
BGI_novel_G001209	1.54102	0.790772	0.356144	2.35332
BGI_novel_G001210	4.36574	3.92695	4.10713	5.04002
BGI_novel_G001211	4.21568	2.68107	2.72756	3.40508
BGI_novel_G001212	3.41819	1.97697	2.19114	1.78381
BGI_novel_G001216	3.46554	4.13066	3.86757	4.73263
BGI_novel_G001219	0.294743	7.05315	5.88215	1.41864
BGI_novel_G001220	7.02566	5.86856	6.13072	6.67943
BGI_novel_G001221	3.01852	0.588165	0.845323	1.31421
BGI_novel_G001222	6.54628	3.80357	3.87807	0.953576
BGI_novel_G001223	5.53315	3.30986	3.5373	4.32385
BGI_novel_G001224	4.55459	4.18666	5.50388	3.05369
BGI_novel_G001227	4.14405	1.23061	1.57531	0
BGI_novel_G001229	2.65764	0	1.89271	1.53273
BGI_novel_G001233	5.81335	4.24615	3.31759	3.97392
BGI_novel_G001236	3.24438	0	0.0332762	0.562344
BGI_novel_G001237	2.33247	0	0	0.250962
BGI_novel_G001238	1.46467	0.512648	0.818305	0.0426443
BGI_novel_G001239	2.64155	1.08633	1.64923	1.51937
BGI_novel_G001240	2.7754	0.635367	1.70635	2.37109
BGI_novel_G001241	2.20685	0.275007	0.698959	1
BGI_novel_G001242	2.73552	0	0.0332762	0.429393
BGI_novel_G001243	2.94173	0.371094	0.294743	0.555816
BGI_novel_G001245	4.55049	0.475085	0.559084	1.5244
BGI_novel_G001246	1.24691	2.08746	1.64616	3.06005
BGI_novel_G001247	0	1.1088	0.87709	0.34861
BGI_novel_G001248	3.04148	5.42178	5.40349	4.6477
BGI_novel_G001249	1.0024	0.807355	1.02857	0.526069
BGI_novel_G001250	2.57612	1.73841	1.76412	2.73335
BGI_novel_G001251	3.31518	1.77961	1.26303	1.79909
BGI_novel_G001252	2.76907	2.44978	1.93734	3.48199
BGI_novel_G001253	2.05311	1.4957	2.0321	4.14486
BGI_novel_G001254	0.141869	0.485427	1.4974	0.0976108
BGI_novel_G001258	1.67506	0.218265	0	1.59773
BGI_novel_G001259	2.43474	0	0.0612002	0.815575
BGI_novel_G001260	2.54102	0	0	0.226509
BGI_novel_G001261	9.25426	8.14909	8.65452	8.82094
BGI_novel_G001262	1.98185	0.218265	0.119909	0.278976
BGI_novel_G001264	3.38267	3.53481	3.8312	4.49356
BGI_novel_G001265	3.88525	3.35708	3.47552	4.61412
BGI_novel_G001266	2.9342	1.23061	1.24489	1.38036
BGI_novel_G001267	2.95544	0.5025	0.290818	0.337235
BGI_novel_G001268	0.871844	5.14432	4.86196	0
BGI_novel_G001271	1.1375	1.0072	0.382206	2.04614
BGI_novel_G001272	1.18057	0.512648	0.672048	1.3084
BGI_novel_G001273	2.57693	0.172061	0	0.39689
BGI_novel_G001274	0.552541	1.53937	1.74846	0.83996
BGI_novel_G001275	0	0.111031	0.505891	1.89012
BGI_novel_G001276	2.94735	0.209973	0	0.892715
BGI_novel_G001277	2.16564	0	0	0.0885939
BGI_novel_G001278	4.1007	2.20789	2.34861	2.5737
BGI_novel_G001281	2.3683	0.407806	0.77961	1.01436
BGI_novel_G001282	3.50801	1.40781	1.82239	1.85732
BGI_novel_G001284	2.93294	3.20633	2.58336	2.0072
BGI_novel_G001285	0.549258	0.678072	1.60249	0
BGI_novel_G001286	6.09459	5.70229	6.11082	7.80684
BGI_novel_G001287	2.17206	0.429393	0.607232	2.3599
BGI_novel_G001288	4.62391	4.26504	4.09001	6.18342
BGI_novel_G001289	2.87184	0	0	0.613532
BGI_novel_G001291	3.54102	5.04629	3.21464	5.90223
BGI_novel_G001292	2.3084	0.8101	1.26504	1.13093
BGI_novel_G001294	3.42537	2.40418	2.63923	2.80047
BGI_novel_G001296	2.84866	1.69153	1.47508	1.86921
BGI_novel_G001298	5.80821	8.46434	8.53906	9.79645
BGI_novel_G001299	1.0024	1.40236	1.30061	0.5025
BGI_novel_G001300	2.32481	1.65992	1.97085	3.59813
BGI_novel_G001307	1.41504	0.59773	0.675063	1.45768
BGI_novel_G001315	1.69302	0.371094	0.286881	0.254997
BGI_novel_G001316	3.03504	0.693022	0.719549	0.736966
BGI_novel_G001317	0.422233	4.49612	4.42939	0.133125
BGI_novel_G001318	10.5762	8.98141	9.03508	9.0889
BGI_novel_G001319	1.99277	0.647698	1.19114	0.719549
BGI_novel_G001321	2.07039	1.09986	1.12433	1.05195
BGI_novel_G001323	4.56173	4.23853	4.57672	5.39197
BGI_novel_G001324	1.68257	3.0054	2.67957	2.13969
BGI_novel_G001326	1.54432	1.0658	1.26504	2.34009
BGI_novel_G001330	0	3.56884	1.61667	3.16457
BGI_novel_G001331	0.218265	0.866578	0.222392	4.36714
BGI_novel_G001334	2.62916	0.275007	0.234706	0.716625
BGI_novel_G001336	2.27501	1.6198	1.51937	1.95109
BGI_novel_G001337	2.16457	2.44007	1.98671	2.81489
BGI_novel_G001340	2.17419	1.11103	1.26103	2.46641
BGI_novel_G001341	2.72973	4.17179	4.51117	2.08859
BGI_novel_G001342	2.6477	3.06062	3.7754	2.24894
BGI_novel_G001343	1.85466	1.0612	1.59773	1.65992
BGI_novel_G001344	6.70496	7.92129	6.96686	8.91872
BGI_novel_G001345	2.64616	1.54267	1.52273	1.8413
BGI_novel_G001346	2.05774	0.818305	0.468149	0.374808
BGI_novel_G001347	2.1188	0.910733	0.495695	0.432959
BGI_novel_G001348	2.6017	1.42044	0.793549	1.71955
BGI_novel_G001351	3.74739	0.137504	0.0976108	0.62293
BGI_novel_G001352	1.98914	0.644625	1.15272	1.02857
BGI_novel_G001353	3.76871	2.0048	2.29768	2.48027
BGI_novel_G001355	3.93515	2.38681	2.3296	3.08633
BGI_novel_G001356	0.352382	1.37481	1.63537	0
BGI_novel_G001357	1.83458	0	0	0.549258
BGI_novel_G001358	1.78938	0.970854	0.790772	1.64616
BGI_novel_G001359	6.31052	4.67412	5.50948	5.15097
BGI_novel_G001361	6.59748	2.02503	2.43207	3.35238
BGI_novel_G001362	6.63865	0.404177	1.07268	3.87053
BGI_novel_G001363	4.77575	3.78311	3.932	3.93042
BGI_novel_G001364	4.03151	1.61039	2.38221	2.71076
BGI_novel_G001366	1.0612	2.90497	2.59614	1.93734
BGI_novel_G001368	5.33247	5.40984	5.95962	3.59176
BGI_novel_G001369	0	2.45681	0	0
BGI_novel_G001370	1.5656	0.910733	1.23061	0.884923
BGI_novel_G001371	0.5025	0	0.768361	1.51937
BGI_novel_G001374	0.731183	2.62059	2.50335	0.0565835
BGI_novel_G001375	2.66372	5.92434	4.40418	2.10657
BGI_novel_G001376	2.4285	3.41504	3.18534	3.08746
BGI_novel_G001377	2.52273	0.85333	0.565597	1
BGI_novel_G001378	0.230613	3.81044	3.45461	0
BGI_novel_G001380	1.98063	0.0473057	0.923466	2.26203
BGI_novel_G001381	3.13969	0.0658021	0	0.0840643
BGI_novel_G001382	1.03562	0.681074	0.128733	1.11548
BGI_novel_G001383	2.83727	1.80598	1.7556	2.66221
BGI_novel_G001384	0	3.76447	3.18692	0
BGI_novel_G001385	1.20581	1.95606	4.62761	0.0612002
BGI_novel_G001386	3.96101	4.24691	4.77803	3.82035
BGI_novel_G001387	2.67431	1.01436	2.82782	2.12212
BGI_novel_G001388	3.09367	1.56071	3.46118	3.45681
BGI_novel_G001389	2.43296	1.63691	2.33151	2.36737
BGI_novel_G001390	3.53564	0.0565835	0.137504	0.389567
BGI_novel_G001391	3.01792	0.0885939	0.0931094	0.968398
BGI_novel_G001392	0.923466	0.874469	0.647698	1.23266
BGI_novel_G001393	1.82782	0.0379679	0.0426443	0.230613
BGI_novel_G001395	2.11548	0	0	0.267036
BGI_novel_G001396	3.01376	0	0	1.53937
BGI_novel_G001397	0.799087	1.79077	0.923466	4.45396
BGI_novel_G001398	2.38773	0.0976108	0	0.681074
BGI_novel_G001399	3.34293	2.81831	3.62761	2.68257
BGI_novel_G001402	2.66827	0.226509	0	0.407806
BGI_novel_G001403	7.69116	8.54525	8.25571	9.12517
BGI_novel_G001404	2.24387	2.43563	1.88232	3.28885
BGI_novel_G001405	2.52857	0.882317	1.25701	1.63846
BGI_novel_G001406	5.20867	3.05253	3.9994	4.68818
BGI_novel_G001408	3.89401	3.60407	2.73263	6.40769
BGI_novel_G001409	2.30451	0	0	0.594549
BGI_novel_G001410	2.54844	1.98185	1.62293	2.66297
BGI_novel_G001415	1.42761	1.07268	1.36364	2.73985
BGI_novel_G001416	0	0.464668	1.27898	0.31034
BGI_novel_G001420	1.28885	0.961006	0.290818	0.99035
BGI_novel_G001421	3.8268	1.97085	2.68855	2.87447
BGI_novel_G001422	2.95047	1.58976	2.08179	1.9684
BGI_novel_G001423	2.47162	1.57854	1.77961	1.66751
BGI_novel_G001425	1.79216	0.471621	0.707819	0.681074
BGI_novel_G001427	3.11381	2.43296	2.61667	2.17951
BGI_novel_G001428	2.72683	3.50377	3.59056	2.17845
BGI_novel_G001429	2.44361	1.22239	1.47162	1.36923
BGI_novel_G001430	2.79147	2.04264	2.64309	1.39506
BGI_novel_G001432	2.63382	1.38036	2.0036	1.85466
BGI_novel_G001433	3.87512	1.96101	2.34483	4.42156
BGI_novel_G001438	0.542671	1.09536	1.44361	1.15704
BGI_novel_G001444	2.08859	1.14839	1.44184	0.49228
BGI_novel_G001445	0	2.32673	0	0
BGI_novel_G001447	2.43118	0.407806	0.263034	1.25096
BGI_novel_G001448	2.45066	0.85333	0.793549	1.21412
BGI_novel_G001450	2.2967	3.63033	3.09198	1.75845
BGI_novel_G001451	4.46445	0	0	0
BGI_novel_G001452	1.10434	0.519374	0.0143553	0.234706
BGI_novel_G001453	0.425817	0	1.20372	0
BGI_novel_G001455	3.4651	1.85466	1.55582	4.33438
BGI_novel_G001456	1.71809	0.975752	1.04963	0.34861
BGI_novel_G001457	0.745596	0.0285692	0.102098	2.65459
BGI_novel_G001459	2.54844	2.01792	2.23981	1.27501
BGI_novel_G001461	2.57289	1.852	1.80047	2.91775
BGI_novel_G001462	2.46641	1.6009	1.94361	1.48714
BGI_novel_G001463	1.10657	1.66751	1.97942	1.58656
BGI_novel_G001465	2.16027	0.115477	0.0473057	0.429393
BGI_novel_G001466	3.47465	2.72683	3.6641	5.08307
BGI_novel_G001468	3.52356	2.20581	3.15435	3.05311
BGI_novel_G001476	2.88817	1.02621	1.6523	2.09873
BGI_novel_G001479	1.08179	0	0.0519521	0.329602
BGI_novel_G001480	1.32577	0.0143553	0	0.15056
BGI_novel_G001482	1.7627	0.422233	0.475085	0.271027
BGI_novel_G001484	1.90046	1.17206	1.18481	0.82103
BGI_novel_G001486	0.519374	0.180572	0.189034	2.36083
BGI_novel_G001488	2.3627	0.0473057	0.124328	0.356144
BGI_novel_G001489	4.37504	3.49655	3.48929	5.58306
BGI_novel_G001490	4.42447	2.86724	3.03621	3.68482
BGI_novel_G001491	4.05224	2.71149	2.03328	3.98823
BGI_novel_G001492	5.06408	4.74506	4.79874	6.34678
BGI_novel_G001493	5.03137	3.0869	3.2765	3.73877
BGI_novel_G001494	2.69377	0.710761	0.650765	1.52273
BGI_novel_G001496	1.97575	0.282934	0.382206	0.318076
BGI_novel_G001497	3.10266	3.69822	4.01197	0.238787
BGI_novel_G001498	4.68351	8.06914	7.75829	1.68706
BGI_novel_G001500	2.04264	0.62293	0.941106	1.28688
BGI_novel_G001501	1.72101	1.10434	0.62293	1.22445
BGI_novel_G001503	1.49399	0.111031	0.267036	0.495695
BGI_novel_G001505	1.45242	0.422233	1.39689	1.93609
BGI_novel_G001506	1.42761	0	0	0
BGI_novel_G001507	3.63498	0.111031	0.321928	0.807355
BGI_novel_G001509	3.02207	0.47854	0.616671	0.895303
BGI_novel_G001510	4.12956	1.58656	2.7747	3.37109
BGI_novel_G001511	2.71003	0.0840643	0	0.644625
BGI_novel_G001512	2.57773	1.43829	1.40781	1.61353
BGI_novel_G001513	1.92979	0.678072	0.47854	1.20372
BGI_novel_G001514	1.94111	1.43652	1.76412	1.05427
BGI_novel_G001515	1.0658	0.600904	0.47854	1.84666
BGI_novel_G001516	3.05716	2.01436	2.39323	2.53024
BGI_novel_G001518	6.14371	10.6204	10.2247	3.7348
BGI_novel_G001520	0.734077	0.371094	0.607232	1.36737
BGI_novel_G001522	0.454176	0.234706	0.154886	1.35614
BGI_novel_G001523	1.89271	0.263034	1.13313	0.734077
BGI_novel_G001526	1.40781	0.83996	0.869213	0.847997
BGI_novel_G001529	0.739848	1.17206	1.81694	0.519374
BGI_novel_G001531	3.36317	2.34199	3.29229	3.40008
BGI_novel_G001534	3.98732	2.97085	3.60209	3.64116
BGI_novel_G001536	6.1807	4.11825	4.8995	8.65877
BGI_novel_G001537	0.745596	1.04963	1.0072	0.0519521
BGI_novel_G001538	2.39323	0.91584	1.17632	1.45593
BGI_novel_G001539	0.382206	1.27302	0.290818	0.0238467
BGI_novel_G001540	1.75987	0.0285692	0	0.341037
BGI_novel_G001541	2.7977	0	0	0.329602
BGI_novel_G001542	1.52607	0	0	0.167786
BGI_novel_G001543	6.67525	1.80047	2.86987	3.97697
BGI_novel_G001544	2.25298	0.0143553	0	0.193246
BGI_novel_G001545	1.48543	0	0.137504	0.102098
BGI_novel_G001546	2.7034	0	0.197446	0.536053
BGI_novel_G001548	5.94961	0.495695	1.1177	3.88264
BGI_novel_G001549	5.96863	4.26354	4.91902	4.98277
BGI_novel_G001550	0.941106	1.05427	0.687061	1.92979
BGI_novel_G001551	1.85599	0	0	0.163499
BGI_novel_G001552	2.43029	0.565597	0.725378	0.933573
BGI_novel_G001553	2.65992	1.33342	1.63846	1.7852
BGI_novel_G001554	8.06293	7.06634	7.71927	7.37185
BGI_novel_G001555	5.38762	6.46494	5.67233	6.63178
BGI_novel_G001556	1.97697	0.146221	0	0.371094
BGI_novel_G001557	0.352382	2.02029	0.0379679	0
BGI_novel_G001558	2.39963	0.436517	0.49228	0.834576
BGI_novel_G001559	2.48629	0.378512	0.59773	0.201634
BGI_novel_G001563	0.447138	1.31228	1.22651	1.01197
BGI_novel_G001565	0.578536	1.81694	2.08293	3.97361
BGI_novel_G001566	0.992768	1.2967	1.03797	2.92726
BGI_novel_G001567	2.34483	1.2967	1.52105	2.53771
BGI_novel_G001568	3.73263	1.23675	1.255	1.41504
BGI_novel_G001569	1.82375	0.443607	0.189034	0.341037
BGI_novel_G001570	3.44449	0	0	0
BGI_novel_G001571	3.85864	0.271027	0.201634	0.734077
BGI_novel_G001572	5.39643	4.08293	4.57188	4.42694
BGI_novel_G001573	3.43874	2.20163	2.72174	3.95358
BGI_novel_G001575	2.04614	0.411426	0.407806	0.0473057
BGI_novel_G001576	1.76977	0	0.0379679	0.0976108
BGI_novel_G001578	2.47508	0	0.0703893	0.407806
BGI_novel_G001579	1.72392	0.0285692	0.0565835	0.230613
BGI_novel_G001580	3.05253	0.00958605	0.0749621	0.471621
BGI_novel_G001581	3.76907	5.24729	6.06386	0.0976108
BGI_novel_G001582	3.18956	0.861294	0.63846	1.26704
BGI_novel_G001584	9.10952	6.86835	7.7018	9.34415
BGI_novel_G001585	3.71039	0	0	0.953576
BGI_novel_G001587	2.45242	1.5656	1.22445	3.26654
BGI_novel_G001588	2.91201	1.48027	1.848	3.39506
BGI_novel_G001589	1.72828	0.555816	0.499102	0.509274
BGI_novel_G001590	3.19009	0.869213	1.255	1.07952
BGI_novel_G001591	2.74918	1.35802	0.826464	1.04031
BGI_novel_G001592	1.77259	1.16993	1.49057	1.88232
BGI_novel_G001593	7.48537	8.72359	8.53926	9.46703
BGI_novel_G001594	7.82111	9.82787	9.40773	10.7634
BGI_novel_G001595	5.2604	0.180572	0.509274	2.08746
BGI_novel_G001596	3.5319	0	0.0473057	1.28885
BGI_novel_G001597	2.88036	3.01733	2.84331	4.17339
BGI_novel_G001598	4.87365	3.3627	3.7301	3.85466
BGI_novel_G001599	3.72647	2.59694	2.33628	3.21464
BGI_novel_G001601	0.963474	1.01673	1.40418	2.94173
BGI_novel_G001603	2.81967	2.62838	2.51433	3.52189
BGI_novel_G001604	1.31615	6.56894	5.97583	1.1375
BGI_novel_G001605	0.968398	1.30061	1.5509	1.80185
BGI_novel_G001606	3.38727	2.31711	2.96532	3.276
BGI_novel_G001607	1.50758	0.371094	0.41864	0.874469
BGI_novel_G001608	4.52398	6.67619	6.37359	1.53771
BGI_novel_G001609	1.36551	2.16242	3.10042	0.607232
BGI_novel_G001610	3.71589	0.115477	0.0931094	0.831877
BGI_novel_G001611	9.28048	8.26095	8.85679	8.75679
BGI_novel_G001612	1.42403	0	0	0.0840643
BGI_novel_G001613	3.30646	0.341037	0.189034	0.552541
BGI_novel_G001614	1.88753	0.765535	0.505891	2.06465
BGI_novel_G001616	7.04749	5.81839	6.38578	6.37138
BGI_novel_G001617	1.38957	0	0	0.154886
BGI_novel_G001618	3.25902	1.61667	1.76977	2.38405
BGI_novel_G001619	1.77259	1.35614	0.941106	2.05658
BGI_novel_G001620	1.04731	0.34861	0.344828	1.02385
BGI_novel_G001621	1.74703	0.607232	0.665999	1.41143
BGI_novel_G001622	5.15245	4.09564	4.19272	5.68921
BGI_novel_G001623	6.43151	5.34648	5.53605	6.80099
BGI_novel_G001624	2.04731	0.995183	1.42582	0.678072
BGI_novel_G001625	1.9386	1.22033	1.0024	2.23573
BGI_novel_G001626	1.26903	1.23471	0.0931094	1.42761
BGI_novel_G001628	1.91329	1.03092	0.475085	0.432959
BGI_novel_G001629	2.1635	0.722466	1.73841	2.7034
BGI_novel_G001630	2.02385	1.5177	2.05543	2.89466
BGI_novel_G001631	1.2162	1.05658	1.55418	2.87381
BGI_novel_G001632	0.0840643	1.52105	1.02385	0
BGI_novel_G001633	4.5658	8.03326	8.55958	7.85611
BGI_novel_G001634	1.90046	0.861294	0.337235	3.93703
BGI_novel_G001635	2.60486	0.632268	0.385891	0.450661
BGI_novel_G001636	0.850666	2.02975	2.15164	2.30354
BGI_novel_G001637	3.75845	1.5737	1.39872	2.07268
BGI_novel_G001639	0.823749	0	1.03328	0
BGI_novel_G001640	2.89336	1.84666	1.58336	2.27401
BGI_novel_G001641	2.24184	0.948601	1.08179	0.31034
BGI_novel_G001642	5.22984	3.97024	4.08916	3.69488
BGI_novel_G001643	2.89853	1.0024	1.12653	1.34293
BGI_novel_G001644	3.94735	2.66448	3.26804	3.92758
BGI_novel_G001645	5.89004	0.457682	1.18692	3.68407
BGI_novel_G001646	6.15597	0.607232	0.488858	3.50547
BGI_novel_G001647	2.31131	0	0	1.3599
BGI_novel_G001649	2.61196	4.62994	4.52252	4.77417
BGI_novel_G001650	0	0	0.713696	1.07724
BGI_novel_G001653	4.39163	2.69822	2.98914	4.12708
BGI_novel_G001656	2.89142	0.920928	0.751321	1.91456
BGI_novel_G001657	3.39232	2.15597	2.24894	3.35097
BGI_novel_G001658	0.184809	0.102098	0	3.36224
BGI_novel_G001659	4.57813	2.91902	3.31759	4.99126
BGI_novel_G001660	2.11326	3.88329	4.95853	7.02022
BGI_novel_G001661	2.32385	0.572081	1.46641	2.44802
BGI_novel_G001662	2.02975	0	0	0.137504
BGI_novel_G001663	1.47681	0.286881	0.230613	1.24489
BGI_novel_G001666	2.82239	0.695994	0.995183	1.28096
BGI_novel_G001667	3.15326	3.53356	3.44846	5.07496
BGI_novel_G001668	0	1.43296	0.81284	0.193246
BGI_novel_G001669	0	0	1.08179	0
BGI_novel_G001670	4.46336	2.77751	3.89498	3.34104
BGI_novel_G001671	3.48242	2.77751	3.89498	3.34104
BGI_novel_G001672	0.371094	2.26404	1.69004	0.146221
BGI_novel_G001674	1.98429	1.20581	1.26303	1.48199
BGI_novel_G001675	2.50165	0.180572	0.0612002	0.119909
BGI_novel_G001676	3.38543	0.0703893	0.0473057	0.549258
BGI_novel_G001677	3.87086	8.28588	7.80703	1.82239
BGI_novel_G001678	1.92347	1.19745	1.78101	0
BGI_novel_G001679	2.27898	1.26903	2.09986	2.48113
BGI_novel_G001681	3.97881	3.09592	3.17099	2.67657
BGI_novel_G001685	1.29474	0.488858	1.08179	0.842644
BGI_novel_G001687	3.774	1.72247	1.94111	2.10545
BGI_novel_G001688	2.89853	2.99156	3.16993	4.1235
BGI_novel_G001689	2.36551	1.5025	1.73697	1.66751
BGI_novel_G001691	0.85599	0.259021	1.16135	2.65
BGI_novel_G001693	3.12212	2.97331	3.17739	1.41684
BGI_novel_G001694	4.09705	4.05832	4.1635	5.20072
BGI_novel_G001695	2.75773	0	0	0.0976108
BGI_novel_G001696	1.93231	0	0.167786	0.189034
BGI_novel_G001697	3.40735	2.10545	2.48027	2.69079
BGI_novel_G001698	1.54267	0	0.0840643	0.607232
BGI_novel_G001700	5.11853	3.09873	3.69377	3.59256
BGI_novel_G001701	2.276	0.180572	0.382206	0.197446
BGI_novel_G001702	4.6153	0.946107	1.76695	0.495695
BGI_novel_G001704	3.46684	2.55254	2.6151	3.34341
BGI_novel_G001705	2.6997	1.56884	1.30061	2.01197
BGI_novel_G001707	1.50758	0.961006	1.51265	0.785202
BGI_novel_G001709	1.36177	1.34483	0.936088	1.76412
BGI_novel_G001710	1.64616	0.858644	1.15056	1.44007
BGI_novel_G001711	3.29131	3.52899	3.70192	4.29082
BGI_novel_G001712	2.29964	0.941106	1.95358	2.64847
BGI_novel_G001713	2.41414	0.892715	1.6584	2.34861
BGI_novel_G001714	4.33509	3.01852	3.25651	3.77961
BGI_novel_G001715	2.2967	0.98307	1.57208	1.57208
BGI_novel_G001718	3.01197	1.54761	1.93231	2.27997
BGI_novel_G001719	2.84666	0.82103	0.650765	1.60565
BGI_novel_G001720	4.06149	1.68107	1.67506	2.23777
BGI_novel_G001721	1.08406	0.684071	1.40599	0.214125
BGI_novel_G001722	0.953576	1.25701	1.9486	0.0519521
BGI_novel_G001723	2.90945	0.488858	0.847997	1.07724
BGI_novel_G001724	2.23471	0.201634	0.172061	0.505891
BGI_novel_G001725	1.15056	2.6096	2.6009	2.17845
BGI_novel_G001728	1.48027	0.333424	0.271027	0.641546
BGI_novel_G001731	4.98944	4.30329	4.32409	5.55674
BGI_novel_G001732	3.40962	2.5025	2.7977	3.54844
BGI_novel_G001733	2.40599	0.890122	1.11991	1.5509
BGI_novel_G001734	2.32673	1.55418	1.88882	1.09311
BGI_novel_G001735	5.13491	4.79216	4.07468	5.89538
BGI_novel_G001736	2.13203	3.01733	3.01911	3.3914
BGI_novel_G001737	1.80323	1.10657	1.21826	1.28885
BGI_novel_G001738	2.22342	1.15056	1.31034	1.09761
BGI_novel_G001739	1.11103	1.09536	1.17632	0.695994
BGI_novel_G001741	1.89012	0.81284	0.970854	1.61353
BGI_novel_G001742	2.42134	1.87578	1.58656	2.32097
BGI_novel_G001743	2.53024	1.20372	1.20997	1.99639
BGI_novel_G001744	0	0.411426	0.87709	2.23368
BGI_novel_G001745	5.82993	5.9375	6.35379	4.52042
BGI_novel_G001747	3.92156	3.4807	3.55663	4.86262
BGI_novel_G001748	5.12419	3.96347	3.96532	3.85566
BGI_novel_G001749	3.65076	0.0885939	0	0.765535
BGI_novel_G001750	4.71223	3.71845	3.92884	4.25827
BGI_novel_G001751	2.56478	1.69451	1.98307	2.86196
BGI_novel_G001752	0.829173	2.21412	1.95233	2.44802
BGI_novel_G001753	1.65382	2.27699	2.06695	1.0658
BGI_novel_G001754	3.64	0.925999	1.77681	2.35238
BGI_novel_G001755	3.44978	2.44802	2.55908	3.8268
BGI_novel_G001756	5.20477	3.69933	3.38359	6.04345
BGI_novel_G001757	8.99266	6.93286	6.45981	8.09851
BGI_novel_G001758	5.02207	3.88199	3.81796	5.67619
BGI_novel_G001759	0	7.27149	6.01681	2.02621
BGI_novel_G001760	3.0042	7.30442	6.52763	3.32337
BGI_novel_G001761	2.58976	1.09536	1.37295	1.14405
BGI_novel_G001762	3.16404	1.58496	2.16672	1.96717
BGI_novel_G001764	3.35144	2.15056	2.42582	1.8784
BGI_novel_G001766	2.75702	0	0.0473057	0.464668
BGI_novel_G001767	2.48629	0.128733	0.20581	1.11548
BGI_novel_G001768	1.30061	1.36737	0.762703	2.07268
BGI_novel_G001769	2.87316	1.74989	1.47681	3.20477
BGI_novel_G001771	1.70782	0.647698	0.831877	1.1375
BGI_novel_G001772	3.32577	1.1088	1.10657	2.03914
BGI_novel_G001773	2.51349	0.167786	0	0.39689
BGI_novel_G001774	3.1635	3.40418	3.57127	4.39438
BGI_novel_G001775	4.13422	2.12543	2.08633	2.27003
BGI_novel_G001776	2.8413	2.55172	2.88362	3.59335
BGI_novel_G001777	2.26303	0.246915	0.133125	0.230613
BGI_novel_G001778	4.81728	3.79251	4.38267	4.848
BGI_novel_G001779	2.66221	4.19954	4.79025	2.25701
BGI_novel_G001780	5.03195	6.58241	6.98956	6.06595
BGI_novel_G001781	3.81865	1.99035	1.22856	2.79077
BGI_novel_G001784	2.35332	0.555816	1.0024	0.933573
BGI_novel_G001785	2.42582	0.0238467	0.0332762	0.218265
BGI_novel_G001786	2.666	0.0565835	0.226509	0.440066
BGI_novel_G001787	5.01346	3.29229	4.04439	4.00899
BGI_novel_G001789	0.734077	0.457682	0.650765	1.08406
BGI_novel_G001790	3.16564	1.16564	1.86526	2.05311
BGI_novel_G001791	3.22908	1.89012	1.95977	2.68482
BGI_novel_G001795	2.49995	1.44537	1.68557	1.55418
BGI_novel_G001796	2.06465	0.505891	0.762703	0.378512
BGI_novel_G001797	0.447138	1.09536	0.519374	0.0658021
BGI_novel_G001798	3.0042	0.581753	0.363638	0.499102
BGI_novel_G001799	9.73439	8.25976	8.47731	8.36061
BGI_novel_G001800	7.14381	5.39472	6.21697	6.05861
BGI_novel_G001801	1.92726	1.08859	0.925999	1.42223
BGI_novel_G001803	4.18269	3.37666	3.18639	3.06695
BGI_novel_G001804	2.56965	2.09873	1.81831	1.46641
BGI_novel_G001805	2.01555	0.731183	0.656878	0.542671
BGI_novel_G001806	4.0197	2.79355	2.85864	1.85599
BGI_novel_G001808	3.65382	1.24286	1.08179	1.61824
BGI_novel_G001809	1.75987	1.24286	1.08179	1.61824
BGI_novel_G001810	3.35144	2.03914	1.92093	2.05427
BGI_novel_G001811	2.16457	0.968398	1.01197	0.728283
BGI_novel_G001812	2.7456	0.0658021	0.0749621	0.250962
BGI_novel_G001815	3.02975	1.80323	1.86129	1.79494
BGI_novel_G001817	2.87053	1.6584	2.02029	2.05658
BGI_novel_G001819	4.30646	3.65497	3.65153	4.64942
BGI_novel_G001820	1.32769	0.736966	0.468149	1.59455
BGI_novel_G001821	6.78764	5.68893	6.44934	5.96247
BGI_novel_G001823	1.45066	1.41323	0.62605	0
BGI_novel_G001826	3.43251	2.40418	2.78241	2.7556
BGI_novel_G001828	3.65115	0.687061	0.892715	0.796321
BGI_novel_G001830	1.48199	4.58516	3.04323	0.707819
BGI_novel_G001831	0.529405	2.46554	1.86394	0
BGI_novel_G001832	2.29474	0.352382	0	0.374808
BGI_novel_G001833	3.17579	0.201634	0.298658	0.713696
BGI_novel_G001834	0.49228	0.47854	0.282934	1.60565
BGI_novel_G001836	3.89304	2.9386	3.31276	3.5097
BGI_novel_G001837	2.77961	0.59136	0.0703893	0.306457
BGI_novel_G001838	1.53937	0.728283	0.344828	2.16242
BGI_novel_G001840	3.1386	3.41594	3.55049	4.39003
BGI_novel_G001842	1.96594	1.23879	1.38773	1.3505
BGI_novel_G001843	0.20581	0.669027	0.83727	1.47335
BGI_novel_G001844	0	1.65076	1.70782	1.59773
BGI_novel_G001845	3.05079	0.0612002	0.141869	1.09311
BGI_novel_G001848	1.34104	0.536053	0.710761	1.56722
BGI_novel_G001849	2.9855	1.39872	1.19954	1.6198
BGI_novel_G001850	0	1.09536	2.32385	0.133125
BGI_novel_G001851	2.22033	0.400538	0.49228	0.725378
BGI_novel_G001852	1.82239	0.163499	0.0426443	0.209973
BGI_novel_G001854	3.15543	1.6151	1.62449	3.14676
BGI_novel_G001855	1.81558	0.119909	0.0332762	0.95109
BGI_novel_G001857	1.98429	0.961006	0.938599	1.46467
BGI_novel_G001859	2.55663	0.581753	1.02148	0.918386
BGI_novel_G001861	1.09986	1.66448	1.97942	1.42761
BGI_novel_G001862	1.42403	0.457682	0.63846	0.59773
BGI_novel_G001863	2.24286	3.05947	3.1565	0.754175
BGI_novel_G001864	5.89918	4.91775	5.2709	5.31627
BGI_novel_G001867	4.84666	3.47205	2.98246	3.70303
BGI_novel_G001868	4.05514	0.99035	1.36737	2.23879
BGI_novel_G001869	1.75417	0.782409	0.874469	0.745596
BGI_novel_G001871	2.03328	0.958533	1.3914	1.40236
BGI_novel_G001872	4.78328	3.53978	3.94985	4.08491
BGI_novel_G001873	3.49143	1.67957	1.46292	1.64
BGI_novel_G001875	8.20402	6.94739	7.50885	7.59034
BGI_novel_G001876	4.81558	0.0795203	0.137504	1.32
BGI_novel_G001877	3.13038	1.67807	1.55908	1.44007
BGI_novel_G001878	7.32091	0.0885939	0	0
BGI_novel_G001879	2.01673	7.43477	5.75203	8.52634
BGI_novel_G001880	0.604071	1.48371	0.890122	1.04731
BGI_novel_G001882	3.22599	1.61039	1.60249	1.66751
BGI_novel_G001883	3.33247	1.42223	0.946107	1.62137
BGI_novel_G001884	8.08279	9.13352	9.10111	7.78668
BGI_novel_G001885	0.748461	1.04031	0.734077	0.163499
BGI_novel_G001886	1.54102	3.37944	3.13969	0.604071
BGI_novel_G001889	3.05716	1.66751	1.96594	2.63691
BGI_novel_G001890	3.76377	1.81694	1.93985	2.51181
BGI_novel_G001894	4.14866	5.28897	5.16229	6.15326
BGI_novel_G001895	5.13217	2.32193	5.63237	4.23215
BGI_novel_G001896	2.44184	3.32241	3.80804	2.92663
BGI_novel_G001898	1.93985	1.18692	1.59136	1.39872
BGI_novel_G001900	1.61824	1.47681	1.6151	0.923466
BGI_novel_G001905	2.33914	0	0	0.359896
BGI_novel_G001906	4.7852	2.83323	2.91648	3.19061
BGI_novel_G001907	3.1021	2.09649	2.45505	2.10434
BGI_novel_G001908	3.49057	0	0.115477	0.980635
BGI_novel_G001909	4.36504	5.4957	6.38244	0
BGI_novel_G001910	2.52607	0.0426443	0	0.193246
BGI_novel_G001912	0.842644	1.11991	1.48371	1.48886
BGI_novel_G001913	2.3552	0	0	0.584963
BGI_novel_G001914	2.15597	0	0	3.60407
BGI_novel_G001916	2.98611	5.24894	5.7811	0.610385
BGI_novel_G001917	2.31421	1.93985	1.56071	2.22136
BGI_novel_G001918	3.57006	3.71809	3.88297	4.68351
BGI_novel_G001919	2.66524	1.37109	2.04381	1.51096
BGI_novel_G001920	8.10007	6.78568	7.28947	7.75816
BGI_novel_G001921	3.78625	2.42223	2.30646	3.55868
BGI_novel_G001922	1.97697	0.0931094	0.818305	1.62449
BGI_novel_G001926	3.86625	2.01197	3.04905	3.27898
BGI_novel_G001928	3.48027	0.604071	1.39506	1.91711
BGI_novel_G001929	3.6523	2.45943	2.99518	3.35755
BGI_novel_G001930	1.36737	2.10769	1.97697	2.36644
BGI_novel_G001931	0.782409	0.879706	1.81558	1.15489
BGI_novel_G001932	0	4.08265	0.222392	0
BGI_novel_G001935	3.77645	0.83727	1.72538	1.95358
BGI_novel_G001936	5.42727	0.0519521	0	1.05195
BGI_novel_G001937	0.0749621	1.0048	0.0379679	0
BGI_novel_G001938	2.18163	0.509274	0.650765	0.393233
BGI_novel_G001939	3.41233	2.42582	3.11548	4.30816
BGI_novel_G001942	3.43652	2.28392	2.32673	3.00959
BGI_novel_G001943	0.913288	0.218265	1.14405	0
BGI_novel_G001944	1.9988	1.19954	1.41864	1.74272
BGI_novel_G001946	0.662965	0.34861	0.59136	1.03562
BGI_novel_G001947	3.18692	0.218265	0.124328	0.509274
BGI_novel_G001948	3.38543	1.68257	2.14187	1.45768
BGI_novel_G001950	4.67563	3.73046	4.03269	3.10378
BGI_novel_G001951	5.28627	4.31832	4.58256	5.2202
BGI_novel_G001958	2.01197	2.05079	1.25902	2.46467
BGI_novel_G001959	6.17885	4.1235	4.88509	5.6201
BGI_novel_G001962	1.16993	0.180572	0.352382	0.804604
BGI_novel_G001963	5.33664	5.25033	5.79719	4.10601
BGI_novel_G001964	2.36737	0.0658021	0.0703893	0.214125
BGI_novel_G001965	5.18626	2.89724	3.95977	1.3914
BGI_novel_G001967	1.64616	0.425817	0.555816	0.499102
BGI_novel_G001968	1.13093	1.90817	0.968398	0.0749621
BGI_novel_G001970	0	2.57208	1.7866	0.111031
BGI_novel_G001971	0	3.14676	1.15272	0.115477
BGI_novel_G001972	7.62829	6.15421	6.74882	7.09004
BGI_novel_G001974	0	3.6694	0	0
BGI_novel_G001977	0.635367	1.49399	0	0
BGI_novel_G001978	2.05427	1.49399	1.09761	1.14405
BGI_novel_G001979	2.04614	2.42223	2.84666	1.69599
BGI_novel_G001981	2.84866	0.742725	1.28885	1.04498
BGI_novel_G001983	0	0.62293	1.41143	0.693022
BGI_novel_G001984	2.57208	1.28096	1.4974	1.99759
BGI_novel_G001986	1.45768	2.64	2.22856	0.286881
BGI_novel_G001987	2.08746	0	0	0.0976108
BGI_novel_G001988	2.0024	1.38773	1.1088	0.879706
BGI_novel_G001989	2.1635	1.91456	1.31228	2.71589
BGI_novel_G001990	6.47832	5.24031	4.59713	4.71076
BGI_novel_G001992	5.30804	3.2193	3.79805	3.62644
BGI_novel_G001993	2.26604	0.0191088	0.0749621	0.318076
BGI_novel_G001994	4.45681	2.03797	2.44978	3.83255
BGI_novel_G001995	2.92029	0.818305	0.980635	1.29278
BGI_novel_G001996	3.16725	0.214125	0.509274	3.52982
BGI_novel_G001997	4.85167	4.35215	3.61824	4.52836
BGI_novel_G001998	3.24539	1.43652	1.08859	1.31615
BGI_novel_G001999	1.85599	0.329602	1.05889	1.5025
BGI_novel_G002000	3.04556	0.0885939	0.137504	0.656878
BGI_novel_G002001	3.88199	2.64539	2.91839	4.12791
BGI_novel_G002002	3.55908	0	0	0.411426
BGI_novel_G002003	2.96224	2.22548	2.14622	1.93357
BGI_novel_G002006	0.509274	1.26504	0.722466	0.739848
BGI_novel_G002008	3.35238	3.24641	3.89595	4.54823
BGI_novel_G002009	0	0.59773	0.613532	1.55254
BGI_novel_G002011	6.03804	3.10825	2.78311	3.75311
BGI_novel_G002013	1.46467	0.568843	0.887525	1.14187
BGI_novel_G002014	0.632268	6.19173	4.87611	5.4701
BGI_novel_G002015	1.10434	6.06989	6.12935	4.36177
BGI_novel_G002016	1.18269	2.65	2.19219	1.13532
BGI_novel_G002018	2.67882	3.95482	3.01197	3.72973
BGI_novel_G002019	7.74039	6.49601	6.89563	7.1225
BGI_novel_G002021	2.14839	1.59296	1.2162	1.5294
BGI_novel_G002022	1.67506	0.246915	0.341037	2.79355
BGI_novel_G002023	1.87053	0.695994	0.965938	1.36737
BGI_novel_G002024	4.18375	2.93483	3.08066	3.3613
BGI_novel_G002026	2.91839	1.15272	0.719549	1.7456
BGI_novel_G002027	2.75417	1.64616	1.50758	2.46205
BGI_novel_G002028	3.35614	2.02385	1.90304	2.5509
BGI_novel_G002029	2.44007	1.36177	1.75275	2.18375
BGI_novel_G002031	3.05889	4.41729	3.95358	2.91009
BGI_novel_G002032	0.713696	2.36737	2.04148	0.529405
BGI_novel_G002033	5.06365	3.99669	4.86542	4.11353
BGI_novel_G002034	2.14513	2.03328	1.7456	0.425817
BGI_novel_G002036	2.13641	0	0.154886	0.488858
BGI_novel_G002041	2.22239	2.69822	3.14241	2.852
BGI_novel_G002042	1.9988	0.815575	1.16135	0.63846
BGI_novel_G002043	2.32	1.6477	2.24082	1.41143
BGI_novel_G002044	3.49995	2.71296	1.78938	3.48629
BGI_novel_G002045	2.04847	0	1.12873	0.62293
BGI_novel_G002046	2.6151	0	0.119909	0.39689
BGI_novel_G002047	1.41684	0.344828	0.0473057	1.97331
BGI_novel_G002048	3.06005	1.53605	1.30256	3.47638
BGI_novel_G002049	2.44449	1.17206	1.52774	1.64
BGI_novel_G002050	2.61117	1.852	1.65535	1.60565
BGI_novel_G002052	2.43029	1.27898	0.869213	1.24894
BGI_novel_G002053	2.37944	0.0191088	0.141869	0.415037
BGI_novel_G002056	1.65535	0	0	0.0612002
BGI_novel_G002058	0.653824	0.555816	0.393233	1.18692
BGI_novel_G002059	0.961006	0	0.0191088	1.24691
BGI_novel_G002060	2.49825	0	0	0.565597
BGI_novel_G002061	3.78171	2.23061	2.2193	2.53771
BGI_novel_G002062	3.39186	2.3683	2.33247	2.2459
BGI_novel_G002064	1.25096	0.282934	1.03797	0.716625
BGI_novel_G002065	2.22856	0.176323	0.180572	0.555816
BGI_novel_G002066	3.12763	0.443607	0.47854	0.675063
BGI_novel_G002067	4.27177	1.63537	1.42403	1.23879
BGI_novel_G002068	1.74272	0.176323	0.20581	0.0885939
BGI_novel_G002071	2.83727	2.01436	2.40236	2.30646
BGI_novel_G002073	2.95047	1.24489	1.35238	1.6477
BGI_novel_G002074	0.0519521	6.46058	5.75871	0.858644
BGI_novel_G002075	2.12102	0.0473057	0.254997	0.250962
BGI_novel_G002078	2.21309	1.36551	1.69302	1.54597
BGI_novel_G002079	2.29082	1.45593	1.66297	1.96963
BGI_novel_G002080	2.35896	2.07724	0.85599	2.79424
BGI_novel_G002082	1.63846	0	0.15056	0
BGI_novel_G002083	2.78311	0.644625	1.36177	0.731183
BGI_novel_G002084	4.96578	4.11631	3.82477	4.39415
BGI_novel_G002085	1.71516	0.189034	0.0840643	0.128733
BGI_novel_G002086	0.938599	0.159199	0.0840643	2.82782
BGI_novel_G002088	1.71516	0.124328	0.0931094	0.159199
BGI_novel_G002089	3.20216	0.0931094	0.0976108	1.24894
BGI_novel_G002090	4.95497	0.259021	0.141869	1.9988
BGI_novel_G002092	2.09536	0.882317	0.124328	1.12433
BGI_novel_G002093	0.968398	0.644625	0.578536	1.04264
BGI_novel_G002094	0.536053	0.782409	0.933573	1.91584
BGI_novel_G002097	3.33581	0	0.0612002	0.275007
BGI_novel_G002098	3.72865	0	0	0.440066
BGI_novel_G002099	1.90689	0.710761	0.963474	1.19114
BGI_novel_G002100	3.71406	2.73552	2.7984	3.51602
BGI_novel_G002101	1.5008	0.119909	0	0.119909
BGI_novel_G002102	2.1021	0	0	0.63846
BGI_novel_G002103	2.60011	0.0191088	0.0191088	0.34861
BGI_novel_G002104	1.16993	0	0	0.0285692
BGI_novel_G002105	3.66562	0.167786	0	0.99035
BGI_novel_G002106	2.8725	0.485427	0.698959	0.933573
BGI_novel_G002108	2.58256	3.63691	3.8046	3.14459
BGI_novel_G002109	4.47725	3.53398	4.02148	4.08491
BGI_novel_G002112	3.35755	2.03562	2.41233	3.52523
BGI_novel_G002113	0	0.271027	0.5025	1.47681
BGI_novel_G002114	3.34955	2.85665	2.71809	3.86592
BGI_novel_G002118	6.31397	4.18269	3.88622	4.60486
BGI_novel_G002120	0	2.8646	0.102098	0.393233
BGI_novel_G002124	1.75132	0.796321	0.85599	0.826464
BGI_novel_G002126	1.34672	1.67054	1.64923	0.87709
BGI_novel_G002127	2.08066	1.67807	1.87578	3.46771
BGI_novel_G002128	1.71663	1.63227	1.98063	2.83929
BGI_novel_G002132	7.15556	5.71781	5.72119	5.7022
BGI_novel_G002135	8.34982	6.93738	7.39134	7.07614
BGI_novel_G002136	8.75795	7.14095	7.02927	7.21584
BGI_novel_G002139	3.14785	1.5294	1.97453	2.89336
BGI_novel_G002142	2.22959	1.0048	0.785202	1.17845
BGI_novel_G002145	1.37481	0.163499	0.0885939	0.306457
BGI_novel_G002148	1.09311	0.176323	1.44537	1.41323
BGI_novel_G002149	7.90215	6.84017	7.18573	8.12012
BGI_novel_G002150	0	0.81284	1.61824	1.23879
BGI_novel_G002151	2.98246	2.7137	2.32673	1.45242
BGI_novel_G002152	0.644625	0.910733	1.38221	1.0072
BGI_novel_G002156	3.08123	2.58095	2.9279	3.78903
BGI_novel_G002157	3.85599	1.53107	1.99759	2.16564
BGI_novel_G002159	2.78171	2.10657	2.46554	1.94236
BGI_novel_G002160	6.39438	5.30134	5.87627	5.96201
BGI_novel_G002161	3.51012	0.0426443	0.259021	0.411426
BGI_novel_G002162	1.13093	1.51096	0.81284	0.995183
BGI_novel_G002168	1.97697	0	0	0.286881
BGI_novel_G002169	1.84666	0.267036	0.374808	0.542671
BGI_novel_G002170	2.89271	0.568843	0.411426	0.616671
BGI_novel_G002171	2.4069	0.0285692	0.0143553	0.214125
BGI_novel_G002172	7.27904	8.32522	9.74735	0.238787
BGI_novel_G002173	1.09761	1.07496	0.818305	1.46641
BGI_novel_G002175	1.08406	0.948601	1.35426	1.57046
BGI_novel_G002179	0	1.71809	0	0
BGI_novel_G002180	1.11103	0.193246	0.106572	0.137504
BGI_novel_G002182	3.10936	0.938599	2.1188	2.33151
BGI_novel_G002183	0.119909	3.0018	2.91839	0.0840643
BGI_novel_G002184	3.63033	6.6177	7.31756	0
BGI_novel_G002185	2.52021	3.9364	4.5597	0
BGI_novel_G002186	1.71955	1.38773	1.77118	6.6125
BGI_novel_G002187	0	0	0	1.51096
BGI_novel_G002188	2.12102	3.23419	3.40735	7.15822
BGI_novel_G002189	0	1.82782	1.60881	0
BGI_novel_G002190	0.656878	0.189034	0.128733	1.44184
BGI_novel_G002191	2.82103	0.63846	0.154886	1.14622
BGI_novel_G002192	2.66676	0.400538	0.464668	2.86328
BGI_novel_G002193	2.5269	1.55418	1.48371	1.76553
BGI_novel_G002194	2.06005	0	0.0191088	1.3914
BGI_novel_G002195	0	0	0	1.80047
BGI_novel_G002196	2.7627	2.26903	2.53771	3.12653
BGI_novel_G002197	6.95819	5.87962	6.49233	6.35285
BGI_novel_G002198	0.454176	0.0565835	0.176323	1.33151
BGI_novel_G002199	1.0048	1.0635	0.616671	0.0379679
BGI_novel_G002200	2.54102	1.52273	2.02739	2.01555
BGI_novel_G002201	3.26253	0.8101	0.863938	0.99035
BGI_novel_G002202	1.44007	0	0	0.549258
BGI_novel_G002204	1.48371	0.619804	0.565597	0.701919
BGI_novel_G002205	3.02857	1.32385	1.65992	2.50758
BGI_novel_G002206	4.80718	4.52711	4.89417	5.55878
BGI_novel_G002208	7.02794	6.74353	6.27898	7.41177
BGI_novel_G002209	0	2.89336	3.12433	4.40168
BGI_novel_G002210	3.48886	0.263034	0.275007	1.01197
BGI_novel_G002211	1.49399	0.294743	0.610385	2.76341
BGI_novel_G002212	2.92916	0.662965	0.695994	0.845323
BGI_novel_G002213	1.68107	0.242857	0.0612002	0.681074
BGI_novel_G002214	2.00839	0.594549	1.78101	0.363638
BGI_novel_G002215	2.62761	1.69748	3.51181	0.111031
BGI_novel_G002216	1.53605	0	0	0.425817
BGI_novel_G002218	0	4.56356	0.0426443	0
BGI_novel_G002219	2.47681	1.05427	2.24894	0.163499
BGI_novel_G002220	1.97208	0.481988	0.267036	0.454176
BGI_novel_G002221	0.987927	1.0024	1.72828	1.25701
BGI_novel_G002222	0.549258	0.539366	0	2.60802
BGI_novel_G002223	1.89142	1.28096	1.78381	2.45768
BGI_novel_G002224	3.11991	0	0.0658021	0.681074
BGI_novel_G002227	1.97085	1.85864	0.119909	0.298658
BGI_novel_G002229	3.99186	3.36877	3.81147	4.36714
BGI_novel_G002230	2.53688	0.568843	0.956057	0.616671
BGI_novel_G002231	1.46815	0	0	0
BGI_novel_G002233	3.19535	2.05889	3.48156	3.51854
BGI_novel_G002236	2.29376	0.102098	0.0565835	0.404177
BGI_novel_G002237	2.11437	0.0840643	0.119909	0.594549
BGI_novel_G002238	3.67016	2.77891	2.08179	1.66145
BGI_novel_G002239	1.38405	0.440066	1.15056	0.0931094
BGI_novel_G002240	0.197446	6.87344	4.33128	7.56768
BGI_novel_G002241	0.259021	5.08831	3.72247	5.34139
BGI_novel_G002242	1.47162	1.29082	0.759866	1.91839
BGI_novel_G002244	1.43118	0.0285692	0.0840643	0.133125
BGI_novel_G002245	1.02857	0.133125	0.0612002	0.15056
BGI_novel_G002246	2.10545	0.900464	1.0612	2.21412
BGI_novel_G002247	1.6009	0.0379679	0.124328	0.440066
BGI_novel_G002250	2.75203	0.172061	0.0749621	1.02385
BGI_novel_G002251	2.80323	3.15974	3.3599	4.02266
BGI_novel_G002252	2.9994	5.25651	5.08732	3.9855
BGI_novel_G002253	1.56884	0.172061	0.263034	0.644625
BGI_novel_G002254	6.59892	6.06903	6.88809	7.28241
BGI_novel_G002255	2.69153	0	6.13189	6.35949
BGI_novel_G002256	7.16641	5.9908	5.23266	5.76536
BGI_novel_G002257	6.5404	5.6094	5.90761	7.03423
BGI_novel_G002258	8.33691	4.75471	5.34637	4.20893
BGI_novel_G002259	2.67205	0.575312	0.736966	1.15272
BGI_novel_G002261	1.7866	1.848	1.19325	1.70192
BGI_novel_G002262	1.73697	1.22445	0.95109	2.0321
BGI_novel_G002263	1.71516	0.0238467	0	0.15056
BGI_novel_G002264	4.33961	0.159199	0.298658	1.01911
BGI_novel_G002265	4.78799	5.83053	6.00996	6.73041
BGI_novel_G002266	0.931053	1.7754	0.512648	1.23061
BGI_novel_G002267	2.48027	1.54267	1.24082	1.16993
BGI_novel_G002268	3.7852	0	0.0426443	1.19325
BGI_novel_G002269	5.07425	4.32241	3.86954	5.10615
BGI_novel_G002270	0.785202	0.734077	1.20581	1.90689
BGI_novel_G002272	1.89142	2.13532	2.66372	3.38036
BGI_novel_G002274	0.189034	3.03621	0.176323	0.115477
BGI_novel_G002278	1.84398	2.90111	3.16242	3.88622
BGI_novel_G002279	4.38151	5.55755	6.00233	7.74025
BGI_novel_G002281	0	1.38957	0.516015	2.01316
BGI_novel_G002282	1.03562	0.687061	0.997594	2.14078
BGI_novel_G002286	2.95853	0.693022	0.15056	0.189034
BGI_novel_G002290	1.85067	0	0.0703893	0.0795203
BGI_novel_G002291	1.26103	0	0	0.163499
BGI_novel_G002292	2.27302	1.19745	2.20372	2.44714
BGI_novel_G002294	2.67957	3.36317	4.43785	1.32577
BGI_novel_G002295	1.00959	0.499102	0.516015	2.48714
BGI_novel_G002297	1.98063	1.33342	1.64155	2.43652
BGI_novel_G002298	2.15381	1.41684	1.90432	2.26203
BGI_novel_G002299	3.86559	2.89659	2.93797	3.62371
BGI_novel_G002301	2.09085	2.90046	3.33008	2.1375
BGI_novel_G002302	2.59375	1.72683	1.66145	2.41864
BGI_novel_G002303	1.04963	0.329602	0.32577	2.03445
BGI_novel_G002304	4.362	3.40554	2.77751	2.84264
BGI_novel_G002305	2.36923	1.1592	0.475085	1.86526
BGI_novel_G002306	2.16993	0.159199	0.0658021	0.359896
BGI_novel_G002307	1.38957	0.644625	0.63846	1.55418
BGI_novel_G002308	2.7984	0.0840643	0.106572	0.83727
BGI_novel_G002309	0.128733	0	0.0612002	1.72683
BGI_novel_G002310	1.7852	1.30646	2.21412	1.68706
BGI_novel_G002312	1.69451	0	0.137504	0.214125
BGI_novel_G002313	0.230613	3.1511	3.08463	0.0976108
BGI_novel_G002314	2.23368	0.106572	0.209973	0.415037
BGI_novel_G002317	0.861294	1.69896	1.1592	0.710761
BGI_novel_G002318	2.78799	1.60407	2.5737	0.793549
BGI_novel_G002319	2.34861	0.363638	0.201634	0.716625
BGI_novel_G002321	2.49484	0.0976108	0.00958605	0.341037
BGI_novel_G002322	0.425817	0.32577	0.341037	1.01436
BGI_novel_G002323	2.38036	0	0.0658021	0.218265
BGI_novel_G002324	2.61824	0.526069	0.748461	0.925999
BGI_novel_G002326	0.234706	0.0519521	0	2.45768
BGI_novel_G002327	0.0840643	0.0379679	0	2.32193
BGI_novel_G002328	3.03914	2.09311	3.59096	3.26003
BGI_novel_G002329	3.2859	4.21464	4.16484	3.54473
BGI_novel_G002330	1.74846	0.499102	0.333424	1.848
BGI_novel_G002331	2.86196	0.378512	0.475085	0.725378
BGI_novel_G002332	3.45681	0.133125	0.209973	1.27103
BGI_novel_G002333	5.81779	4.58656	5.23394	5.41695
BGI_novel_G002334	2.19114	1.59773	1.34104	0.209973
BGI_novel_G002335	2.23164	1.7556	1.37109	1.17419
BGI_novel_G002336	1.92347	0.0426443	0	0.106572
BGI_novel_G002337	3.46597	1.93734	3.21101	4.31711
BGI_novel_G002338	1.0635	0.436517	0.799087	1.27699
BGI_novel_G002339	3.07553	2.62761	2.14622	2.3505
BGI_novel_G002340	2.31325	0.0519521	0.382206	1.63382
BGI_novel_G002341	2.49057	1.3505	1.50927	1.22651
BGI_novel_G002342	3.33438	1.10434	1.26504	1.80598
BGI_novel_G002343	4.566	3.16296	3.22805	3.41954
BGI_novel_G002344	3.10378	1.87578	2.23879	2.28293
BGI_novel_G002345	3.30159	0.0143553	0	0.62605
BGI_novel_G002346	1.42939	0.0565835	0	0.31034
BGI_novel_G002347	3.01018	0.0238467	0	0.259021
BGI_novel_G002348	1.96347	0.481988	0.728283	0.829173
BGI_novel_G002349	3.37527	1.40418	1.67957	1.27699
BGI_novel_G002350	3	0.302563	0.356144	1.01911
BGI_novel_G002351	1.8784	0.0191088	0	0.254997
BGI_novel_G002352	4.34341	2.14948	1.42403	2.61824
BGI_novel_G002353	2.43829	0.133125	0.0931094	0.635367
BGI_novel_G002354	5.64856	4.40667	4.50229	5.28059
BGI_novel_G002355	2.23471	1.05427	1.45768	1.53605
BGI_novel_G002356	3.18903	7.90803	6.33676	2.52105
BGI_novel_G002357	3.04672	0.970854	2.48113	2.18692
BGI_novel_G002358	3.10322	2.45505	0.874469	1.27103
BGI_novel_G002359	0.222392	1.0612	0.222392	0.193246
BGI_novel_G002360	1.255	0.189034	0.250962	0
BGI_novel_G002361	1.23675	0.447138	0.91584	0.333424
BGI_novel_G002362	2.35896	0.505891	1.04031	0.943609
BGI_novel_G002363	1.95977	2.04498	3.35003	2.23981
BGI_novel_G002364	2.3084	1.23266	1.52607	1.2967
BGI_novel_G002365	1.62449	0.180572	0.464668	0.393233
BGI_novel_G002366	2.10322	0.874469	0.154886	0.106572
BGI_novel_G002367	0.321928	7.66541	7.65265	1.75417
BGI_novel_G002371	3.4651	2.17526	2.69153	2.70929
BGI_novel_G002373	3.23879	3.99759	3.93483	2.79216
BGI_novel_G002374	2.84398	3.49697	3.6202	2.68107
BGI_novel_G002376	1.61667	0.512648	1.00959	1.16135
BGI_novel_G002381	2.29278	1.13969	1.46989	2.17206
BGI_novel_G002382	2.23061	0.83996	0.83996	0.834576
BGI_novel_G002383	2.39232	1.17419	2.69748	3.49228
BGI_novel_G002384	3.666	2.01078	1.83188	2.84532
BGI_novel_G002386	1.97331	1.6151	1.35238	1.1177
BGI_novel_G002387	1.31034	0.0379679	0.41864	0.172061
BGI_novel_G002388	0	1.01436	0.913288	0.804604
BGI_novel_G002389	1.56397	1.25298	0.716625	1.3084
BGI_novel_G002391	1.85067	3.08746	2.36923	3.63033
BGI_novel_G002393	0.367371	0.393233	1.14839	0
BGI_novel_G002394	1.7034	0	0	0.250962
BGI_novel_G002395	2.86724	0.0658021	0.0379679	0.829173
BGI_novel_G002396	1.56071	0.189034	0.450661	2.36644
BGI_novel_G002397	2.33342	0.0565835	0	0.407806
BGI_novel_G002398	3.08576	0	0	0.722466
BGI_novel_G002399	1.99759	0	0.768361	0.378512
BGI_novel_G002400	3.38359	1.82646	3.10154	1.86526
BGI_novel_G002401	1.09761	0.536053	0.468149	0.407806
BGI_novel_G002403	0.115477	0.933573	1.08406	0.468149
BGI_novel_G002404	2.1635	1.56722	1.8784	1.29866
BGI_novel_G002405	0	1.63382	0	0
BGI_novel_G002406	2.33819	2.23471	1.77821	1.41504
BGI_novel_G002408	1.71223	0.0473057	0	0.31034
BGI_novel_G002409	2.18903	1.12212	1.48886	1.3914
BGI_novel_G002410	1.42761	0.704872	0.943609	1.07039
BGI_novel_G002412	1.95358	1.5008	1.26103	1.3296
BGI_novel_G002413	3.20477	0.189034	0.0519521	0.450661
BGI_novel_G002414	2.23777	0	0	0.731183
BGI_novel_G002415	1.70929	1.83458	2.0072	1.20997
BGI_novel_G002416	0.728283	3.41052	3.03972	0.389567
BGI_novel_G002417	2.55172	0.0285692	0	0.382206
BGI_novel_G002418	5.60684	4.67694	4.006	5.79129
BGI_novel_G002419	2.58496	1.66751	1.71076	1.67957
BGI_novel_G002420	2.38221	1.02621	0.659925	2.79978
BGI_novel_G002421	3.34436	1.55908	1.08633	3.3505
BGI_novel_G002422	2.45418	0.887525	0.918386	1.61039
BGI_novel_G002423	0	0.246915	1.03797	0.115477
BGI_novel_G002424	3.92695	2.88101	4.23547	5.13805
BGI_novel_G002425	0	0.471621	1.01673	0.0426443
BGI_novel_G002426	0	0	1.07952	0
BGI_novel_G002427	3.76624	3.45022	4.97116	6.81498
BGI_novel_G002428	0.644625	0.468149	0.337235	3.1021
BGI_novel_G002429	2.02975	0.0658021	0.0658021	0.230613
BGI_novel_G002431	2.25701	1.93609	2.5042	0.874469
BGI_novel_G002433	2.73697	0.15056	0.20581	0.874469
BGI_novel_G002434	4.55888	3.74272	3.77048	4.8495
BGI_novel_G002435	1.37481	1.28096	0.242857	0
BGI_novel_G002436	3.20163	2.07724	1.58816	2.13093
BGI_novel_G002437	2.96039	4.67751	5.16027	2.65688
BGI_novel_G002438	0.374808	5.24615	4.56986	1.66448
BGI_novel_G002439	4.57612	4.31373	4.66884	5.59862
BGI_novel_G002440	1.64616	1	1.1592	0.762703
BGI_novel_G002441	4.65516	4.17206	4.37481	3.35097
BGI_novel_G002443	1.10434	0.172061	0	0.172061
BGI_novel_G002444	4.38635	3.25952	3.29964	3.17579
BGI_novel_G002445	3.31566	1.95853	1.95606	2.34483
BGI_novel_G002446	4.43607	2.70413	2.91009	3.01852
BGI_novel_G002447	2.34009	0	0.0931094	0.34861
BGI_novel_G002448	2.82375	0	0	0.0426443
BGI_novel_G002449	2.15381	0	0	0.218265
BGI_novel_G002450	1.08633	0.363638	0.367371	0.163499
BGI_novel_G002451	2.68332	0.545968	0.344828	0.95109
BGI_novel_G002452	1.98793	1.3296	0	0.818305
BGI_novel_G002453	3.79459	2.76624	2.82307	2.41864
BGI_novel_G002454	3.03621	1.40962	2.34955	1.69153
BGI_novel_G002455	1.53771	0	1.23471	0.736966
BGI_novel_G002456	2.57854	0	0.0238467	0.222392
BGI_novel_G002460	0	0	0	1.1088
BGI_novel_G002462	1.65382	1.76412	2.49228	0.337235
BGI_novel_G002463	2.13641	1.8679	2.46989	0.302563
BGI_novel_G002464	1.11548	1.37109	2.47162	0.15056
BGI_novel_G002465	2.46641	1.62137	2.06924	2.67882
BGI_novel_G002466	2.49313	0.613532	0.512648	1.14187
BGI_novel_G002468	2.97392	0	0.137504	1.0048
BGI_novel_G002469	2.0036	0.15056	0	0.505891
BGI_novel_G002470	1.79355	5.61294	2.54761	1.81558
BGI_novel_G002471	1.20163	5.16605	1.17419	1.09311
BGI_novel_G002472	3.18428	0.457682	1.79632	2.55582
BGI_novel_G002475	0	0.422233	1.18903	1.29866
BGI_novel_G002476	1.66903	0.400538	0.745596	1.1592
BGI_novel_G002477	2.7761	1.7866	2.13093	2.58015
BGI_novel_G002478	4.06034	4.71039	4.04264	6.15691
BGI_novel_G002479	0	3.6477	2.02029	4.50335
BGI_novel_G002480	2.56316	0	0	0
BGI_novel_G002481	2.59932	0.318076	0.20581	0.559084
BGI_novel_G002482	3.41909	3.88036	3.30986	4.57309
BGI_novel_G002484	3.03972	0.0191088	0	0.607232
BGI_novel_G002485	2.65535	0.271027	0	0.672048
BGI_novel_G002487	2.90561	1.1021	2.555	1.03562
BGI_novel_G002488	3.30012	0.0473057	0.15056	0.796321
BGI_novel_G002489	2.67732	1.6009	1.61353	1.95358
BGI_novel_G002490	0	2.49655	0	0
BGI_novel_G002495	1.74703	2.22651	2.10098	2.7977
BGI_novel_G002498	7.32915	6.12846	6.5079	7.05925
BGI_novel_G002499	2.08746	0.759866	0.337235	0.393233
BGI_novel_G002500	3.9342	1.92347	1.86526	1.7034
BGI_novel_G002504	3.41774	2.04148	2.34861	2.45066
BGI_novel_G002505	1.12653	3.93672	4.29155	1.43474
BGI_novel_G002506	2.43652	1.93105	1.87709	2.71149
BGI_novel_G002507	2.61117	1.81558	2.16886	2.31711
BGI_novel_G002508	2.65992	1.19535	0.948601	1.97575
BGI_novel_G002510	6.07867	4.72865	5.33724	5.59206
BGI_novel_G002515	4.05832	4.85831	5.5346	4.54576
BGI_novel_G002516	2.83727	0.197446	0.146221	0.234706
BGI_novel_G002518	5.28614	3.90913	4.06494	5.54391
BGI_novel_G002519	4.14377	2.79216	2.77821	3.00839
BGI_novel_G002520	4.95233	0	0.371094	1.89789
BGI_novel_G002521	2.15597	0	0	0.271027
BGI_novel_G002523	1.95853	0	0.159199	0.263034
BGI_novel_G002524	0.82103	0.751321	0.799087	1.48543
BGI_novel_G002526	2.71443	0	0.0191088	0.356144
BGI_novel_G002527	3.89142	2.12763	1.21826	2.07952
BGI_novel_G002528	1.23675	2.18587	2.43652	0
BGI_novel_G002529	1.39506	0	0	0.20581
BGI_novel_G002530	4.06465	9.11996	8.98475	8.09364
BGI_novel_G002531	1.34672	9.08863	8.66704	8.92153
BGI_novel_G002532	3.13641	8.76371	8.73095	8.43211
BGI_novel_G002533	2.68032	7.72948	7.49889	7.32433
BGI_novel_G002534	3.88427	8.24847	8.68499	7.23697
BGI_novel_G002535	2.34199	0.834576	1.01197	1.71223
BGI_novel_G002537	3.003	0.356144	0.719549	0.62605
BGI_novel_G002538	3.91711	2.67732	4.01108	3.36364
BGI_novel_G002539	2.73697	1.80598	2.40871	2.77048
BGI_novel_G002540	3.97942	0.0285692	0.0749621	0.965938
BGI_novel_G002545	1.88101	0	0.0332762	0.0379679
BGI_novel_G002546	1.63072	0	0	0.218265
BGI_novel_G002547	3.09311	0.250962	0	1.18057
BGI_novel_G002548	4.362	2.73697	2.42939	2.21826
BGI_novel_G002549	5.47573	0	0.180572	1.4974
BGI_novel_G002550	5.02444	1.99277	1.75275	3.93515
BGI_novel_G002551	4.31783	1.79355	1.35614	1.68257
BGI_novel_G002552	2.6009	0.382206	0.180572	0.389567
BGI_novel_G002553	4.24793	3.83592	3.28934	4.88362
BGI_novel_G002554	3.40962	1.35238	1.46118	5.0027
BGI_novel_G002555	3.86394	2.88492	3.32385	2.89466
BGI_novel_G002557	1.45242	0	0.189034	0.133125
BGI_novel_G002558	1.95977	0.785202	0.85599	1.70929
BGI_novel_G002559	5.67957	5.03166	5.59525	6.23087
BGI_novel_G002560	0.847997	1.46467	1.33914	2.89853
BGI_novel_G002561	0.263034	0.799087	0.141869	2.12653
BGI_novel_G002562	1.54432	1.98914	1.47854	3.83424
BGI_novel_G002563	1.18057	0.847997	0.604071	2.49313
BGI_novel_G002564	1.59455	0.963474	1.37109	1.25701
BGI_novel_G002565	2.61589	0.908172	0.850666	1.77821
BGI_novel_G002567	2.61667	1.55582	2.03092	1.90689
BGI_novel_G002568	3.57208	1.7754	1.69153	2.85732
BGI_novel_G002569	1.94111	1.01197	0.847997	1.31615
BGI_novel_G002570	2.83525	1.38957	1.42939	1.38036
BGI_novel_G002571	1.81421	0.385891	0.804604	1.35802
BGI_novel_G002572	3.39232	2.3505	2.75773	3.53771
BGI_novel_G002573	2.59056	1.55745	1.6009	2.15381
BGI_novel_G002575	1.13093	1.90432	1.6151	0.975752
BGI_novel_G002577	1.50758	0.59136	1.9855	1.67205
BGI_novel_G002578	2.04148	1.60249	1.20372	2.97024
BGI_novel_G002579	1.0612	0.905608	0.81284	0.536053
BGI_novel_G002580	1.40599	0.690045	1.18481	0.659925
BGI_novel_G002584	2.12873	0.818305	0.736966	1.09761
BGI_novel_G002585	2.51349	0.863938	0.968398	1.48371
BGI_novel_G002587	1.50589	2.54514	0.928528	0
BGI_novel_G002588	3.15758	1.47508	2.33056	3.87414
BGI_novel_G002589	2.04731	1.58336	1.4991	2.44626
BGI_novel_G002590	0.751321	1.26504	0.604071	1.17419
BGI_novel_G002592	1.11326	0.83996	1.19535	2.12873
BGI_novel_G002593	0.516015	0.209973	0.468149	1.01197
BGI_novel_G002594	4.14187	3.39369	3.87742	5.34507
BGI_novel_G002597	1.32577	0.572081	0.600904	0.742725
BGI_novel_G002599	3.47811	2.22651	2.21101	2.7977
BGI_novel_G002600	0.961006	0.447138	1.19745	1.35426
BGI_novel_G002602	1.51096	0.389567	0.62293	1.72392
BGI_novel_G002603	2.64386	1.44714	2.24489	2.49825
BGI_novel_G002604	0.975752	0.0332762	0.0519521	2.91009
BGI_novel_G002605	1.22033	0	0	0.234706
BGI_novel_G002606	2.76129	4.71223	4.88036	3.05195
BGI_novel_G002608	2.83862	1.54597	1.77821	2.34388
BGI_novel_G002609	1.83592	0.629162	1.18269	1.34483
BGI_novel_G002610	2.96101	1.64309	1.85466	1.58175
BGI_novel_G002611	1.98185	1.01673	0.845323	0.995183
BGI_novel_G002612	3.07952	0	0	0
BGI_novel_G002613	2.92156	0.943609	0.903038	0.928528
BGI_novel_G002614	3.45593	3.67957	3.2032	4.3296
BGI_novel_G002617	2.88166	3.84599	3.54102	3.31325
BGI_novel_G002618	2.93294	2.0048	2.77821	0.823749
BGI_novel_G002619	2.11437	0.695994	0.968398	1.98307
BGI_novel_G002621	2.4069	0.707819	0.672048	1.69748
BGI_novel_G002622	1.19325	0.115477	0.429393	0.992768
BGI_novel_G002623	1.38957	0.359896	0.278976	1.74129
BGI_novel_G002624	2.86394	0.0658021	0.0379679	1.01436
BGI_novel_G002625	3.08123	0.0703893	0	0.665999
BGI_novel_G002626	5.12405	0.0749621	0.267036	1.42761
BGI_novel_G002627	2.92663	4.24336	3.61746	3.37527
BGI_novel_G002628	3.09649	1.63382	1.83323	2.77189
BGI_novel_G002629	1.71955	0.242857	0.246915	0.457682
BGI_novel_G002630	3.70671	3.98853	5.01018	3.92252
BGI_novel_G002631	2.93672	1.86658	2.23675	2.17419
BGI_novel_G002632	0.632268	0.197446	0.34861	1.33724
BGI_novel_G002633	0	1.72392	0	0
BGI_novel_G002634	0.526069	1.48543	0.218265	0.49228
BGI_novel_G002635	1.07952	1.73263	0.978196	1.89659
BGI_novel_G002637	1.16993	0.695994	0.407806	0.82103
BGI_novel_G002639	4.13532	3.38221	1.3914	5.71104
BGI_novel_G002640	1.56071	2.25298	2.73335	0.0703893
BGI_novel_G002641	2.13641	0.271027	0.581753	0.0976108
BGI_novel_G002642	1.02857	0.980635	0.716625	1.39323
BGI_novel_G002643	3.63923	0.20581	0.404177	1.15704
BGI_novel_G002644	2.63227	0.913288	0.850666	1.55908
BGI_novel_G002645	2.55336	1	1.78101	1.37481
BGI_novel_G002646	4.30232	0	0	0.154886
BGI_novel_G002647	3.64116	0	0	0
BGI_novel_G002649	1.48543	2.02266	2.10434	0.650765
BGI_novel_G002650	3.7301	2.00959	2.63614	6.20314
BGI_novel_G002651	0.568843	0	0.378512	2.16564
BGI_novel_G002653	0.246915	0.111031	0	1.13093
BGI_novel_G002654	1.38036	0.995183	0.9855	1.66145
BGI_novel_G002656	0	0.707819	1.34104	0.555816
BGI_novel_G002657	2.76765	0.83727	1.01911	1.25902
BGI_novel_G002658	3.80426	2.92916	2.88166	4.24514
BGI_novel_G002659	2.39689	1.1635	1.42939	1.90175
BGI_novel_G002660	2.07268	0.632268	0.757023	0.933573
BGI_novel_G002661	3.7261	1.60407	1.80873	2.05774
BGI_novel_G002662	5.10364	4.66107	4.63421	6.01235
BGI_novel_G002663	2.52523	0.197446	0.184809	0.529405
BGI_novel_G002664	2.39232	0.214125	0.119909	0.542671
BGI_novel_G002665	3.99156	0.0519521	0.0519521	1.15272
BGI_novel_G002666	2.67129	1.98307	1.70192	3.60526
BGI_novel_G002667	1.37666	0.454176	0.481988	0.407806
BGI_novel_G002668	3.18587	1.50927	1.84666	1.58656
BGI_novel_G002669	2.5319	0.698959	0.77961	0.948601
BGI_novel_G002670	3.29082	0	0.0612002	0.0703893
BGI_novel_G002672	2.28983	0.106572	0.34861	0.282934
BGI_novel_G002675	7.31449	4.81335	6.45483	7.0776
BGI_novel_G002676	1.0048	0.488858	0.499102	0.936088
BGI_novel_G002677	1.63846	0.879706	0.785202	2.44714
BGI_novel_G002678	2.56316	0.0703893	0.0749621	0.0976108
BGI_novel_G002680	3.94953	4.02857	3.56722	2.76483
BGI_novel_G002681	1.81147	0.572081	1.05658	2.16886
BGI_novel_G002682	4.38704	3.68519	2.58576	3.81694
BGI_novel_G002683	2.37388	0.650765	0.226509	1.24894
BGI_novel_G002684	3.256	1.65992	2.60011	2.6096
BGI_novel_G002685	3.35332	1.79355	2.03092	2.15597
BGI_novel_G002687	1.93609	0.807355	0.831877	1.93231
BGI_novel_G002690	1.29866	0.842644	1.15704	0.167786
BGI_novel_G002691	4.61922	3.25197	3.69228	2.96963
BGI_novel_G002692	2.37202	0.0565835	0.0565835	0.895303
BGI_novel_G002693	1.95853	0.337235	0.400538	0.773996
BGI_novel_G002695	2.42939	1.23061	1.0024	3.18851
BGI_novel_G002697	2.7866	1.52105	1.16993	3.24438
BGI_novel_G002698	2.55008	1.72247	1.59455	3.16135
BGI_novel_G002701	4.94455	3.47379	3.65115	5.2859
BGI_novel_G002702	2.75061	1.7754	1.4489	2.15597
BGI_novel_G002703	1.86129	1.12433	1.39689	1.45066
BGI_novel_G002704	1.95482	0.329602	1.20581	0.739848
BGI_novel_G002705	1.95358	1.05427	1.59455	1.22445
BGI_novel_G002706	2.81626	0.632268	0.49228	2.77961
BGI_novel_G002707	2.38957	0.526069	0.728283	3.29327
BGI_novel_G002708	0.773996	0.0931094	0.242857	2.59296
BGI_novel_G002709	2.16564	0	0	0.429393
BGI_novel_G002711	1.3084	0.318076	0.549258	2.04381
BGI_novel_G002712	1.13532	1.20163	0.374808	2.33914
BGI_novel_G002713	0.352382	0.555816	0.115477	1.95606
BGI_novel_G002714	1.45593	0	0	0.176323
BGI_novel_G002716	3.08746	3.79216	3.9241	4.70007
BGI_novel_G002717	2.82443	0.905608	0.973305	1.16993
BGI_novel_G002718	3.32	1.81694	2.35238	3.0321
BGI_novel_G002719	1.5294	0.931053	1.18903	1.45593
BGI_novel_G002721	2.82985	1.61667	1.98793	2.66297
BGI_novel_G002722	2.75061	0.214125	0.172061	0.9855
BGI_novel_G002723	0.978196	0.578536	0.371094	1.61039
BGI_novel_G002724	1.20581	0.238787	0.552541	3.02089
BGI_novel_G002728	1.28096	0.259021	0.529405	0.337235
BGI_novel_G002729	2.41774	0.0143553	0	0.20581
BGI_novel_G002730	1.94611	0.0473057	0	0.282934
BGI_novel_G002735	4.18004	0.436517	0.512648	2.63846
BGI_novel_G002736	1.1635	0.771181	1.25096	1.40418
BGI_novel_G002737	1.54102	4.16832	2.2859	6.57607
BGI_novel_G002738	2.55827	0.823749	0.555816	3.27997
[truncated: 26,985 more rows]
