# Supplementary material for: Integrative analysis of transcriptome and proteome revealed nectary and nectar traits in the plant-pollinator interaction of Nitraria tangutorum Bobrov
Source: BMC Plant Biol. 2021 May 22;21:230. doi: 10.1186/s12870-021-03002-9 (PMC8140516; doi:10.1186/s12870-021-03002-9)
Supplement: Supplementary file 6 — Additional file 6: Supplemental Table 1. Sample description and RNA-seq reads number [file 12870_2021_3002_MOESM6_ESM.xlsx]

## Sheet: Sheet1
Supplemental Table 1. Sample description and RNA-seq reads number.
Developmental Stage	Sample Description	Total Clean Reads (M)	Clean Reads Ratio (%)	Total Mapping Ratio (%)
Stage 1	squaring period	32.41	93.38	61.04
		37.61	93.06	60.5
		29.49	93.46	58.69
Stage 2	early blooming period	44.3	93.6	83.31
		44.9	94.87	83.43
		44.47	93.96	83.67
Stage 3	full blooming period	44.6	94.24	78.42
		44.78	94.63	78.55
		44.81	94.68	79.15
Stage 4	after blooming period	44.98	95.04	69.11
		44.49	94.01	70.11
		40.66	95.31	69.67
