# Supplementary material for: Integrative analysis of transcriptome and proteome revealed nectary and nectar traits in the plant-pollinator interaction of Nitraria tangutorum Bobrov
Source: BMC Plant Biol. 2021 May 22;21:230. doi: 10.1186/s12870-021-03002-9 (PMC8140516; doi:10.1186/s12870-021-03002-9)
Supplement: Supplementary file 7 — Additional file 7: Supplemental Table 2. Transcription factors prediction in different flower development stage comparative groups. Transcription factors (TF) were predicted using hmmsearch (https://www.ebi.ac.uk/Tools/hmmer/) [file 12870_2021_3002_MOESM7_ESM.xlsx]

## Sheet: stage1-VS-stage2.NOIseq_Method.
Supplemental Table 2. Transcription factors prediction in different flower development stage comparative groups.
GeneID	stage1-Expression	stage2-Expression	log2FoldChange(stage2/stage1)	Up/Down-Regulation(stage2/stage1)	TF_family	Cellular Component	Molecular Function	Biological Process	Kegg Orthology	Nr Description
Maker17455	2.6	7.45667	1.52002	Up	MYB	GO:0005634//nucleus;GO:0090406//pollen tube	GO:0000981//RNA polymerase II transcription factor activity, sequence-specific DNA binding;GO:0003677//DNA binding;GO:0043565//sequence-specific DNA binding;GO:0044212//transcription regulatory region DNA binding;GO:0001135//transcription factor activity, RNA polymerase II transcription factor recruiting	GO:0009789//positive regulation of abscisic acid-activated signaling pathway;GO:0030154//cell differentiation;GO:0048235//pollen sperm cell differentiation;GO:0009739//response to gibberellin;GO:1901371//regulation of leaf morphogenesis;GO:0045893//positive regulation of transcription, DNA-templated;GO:0080092//regulation of pollen tube growth;GO:0006357//regulation of transcription from RNA poly…	K09422//transcription factor MYB, plant	KDO54678.1//hypothetical protein CISIN_1g039708mg [Citrus sinensis];gi|641835705|gb|KDO54678.1|//1
Maker17455	2.6	7.45667	1.52002	Up	MYB-related	GO:0005634//nucleus;GO:0090406//pollen tube	GO:0000981//RNA polymerase II transcription factor activity, sequence-specific DNA binding;GO:0003677//DNA binding;GO:0043565//sequence-specific DNA binding;GO:0044212//transcription regulatory region DNA binding;GO:0001135//transcription factor activity, RNA polymerase II transcription factor recruiting	GO:0009789//positive regulation of abscisic acid-activated signaling pathway;GO:0030154//cell differentiation;GO:0048235//pollen sperm cell differentiation;GO:0009739//response to gibberellin;GO:1901371//regulation of leaf morphogenesis;GO:0045893//positive regulation of transcription, DNA-templated;GO:0080092//regulation of pollen tube growth;GO:0006357//regulation of transcription from RNA poly…	K09422//transcription factor MYB, plant	KDO54678.1//hypothetical protein CISIN_1g039708mg [Citrus sinensis];gi|641835705|gb|KDO54678.1|//1
Maker17455	2.6	7.45667	1.52002	Up	MYB	GO:0005634//nucleus;GO:0090406//pollen tube	GO:0000981//RNA polymerase II transcription factor activity, sequence-specific DNA binding;GO:0003677//DNA binding;GO:0043565//sequence-specific DNA binding;GO:0044212//transcription regulatory region DNA binding;GO:0001135//transcription factor activity, RNA polymerase II transcription factor recruiting	GO:0009789//positive regulation of abscisic acid-activated signaling pathway;GO:0030154//cell differentiation;GO:0048235//pollen sperm cell differentiation;GO:0009739//response to gibberellin;GO:1901371//regulation of leaf morphogenesis;GO:0045893//positive regulation of transcription, DNA-templated;GO:0080092//regulation of pollen tube growth;GO:0006357//regulation of transcription from RNA poly…	K09422//transcription factor MYB, plant	KDO54678.1//hypothetical protein CISIN_1g039708mg [Citrus sinensis];gi|641835705|gb|KDO54678.1|//1
Maker17455	2.6	7.45667	1.52002	Up	MYB-related	GO:0005634//nucleus;GO:0090406//pollen tube	GO:0000981//RNA polymerase II transcription factor activity, sequence-specific DNA binding;GO:0003677//DNA binding;GO:0043565//sequence-specific DNA binding;GO:0044212//transcription regulatory region DNA binding;GO:0001135//transcription factor activity, RNA polymerase II transcription factor recruiting	GO:0009789//positive regulation of abscisic acid-activated signaling pathway;GO:0030154//cell differentiation;GO:0048235//pollen sperm cell differentiation;GO:0009739//response to gibberellin;GO:1901371//regulation of leaf morphogenesis;GO:0045893//positive regulation of transcription, DNA-templated;GO:0080092//regulation of pollen tube growth;GO:0006357//regulation of transcription from RNA poly…	K09422//transcription factor MYB, plant	KDO54678.1//hypothetical protein CISIN_1g039708mg [Citrus sinensis];gi|641835705|gb|KDO54678.1|//1
Maker43138	22.37	58.4	1.3844	Up	WRKY	NA	NA	NA	K18835//WRKY transcription factor 2	gi|568841611|ref|XP_006474751.1|//1
BGI_novel_G009281	1.30333	0.01	-7.02606	Down	ABI3VP1	NA	NA	NA	NA	XP_006473401.1//PREDICTED: B3 domain-containing protein REM16-like [Citrus sinensis]
BGI_novel_G015774	0.0766667	8.68333	6.82351	Up	AP2-EREBP	NA	NA	NA	K09286//EREBP-like factor	EOY24623.1//Integrase-type DNA-binding superfamily protein [Theobroma cacao]
Maker37131	9.85667	1.65333	-2.57572	Down	NAC	GO:0005634//nucleus	GO:0003677//DNA binding	GO:0006355//regulation of transcription, DNA-templated;GO:0006351//transcription, DNA-templated	K12862//pleiotropic regulator 1;K13126//polyadenylate-binding protein;K05941//glutathione gamma-glutamylcysteinyltransferase [EC:2.3.2.15]	XP_006451777.1//hypothetical protein CICLE_v10008619mg [Citrus clementina];gi|823131440|ref|XP_012458045.1|//1
Maker37131	9.85667	1.65333	-2.57572	Down	NAC	GO:0005634//nucleus	GO:0003677//DNA binding	GO:0006355//regulation of transcription, DNA-templated;GO:0006351//transcription, DNA-templated	K12862//pleiotropic regulator 1;K13126//polyadenylate-binding protein;K05941//glutathione gamma-glutamylcysteinyltransferase [EC:2.3.2.15]	XP_006451777.1//hypothetical protein CICLE_v10008619mg [Citrus clementina];gi|823131440|ref|XP_012458045.1|//1
BGI_novel_G006817	1.43667	0.466667	-1.62226	Down	AP2-EREBP	NA	NA	NA	K09286//EREBP-like factor	XP_006451256.1//hypothetical protein CICLE_v10009138mg [Citrus clementina]
Maker47406	11.8567	4.91	-1.2719	Down	Alfin-like	NA	GO:0046872//metal ion binding;GO:0003682//chromatin binding	NA	K11446//histone demethylase JARID1 [EC:1.14.11.-];K02603//origin recognition complex subunit 1	gi|590711581|ref|XP_007049148.1|//1;XP_021639924.1//chromatin remodeling protein EBS-like isoform X2 [Hevea brasiliensis]
Maker47406	11.8567	4.91	-1.2719	Down	Alfin-like	NA	GO:0046872//metal ion binding;GO:0003682//chromatin binding	NA	K11446//histone demethylase JARID1 [EC:1.14.11.-];K02603//origin recognition complex subunit 1	gi|590711581|ref|XP_007049148.1|//1;XP_021639924.1//chromatin remodeling protein EBS-like isoform X2 [Hevea brasiliensis]
Maker35296	1.26	0.01	-6.97728	Down	MYB	NA	GO:0003677//DNA binding	NA	K09422//transcription factor MYB, plant	gi|567876909|ref|XP_006431044.1|//1
Maker35296	1.26	0.01	-6.97728	Down	MYB-related	NA	GO:0003677//DNA binding	NA	K09422//transcription factor MYB, plant	gi|567876909|ref|XP_006431044.1|//1
BGI_novel_G010465	2.53667	0.74	-1.77734	Down	bHLH	NA	NA	NA	K04733//interleukin-1 receptor-associated kinase 4 [EC:2.7.11.1];K16189//phytochrome-interacting factor 4;K11253//histone H3	XP_006478880.1//PREDICTED: transcription factor bHLH128 isoform X2 [Citrus sinensis]
Maker20163	8.50667	0.01	-9.73245	Down	C2C2-Dof	GO:0005634//nucleus	GO:0003677//DNA binding	GO:0006355//regulation of transcription, DNA-templated	K20043//clathrin coat assembly protein AP180;K09326//homeobox protein OTX1;K16222//Dof zinc finger protein DOF5.5	gi|641848756|gb|KDO67632.1|//1
Maker36995	14.1867	6.32333	-1.16578	Down	C3H	NA	GO:0046872//metal ion binding	NA	K15308//tristetraprolin	gi|641820938|gb|KDO40750.1|//1;OMO77314.1//Zinc finger, CCCH-type [Corchorus capsularis]
Maker36995	14.1867	6.32333	-1.16578	Down	C3H	NA	GO:0046872//metal ion binding	NA	K15308//tristetraprolin	gi|641820938|gb|KDO40750.1|//1;OMO77314.1//Zinc finger, CCCH-type [Corchorus capsularis]
Maker36995	14.1867	6.32333	-1.16578	Down	C3H	NA	GO:0046872//metal ion binding	NA	K15308//tristetraprolin	gi|641820938|gb|KDO40750.1|//1;OMO77314.1//Zinc finger, CCCH-type [Corchorus capsularis]
Maker20418	6.00667	1.70333	-1.8182	Down	ARF	GO:0005634//nucleus	GO:0003677//DNA binding	GO:0006355//regulation of transcription, DNA-templated;GO:0009734//auxin-activated signaling pathway;GO:0006351//transcription, DNA-templated	K14486//auxin response factor	KDO44682.1//hypothetical protein CISIN_1g005482mg [Citrus sinensis];gi|641825411|gb|KDO44682.1|//1
Maker20418	6.00667	1.70333	-1.8182	Down	ARF	GO:0005634//nucleus	GO:0003677//DNA binding	GO:0006355//regulation of transcription, DNA-templated;GO:0009734//auxin-activated signaling pathway;GO:0006351//transcription, DNA-templated	K14486//auxin response factor	KDO44682.1//hypothetical protein CISIN_1g005482mg [Citrus sinensis];gi|641825411|gb|KDO44682.1|//1
Maker20418	6.00667	1.70333	-1.8182	Down	ARF	GO:0005634//nucleus	GO:0003677//DNA binding	GO:0006355//regulation of transcription, DNA-templated;GO:0009734//auxin-activated signaling pathway;GO:0006351//transcription, DNA-templated	K14486//auxin response factor	KDO44682.1//hypothetical protein CISIN_1g005482mg [Citrus sinensis];gi|641825411|gb|KDO44682.1|//1
Maker35586	13.2633	0.01	-10.3732	Down	LOB	NA	NA	NA	K21994//LOB domain-containing protein 18	gi|255569462|ref|XP_002525698.1|//1
BGI_novel_G001994	20.96	3.10667	-2.7542	Down	LOB	NA	NA	NA	NA	XP_006466482.1//PREDICTED: LOB domain-containing protein 38 [Citrus sinensis]
BGI_novel_G004113	13.72	3.92667	-1.8049	Down	NAC	NA	NA	NA	NA	XP_020550545.1//NAC domain-containing protein 55-like [Sesamum indicum]
Maker02803	2.89333	0.566667	-2.35216	Down	NAC	GO:0005634//nucleus	GO:0003677//DNA binding	GO:0006355//regulation of transcription, DNA-templated;GO:0006351//transcription, DNA-templated	K13126//polyadenylate-binding protein	gi|567859646|ref|XP_006422477.1|//1
BGI_novel_G014806	6.21	1.22333	-2.34378	Down	AP2-EREBP	NA	NA	NA	K13434//pathogenesis-related genes transcriptional activator PTI6	EOX95789.1//AP2/ERF domain-containing transcription factor, putative [Theobroma cacao]
BGI_novel_G013967	1.2	0.103333	-3.53766	Down	WRKY	NA	NA	NA	K13424//WRKY transcription factor 33	XP_015882172.1//PREDICTED: probable WRKY transcription factor 75 [Ziziphus jujuba]
Maker01333	123.7	26.9967	-2.19599	Down	MADS	GO:0005634//nucleus	GO:0000977//RNA polymerase II regulatory region sequence-specific DNA binding;GO:0003700//DNA binding transcription factor activity;GO:0046983//protein dimerization activity	GO:0045944//positive regulation of transcription from RNA polymerase II promoter;GO:0006351//transcription, DNA-templated	K09264//MADS-box transcription factor, plant	XP_006434290.1//hypothetical protein CICLE_v10002422mg [Citrus clementina];gi|802637630|ref|XP_012078322.1|//1
Maker01333	123.7	26.9967	-2.19599	Down	MADS	GO:0005634//nucleus	GO:0000977//RNA polymerase II regulatory region sequence-specific DNA binding;GO:0003700//DNA binding transcription factor activity;GO:0046983//protein dimerization activity	GO:0045944//positive regulation of transcription from RNA polymerase II promoter;GO:0006351//transcription, DNA-templated	K09264//MADS-box transcription factor, plant	XP_006434290.1//hypothetical protein CICLE_v10002422mg [Citrus clementina];gi|802637630|ref|XP_012078322.1|//1
Maker08419	25.8233	7.34667	-1.81351	Down	ABI3VP1	GO:0005634//nucleus	GO:0003677//DNA binding	GO:0006355//regulation of transcription, DNA-templated;GO:0006351//transcription, DNA-templated	K21554//CREB3 regulatory factor	gi|731424850|ref|XP_010663041.1|//1
Maker01221	14.8967	7.01333	-1.08682	Down	MYB	GO:0005634//nucleus	GO:0003677//DNA binding;GO:0003713//transcription coactivator activity;GO:0008270//zinc ion binding	GO:0006357//regulation of transcription from RNA polymerase II promoter;GO:0035065//regulation of histone acetylation;GO:0006351//transcription, DNA-templated	K11314//transcriptional adapter 2-alpha	gi|568830395|ref|XP_006469486.1|//1
Maker01221	14.8967	7.01333	-1.08682	Down	MYB-related	GO:0005634//nucleus	GO:0003677//DNA binding;GO:0003713//transcription coactivator activity;GO:0008270//zinc ion binding	GO:0006357//regulation of transcription from RNA polymerase II promoter;GO:0035065//regulation of histone acetylation;GO:0006351//transcription, DNA-templated	K11314//transcriptional adapter 2-alpha	gi|568830395|ref|XP_006469486.1|//1
BGI_novel_G009448	10.8667	0.143333	-6.24439	Down	NAC	NA	NA	NA	NA	XP_015874527.1//PREDICTED: NAC transcription factor 29-like [Ziziphus jujuba]
Maker39707	29.9967	13.9667	-1.10281	Down	WRKY	GO:0005634//nucleus	GO:0043565//sequence-specific DNA binding;GO:0003700//DNA binding transcription factor activity	GO:0006351//transcription, DNA-templated	K13425//WRKY transcription factor 22	gi|567902822|ref|XP_006443899.1|//1
Maker37296	2.47	6.43	1.38031	Up	MADS	NA	NA	NA	K09260//MADS-box transcription enhancer factor 2A	gi|985440348|ref|XP_015384052.1|//1;XP_015384052.1//PREDICTED: agamous-like MADS-box protein AGL104 isoform X2 [Citrus sinensis]
Maker27867	99.0833	427.54	2.10935	Up	MYB	NA	GO:0003677//DNA binding	NA	K09422//transcription factor MYB, plant	gi|643735011|gb|KDP41681.1|//1
Maker27867	99.0833	427.54	2.10935	Up	MYB-related	NA	GO:0003677//DNA binding	NA	K09422//transcription factor MYB, plant	gi|643735011|gb|KDP41681.1|//1
Maker37015	27.59	73.5633	1.41484	Up	PLATZ	NA	NA	NA	NA	gi|920678638|gb|KOM25651.1|//1
Maker12808	13.1433	2.69667	-2.28508	Down	ARR-B	GO:0005634//nucleus	GO:0003677//DNA binding	GO:0000160//phosphorelay signal transduction system;GO:0006355//regulation of transcription, DNA-templated;GO:0006351//transcription, DNA-templated	K14491//two-component response regulator ARR-B family	EOY00781.1//Two-component sensor histidine kinase bacteria, putative isoform 1 [Theobroma cacao];gi|590695648|ref|XP_007044949.1|//1
Maker12808	13.1433	2.69667	-2.28508	Down	ARR-B	GO:0005634//nucleus	GO:0003677//DNA binding	GO:0000160//phosphorelay signal transduction system;GO:0006355//regulation of transcription, DNA-templated;GO:0006351//transcription, DNA-templated	K14491//two-component response regulator ARR-B family	EOY00781.1//Two-component sensor histidine kinase bacteria, putative isoform 1 [Theobroma cacao];gi|590695648|ref|XP_007044949.1|//1
Maker07482	144.267	32.2567	-2.16107	Down	NAC	GO:0005634//nucleus	GO:0003677//DNA binding	GO:0006355//regulation of transcription, DNA-templated;GO:0006351//transcription, DNA-templated	K12862//pleiotropic regulator 1;K13126//polyadenylate-binding protein;K05941//glutathione gamma-glutamylcysteinyltransferase [EC:2.3.2.15]	gi|925170189|gb|ALC79011.1|//1
Maker28350	4.60333	1.18667	-1.95576	Down	C3H	NA	GO:0003723//RNA binding;GO:0046872//metal ion binding	NA	NA	XP_006470661.1//PREDICTED: zinc finger CCCH domain-containing protein 55 isoform X1 [Citrus sinensis];gi|568832901|ref|XP_006470661.1|//1
Maker28350	4.60333	1.18667	-1.95576	Down	C3H	NA	GO:0003723//RNA binding;GO:0046872//metal ion binding	NA	NA	XP_006470661.1//PREDICTED: zinc finger CCCH domain-containing protein 55 isoform X1 [Citrus sinensis];gi|568832901|ref|XP_006470661.1|//1
Maker36739	2.12667	0.59	-1.84981	Down	G2-like	GO:0005634//nucleus	GO:0003677//DNA binding	GO:0006355//regulation of transcription, DNA-templated;GO:0006351//transcription, DNA-templated	K12741//heterogeneous nuclear ribonucleoprotein A1/A3;K06236//collagen, type I, alpha;K14491//two-component response regulator ARR-B family;K01940//argininosuccinate synthase [EC:6.3.4.5]	gi|568881944|ref|XP_006493809.1|//1;XP_006493809.1//PREDICTED: myb family transcription factor APL isoform X1 [Citrus sinensis]
Maker36739	2.12667	0.59	-1.84981	Down	MYB	GO:0005634//nucleus	GO:0003677//DNA binding	GO:0006355//regulation of transcription, DNA-templated;GO:0006351//transcription, DNA-templated	K12741//heterogeneous nuclear ribonucleoprotein A1/A3;K06236//collagen, type I, alpha;K14491//two-component response regulator ARR-B family;K01940//argininosuccinate synthase [EC:6.3.4.5]	gi|568881944|ref|XP_006493809.1|//1;XP_006493809.1//PREDICTED: myb family transcription factor APL isoform X1 [Citrus sinensis]
Maker36739	2.12667	0.59	-1.84981	Down	G2-like	GO:0005634//nucleus	GO:0003677//DNA binding	GO:0006355//regulation of transcription, DNA-templated;GO:0006351//transcription, DNA-templated	K12741//heterogeneous nuclear ribonucleoprotein A1/A3;K06236//collagen, type I, alpha;K14491//two-component response regulator ARR-B family;K01940//argininosuccinate synthase [EC:6.3.4.5]	gi|568881944|ref|XP_006493809.1|//1;XP_006493809.1//PREDICTED: myb family transcription factor APL isoform X1 [Citrus sinensis]
Maker36739	2.12667	0.59	-1.84981	Down	MYB	GO:0005634//nucleus	GO:0003677//DNA binding	GO:0006355//regulation of transcription, DNA-templated;GO:0006351//transcription, DNA-templated	K12741//heterogeneous nuclear ribonucleoprotein A1/A3;K06236//collagen, type I, alpha;K14491//two-component response regulator ARR-B family;K01940//argininosuccinate synthase [EC:6.3.4.5]	gi|568881944|ref|XP_006493809.1|//1;XP_006493809.1//PREDICTED: myb family transcription factor APL isoform X1 [Citrus sinensis]
Maker10404	3.90667	47.9333	3.61702	Up	MADS	GO:0005634//nucleus	GO:0003677//DNA binding;GO:0046983//protein dimerization activity	GO:0006355//regulation of transcription, DNA-templated;GO:0006351//transcription, DNA-templated	K04454//MADS-box transcription enhancer factor 2C	gi|567896254|ref|XP_006440615.1|//1;XP_006440615.1//hypothetical protein CICLE_v10020575mg [Citrus clementina]
Maker10404	3.90667	47.9333	3.61702	Up	MADS	GO:0005634//nucleus	GO:0003677//DNA binding;GO:0046983//protein dimerization activity	GO:0006355//regulation of transcription, DNA-templated;GO:0006351//transcription, DNA-templated	K04454//MADS-box transcription enhancer factor 2C	gi|567896254|ref|XP_006440615.1|//1;XP_006440615.1//hypothetical protein CICLE_v10020575mg [Citrus clementina]
Maker14156	12.25	3.17333	-1.94871	Down	MYB	GO:0005634//nucleus	GO:0000981//RNA polymerase II transcription factor activity, sequence-specific DNA binding;GO:0003677//DNA binding;GO:0043565//sequence-specific DNA binding;GO:0044212//transcription regulatory region DNA binding;GO:0001135//transcription factor activity, RNA polymerase II transcription factor recruiting	GO:0009751//response to salicylic acid;GO:0006357//regulation of transcription from RNA polymerase II promoter;GO:0030154//cell differentiation;GO:0009909//regulation of flower development;GO:0009753//response to jasmonic acid	K09422//transcription factor MYB, plant	gi|590722298|ref|XP_007051856.1|//1
Maker14156	12.25	3.17333	-1.94871	Down	MYB-related	GO:0005634//nucleus	GO:0000981//RNA polymerase II transcription factor activity, sequence-specific DNA binding;GO:0003677//DNA binding;GO:0043565//sequence-specific DNA binding;GO:0044212//transcription regulatory region DNA binding;GO:0001135//transcription factor activity, RNA polymerase II transcription factor recruiting	GO:0009751//response to salicylic acid;GO:0006357//regulation of transcription from RNA polymerase II promoter;GO:0030154//cell differentiation;GO:0009909//regulation of flower development;GO:0009753//response to jasmonic acid	K09422//transcription factor MYB, plant	gi|590722298|ref|XP_007051856.1|//1
Maker12386	13.15	27.2333	1.05031	Up	ARF	GO:0005634//nucleus	GO:0003677//DNA binding	GO:0006355//regulation of transcription, DNA-templated;GO:0009734//auxin-activated signaling pathway;GO:0006351//transcription, DNA-templated	K14486//auxin response factor	gi|641857853|gb|KDO76598.1|//1;XP_006476351.1//PREDICTED: auxin response factor 9 isoform X2 [Citrus sinensis]
Maker12386	13.15	27.2333	1.05031	Up	ARF	GO:0005634//nucleus	GO:0003677//DNA binding	GO:0006355//regulation of transcription, DNA-templated;GO:0009734//auxin-activated signaling pathway;GO:0006351//transcription, DNA-templated	K14486//auxin response factor	gi|641857853|gb|KDO76598.1|//1;XP_006476351.1//PREDICTED: auxin response factor 9 isoform X2 [Citrus sinensis]
Maker12386	13.15	27.2333	1.05031	Up	ARF	GO:0005634//nucleus	GO:0003677//DNA binding	GO:0006355//regulation of transcription, DNA-templated;GO:0009734//auxin-activated signaling pathway;GO:0006351//transcription, DNA-templated	K14486//auxin response factor	gi|641857853|gb|KDO76598.1|//1;XP_006476351.1//PREDICTED: auxin response factor 9 isoform X2 [Citrus sinensis]
Maker26041	5.96	1.02	-2.54674	Down	GRAS	NA	NA	GO:0006355//regulation of transcription, DNA-templated;GO:0006351//transcription, DNA-templated	K14494//DELLA protein	gi|641845347|gb|KDO64235.1|//1
Maker31618	15.18	6.25	-1.28024	Down	MADS	GO:0005634//nucleus	GO:0000977//RNA polymerase II regulatory region sequence-specific DNA binding;GO:0003700//DNA binding transcription factor activity;GO:0046983//protein dimerization activity	GO:0045944//positive regulation of transcription from RNA polymerase II promoter;GO:0048443//stamen development;GO:0048440//carpel development;GO:0010076//maintenance of floral meristem identity;GO:0006351//transcription, DNA-templated;GO:0048442//sepal development;GO:0048441//petal development	K09264//MADS-box transcription factor, plant	gi|802568715|ref|XP_012067820.1|//1
Maker05368	3.52667	0.01	-8.46216	Down	bHLH	NA	GO:0046983//protein dimerization activity	NA	K04733//interleukin-1 receptor-associated kinase 4 [EC:2.7.11.1];K20558//transcription factor SPEECHLESS	gi|567860670|ref|XP_006422989.1|//1
Maker32369	5.23333	1.62667	-1.68581	Down	mTERF	NA	GO:0003690//double-stranded DNA binding	GO:0006355//regulation of transcription, DNA-templated	K15032//mTERF domain-containing protein, mitochondrial	gi|641845460|gb|KDO64348.1|//1
BGI_novel_G006435	8.64667	0.0666667	-7.01903	Down	FAR1	NA	NA	NA	K17604//zinc finger SWIM domain-containing protein 3	XP_010660478.1//PREDICTED: protein FAR1-RELATED SEQUENCE 5-like [Vitis vinifera]
Maker26231	35.4367	11.8067	-1.58564	Down	MADS	GO:0005634//nucleus	GO:0000977//RNA polymerase II regulatory region sequence-specific DNA binding;GO:0003700//DNA binding transcription factor activity;GO:0046983//protein dimerization activity	GO:0045944//positive regulation of transcription from RNA polymerase II promoter;GO:0006351//transcription, DNA-templated	K09264//MADS-box transcription factor, plant	KDO71079.1//hypothetical protein CISIN_1g027470mg [Citrus sinensis];gi|147868421|gb|ABQ51322.1|//1;XP_006425563.1//hypothetical protein CICLE_v10026433mg [Citrus clementina]
Maker26231	35.4367	11.8067	-1.58564	Down	MADS	GO:0005634//nucleus	GO:0000977//RNA polymerase II regulatory region sequence-specific DNA binding;GO:0003700//DNA binding transcription factor activity;GO:0046983//protein dimerization activity	GO:0045944//positive regulation of transcription from RNA polymerase II promoter;GO:0006351//transcription, DNA-templated	K09264//MADS-box transcription factor, plant	KDO71079.1//hypothetical protein CISIN_1g027470mg [Citrus sinensis];gi|147868421|gb|ABQ51322.1|//1;XP_006425563.1//hypothetical protein CICLE_v10026433mg [Citrus clementina]
Maker22726	5.42333	1.05	-2.36879	Down	MYB	GO:0005634//nucleus	GO:0003677//DNA binding;GO:0008270//zinc ion binding	GO:0006355//regulation of transcription, DNA-templated;GO:0006351//transcription, DNA-templated	K08869//aarF domain-containing kinase;K17613//calcineurin-binding protein cabin-1	gi|763798170|gb|KJB65125.1|//1
Maker22726	5.42333	1.05	-2.36879	Down	MYB-related	GO:0005634//nucleus	GO:0003677//DNA binding;GO:0008270//zinc ion binding	GO:0006355//regulation of transcription, DNA-templated;GO:0006351//transcription, DNA-templated	K08869//aarF domain-containing kinase;K17613//calcineurin-binding protein cabin-1	gi|763798170|gb|KJB65125.1|//1
BGI_novel_G005331	54.2767	18.6	-1.54503	Down	SBP	NA	NA	NA	K20641//Rho GTPase-activating protein 20;K13415//protein brassinosteroid insensitive 1 [EC:2.7.10.1 2.7.11.1]	AQM55951.1//squamosa promoter binding protein-like protein [Litchi chinensis]
Maker09770	16.4333	3.74	-2.13551	Down	bHLH	NA	GO:0046983//protein dimerization activity	NA	K13422//transcription factor MYC2	gi|731420200|ref|XP_010661301.1|//1
Maker30086	16.4333	3.74	-2.13551	Down	bHLH	NA	GO:0046983//protein dimerization activity	NA	K13422//transcription factor MYC2	gi|731420200|ref|XP_010661301.1|//1
Maker25837	7.10667	0.866667	-3.03562	Down	AP2-EREBP	GO:0005634//nucleus	GO:0003677//DNA binding;GO:0003700//DNA binding transcription factor activity	GO:0007275//multicellular organism development;GO:0006351//transcription, DNA-templated	K09285//AP2-like factor, ANT lineage	gi|643733862|gb|KDP40705.1|//1;XP_021294035.1//AP2-like ethylene-responsive transcription factor AIL1 [Herrania umbratica];XP_020416415.1//AP2-like ethylene-responsive transcription factor AIL1 isoform X1 [Prunus persica]
Maker25837	7.10667	0.866667	-3.03562	Down	AP2-EREBP	GO:0005634//nucleus	GO:0003677//DNA binding;GO:0003700//DNA binding transcription factor activity	GO:0007275//multicellular organism development;GO:0006351//transcription, DNA-templated	K09285//AP2-like factor, ANT lineage	gi|643733862|gb|KDP40705.1|//1;XP_021294035.1//AP2-like ethylene-responsive transcription factor AIL1 [Herrania umbratica];XP_020416415.1//AP2-like ethylene-responsive transcription factor AIL1 isoform X1 [Prunus persica]
Maker25837	7.10667	0.866667	-3.03562	Down	AP2-EREBP	GO:0005634//nucleus	GO:0003677//DNA binding;GO:0003700//DNA binding transcription factor activity	GO:0007275//multicellular organism development;GO:0006351//transcription, DNA-templated	K09285//AP2-like factor, ANT lineage	gi|643733862|gb|KDP40705.1|//1;XP_021294035.1//AP2-like ethylene-responsive transcription factor AIL1 [Herrania umbratica];XP_020416415.1//AP2-like ethylene-responsive transcription factor AIL1 isoform X1 [Prunus persica]
Maker38408	7.21333	1.74667	-2.04606	Down	SBP	GO:0005634//nucleus	GO:0046872//metal ion binding;GO:0003677//DNA binding;GO:0003700//DNA binding transcription factor activity	GO:0009908//flower development;GO:0006351//transcription, DNA-templated	K20641//Rho GTPase-activating protein 20;K13415//protein brassinosteroid insensitive 1 [EC:2.7.10.1 2.7.11.1]	AQM55951.1//squamosa promoter binding protein-like protein [Litchi chinensis];gi|645245838|ref|XP_008229071.1|//1
Maker38408	7.21333	1.74667	-2.04606	Down	SBP	GO:0005634//nucleus	GO:0046872//metal ion binding;GO:0003677//DNA binding;GO:0003700//DNA binding transcription factor activity	GO:0009908//flower development;GO:0006351//transcription, DNA-templated	K20641//Rho GTPase-activating protein 20;K13415//protein brassinosteroid insensitive 1 [EC:2.7.10.1 2.7.11.1]	AQM55951.1//squamosa promoter binding protein-like protein [Litchi chinensis];gi|645245838|ref|XP_008229071.1|//1
Maker38408	7.21333	1.74667	-2.04606	Down	SBP	GO:0005634//nucleus	GO:0046872//metal ion binding;GO:0003677//DNA binding;GO:0003700//DNA binding transcription factor activity	GO:0009908//flower development;GO:0006351//transcription, DNA-templated	K20641//Rho GTPase-activating protein 20;K13415//protein brassinosteroid insensitive 1 [EC:2.7.10.1 2.7.11.1]	AQM55951.1//squamosa promoter binding protein-like protein [Litchi chinensis];gi|645245838|ref|XP_008229071.1|//1
Maker27418	65.9267	15.7533	-2.06521	Down	C2C2-CO-like	GO:0005634//nucleus	GO:0008270//zinc ion binding	NA	K12135//zinc finger protein CONSTANS	gi|568828741|ref|XP_006468698.1|//1
BGI_novel_G005819	3.28333	1.04	-1.65858	Down	ABI3VP1	NA	NA	NA	NA	GAV79745.1//B3 domain-containing protein [Cephalotus follicularis]
Maker31392	27.8	7.29	-1.93109	Down	FAR1	NA	NA	NA	K17604//zinc finger SWIM domain-containing protein 3	gi|728837535|gb|KHG16978.1|//1;XP_015386735.1//PREDICTED: protein FAR-RED IMPAIRED RESPONSE 1 isoform X1 [Citrus sinensis]
Maker31392	27.8	7.29	-1.93109	Down	FAR1	NA	NA	NA	K17604//zinc finger SWIM domain-containing protein 3	gi|728837535|gb|KHG16978.1|//1;XP_015386735.1//PREDICTED: protein FAR-RED IMPAIRED RESPONSE 1 isoform X1 [Citrus sinensis]
Maker31392	27.8	7.29	-1.93109	Down	FAR1	NA	NA	NA	K17604//zinc finger SWIM domain-containing protein 3	gi|728837535|gb|KHG16978.1|//1;XP_015386735.1//PREDICTED: protein FAR-RED IMPAIRED RESPONSE 1 isoform X1 [Citrus sinensis]
Maker31392	27.8	7.29	-1.93109	Down	FAR1	NA	NA	NA	K17604//zinc finger SWIM domain-containing protein 3	gi|728837535|gb|KHG16978.1|//1;XP_015386735.1//PREDICTED: protein FAR-RED IMPAIRED RESPONSE 1 isoform X1 [Citrus sinensis]
BGI_novel_G015958	5.82	0.983333	-2.56527	Down	GRF	NA	NA	NA	NA	EOY24548.1//Growth-regulating factor 2 [Theobroma cacao]
BGI_novel_G000042	2.06333	0.91	-1.18104	Down	FAR1	NA	NA	NA	K14509//ethylene receptor [EC:2.7.13.-];K17604//zinc finger SWIM domain-containing protein 3;K13963//serpin B	XP_007033943.1//PREDICTED: protein FAR1-RELATED SEQUENCE 5 [Theobroma cacao]
Maker31743	5.75	1.72667	-1.73557	Down	FAR1	NA	NA	NA	K17604//zinc finger SWIM domain-containing protein 3	XP_006468531.1//PREDICTED: protein FAR-RED IMPAIRED RESPONSE 1 isoform X2 [Citrus sinensis];gi|568828401|ref|XP_006468532.1|//1
Maker25761	130.257	338.177	1.37642	Up	AP2-EREBP	GO:0005634//nucleus	GO:0003677//DNA binding;GO:0003700//DNA binding transcription factor activity	GO:0006351//transcription, DNA-templated	K09286//EREBP-like factor	gi|568822806|ref|XP_006465817.1|//1;XP_006465817.1//PREDICTED: ethylene-responsive transcription factor RAP2-12 isoform X2 [Citrus sinensis]
Maker25761	130.257	338.177	1.37642	Up	AP2-EREBP	GO:0005634//nucleus	GO:0003677//DNA binding;GO:0003700//DNA binding transcription factor activity	GO:0006351//transcription, DNA-templated	K09286//EREBP-like factor	gi|568822806|ref|XP_006465817.1|//1;XP_006465817.1//PREDICTED: ethylene-responsive transcription factor RAP2-12 isoform X2 [Citrus sinensis]
Maker46831	17.8933	4.91667	-1.86367	Down	AP2-EREBP	GO:0005634//nucleus	GO:0003677//DNA binding;GO:0003700//DNA binding transcription factor activity	GO:0007275//multicellular organism development;GO:0006351//transcription, DNA-templated	K09285//AP2-like factor, ANT lineage	XP_006426254.1//hypothetical protein CICLE_v10025339mg [Citrus clementina];XP_006466327.1//PREDICTED: AP2-like ethylene-responsive transcription factor AIL6 isoform X2 [Citrus sinensis];gi|567867263|ref|XP_006426254.1|//1
Maker46831	17.8933	4.91667	-1.86367	Down	AP2-EREBP	GO:0005634//nucleus	GO:0003677//DNA binding;GO:0003700//DNA binding transcription factor activity	GO:0007275//multicellular organism development;GO:0006351//transcription, DNA-templated	K09285//AP2-like factor, ANT lineage	XP_006426254.1//hypothetical protein CICLE_v10025339mg [Citrus clementina];XP_006466327.1//PREDICTED: AP2-like ethylene-responsive transcription factor AIL6 isoform X2 [Citrus sinensis];gi|567867263|ref|XP_006426254.1|//1
Maker46831	17.8933	4.91667	-1.86367	Down	AP2-EREBP	GO:0005634//nucleus	GO:0003677//DNA binding;GO:0003700//DNA binding transcription factor activity	GO:0007275//multicellular organism development;GO:0006351//transcription, DNA-templated	K09285//AP2-like factor, ANT lineage	XP_006426254.1//hypothetical protein CICLE_v10025339mg [Citrus clementina];XP_006466327.1//PREDICTED: AP2-like ethylene-responsive transcription factor AIL6 isoform X2 [Citrus sinensis];gi|567867263|ref|XP_006426254.1|//1
Maker07958	9.79667	4.63333	-1.08024	Down	AP2-EREBP	GO:0005634//nucleus	GO:0003677//DNA binding;GO:0003700//DNA binding transcription factor activity	GO:0007275//multicellular organism development;GO:0006351//transcription, DNA-templated	K09284//AP2-like factor, euAP2 lineage	gi|567864058|ref|XP_006424678.1|//1;XP_006488204.1//PREDICTED: ethylene-responsive transcription factor RAP2-7 isoform X2 [Citrus sinensis]
Maker07958	9.79667	4.63333	-1.08024	Down	AP2-EREBP	GO:0005634//nucleus	GO:0003677//DNA binding;GO:0003700//DNA binding transcription factor activity	GO:0007275//multicellular organism development;GO:0006351//transcription, DNA-templated	K09284//AP2-like factor, euAP2 lineage	gi|567864058|ref|XP_006424678.1|//1;XP_006488204.1//PREDICTED: ethylene-responsive transcription factor RAP2-7 isoform X2 [Citrus sinensis]
Maker27796	3.47667	0.95	-1.87171	Down	ABI3VP1	GO:0005634//nucleus	GO:0003677//DNA binding	GO:0006355//regulation of transcription, DNA-templated;GO:0006351//transcription, DNA-templated	K21554//CREB3 regulatory factor	gi|802592716|ref|XP_012071732.1|//1;XP_018821603.1//PREDICTED: B3 domain-containing protein REM16-like [Juglans regia]
Maker27796	3.47667	0.95	-1.87171	Down	ABI3VP1	GO:0005634//nucleus	GO:0003677//DNA binding	GO:0006355//regulation of transcription, DNA-templated;GO:0006351//transcription, DNA-templated	K21554//CREB3 regulatory factor	gi|802592716|ref|XP_012071732.1|//1;XP_018821603.1//PREDICTED: B3 domain-containing protein REM16-like [Juglans regia]
BGI_novel_G003716	5.63	0.42	-3.74467	Down	TAZ	NA	NA	NA	K10523//speckle-type POZ protein;K04498//E1A/CREB-binding protein [EC:2.3.1.48];K02987//small subunit ribosomal protein S4e	XP_006476936.1//PREDICTED: BTB/POZ and TAZ domain-containing protein 1-like [Citrus sinensis]
Maker22931	3.82	0.206667	-4.2082	Down	MADS	GO:0005634//nucleus	GO:0000977//RNA polymerase II regulatory region sequence-specific DNA binding;GO:0003700//DNA binding transcription factor activity;GO:0046983//protein dimerization activity	GO:0045944//positive regulation of transcription from RNA polymerase II promoter;GO:0006351//transcription, DNA-templated	K09260//MADS-box transcription enhancer factor 2A	NP_001275771.1//SOC1-like protein 2 [Citrus sinensis];gi|567858262|ref|XP_006421814.1|//1
Maker37801	32.84	15.2433	-1.10728	Down	FHA	NA	NA	NA	K13216//nuclear inhibitor of protein phosphatase 1 [EC:3.1.4.-]	gi|568857810|ref|XP_006482457.1|//1;XP_006482457.1//PREDICTED: kanadaptin [Citrus sinensis]
Maker37801	32.84	15.2433	-1.10728	Down	FHA	NA	NA	NA	K13216//nuclear inhibitor of protein phosphatase 1 [EC:3.1.4.-]	gi|568857810|ref|XP_006482457.1|//1;XP_006482457.1//PREDICTED: kanadaptin [Citrus sinensis]
Maker45133	51.41	12.3367	-2.0591	Down	C2C2-YABBY	NA	NA	GO:0007275//multicellular organism development	NA	OMP02209.1//YABBY protein [Corchorus capsularis];gi|590677097|ref|XP_007039924.1|//1
Maker45133	51.41	12.3367	-2.0591	Down	C2C2-YABBY	NA	NA	GO:0007275//multicellular organism development	NA	OMP02209.1//YABBY protein [Corchorus capsularis];gi|590677097|ref|XP_007039924.1|//1
BGI_novel_G011320	3.94667	13.1833	1.74001	Up	G2-like	NA	NA	NA	K12741//heterogeneous nuclear ribonucleoprotein A1/A3;K06236//collagen, type I, alpha;K01940//argininosuccinate synthase [EC:6.3.4.5]	XP_015383423.1//PREDICTED: protein PHR1-LIKE 1 isoform X2 [Citrus sinensis]
BGI_novel_G011320	3.94667	13.1833	1.74001	Up	MYB	NA	NA	NA	K12741//heterogeneous nuclear ribonucleoprotein A1/A3;K06236//collagen, type I, alpha;K01940//argininosuccinate synthase [EC:6.3.4.5]	XP_015383423.1//PREDICTED: protein PHR1-LIKE 1 isoform X2 [Citrus sinensis]
BGI_novel_G015947	1.92667	0.213333	-3.17493	Down	HSF	NA	NA	NA	K09419//heat shock transcription factor, other eukaryote	XP_006440567.1//hypothetical protein CICLE_v10021287mg [Citrus clementina]
Maker26589	8.78333	2.07	-2.08514	Down	MYB	GO:0005634//nucleus	GO:0003677//DNA binding	GO:0006355//regulation of transcription, DNA-templated;GO:0006351//transcription, DNA-templated	K08869//aarF domain-containing kinase;K17613//calcineurin-binding protein cabin-1	gi|568864748|ref|XP_006485754.1|//1;XP_006485754.1//PREDICTED: transcription factor DIVARICATA [Citrus sinensis]
Maker26589	8.78333	2.07	-2.08514	Down	MYB-related	GO:0005634//nucleus	GO:0003677//DNA binding	GO:0006355//regulation of transcription, DNA-templated;GO:0006351//transcription, DNA-templated	K08869//aarF domain-containing kinase;K17613//calcineurin-binding protein cabin-1	gi|568864748|ref|XP_006485754.1|//1;XP_006485754.1//PREDICTED: transcription factor DIVARICATA [Citrus sinensis]
Maker26589	8.78333	2.07	-2.08514	Down	MYB	GO:0005634//nucleus	GO:0003677//DNA binding	GO:0006355//regulation of transcription, DNA-templated;GO:0006351//transcription, DNA-templated	K08869//aarF domain-containing kinase;K17613//calcineurin-binding protein cabin-1	gi|568864748|ref|XP_006485754.1|//1;XP_006485754.1//PREDICTED: transcription factor DIVARICATA [Citrus sinensis]
Maker26589	8.78333	2.07	-2.08514	Down	MYB-related	GO:0005634//nucleus	GO:0003677//DNA binding	GO:0006355//regulation of transcription, DNA-templated;GO:0006351//transcription, DNA-templated	K08869//aarF domain-containing kinase;K17613//calcineurin-binding protein cabin-1	gi|568864748|ref|XP_006485754.1|//1;XP_006485754.1//PREDICTED: transcription factor DIVARICATA [Citrus sinensis]
Maker26589	8.78333	2.07	-2.08514	Down	MYB	GO:0005634//nucleus	GO:0003677//DNA binding	GO:0006355//regulation of transcription, DNA-templated;GO:0006351//transcription, DNA-templated	K08869//aarF domain-containing kinase;K17613//calcineurin-binding protein cabin-1	gi|568864748|ref|XP_006485754.1|//1;XP_006485754.1//PREDICTED: transcription factor DIVARICATA [Citrus sinensis]
Maker26589	8.78333	2.07	-2.08514	Down	MYB-related	GO:0005634//nucleus	GO:0003677//DNA binding	GO:0006355//regulation of transcription, DNA-templated;GO:0006351//transcription, DNA-templated	K08869//aarF domain-containing kinase;K17613//calcineurin-binding protein cabin-1	gi|568864748|ref|XP_006485754.1|//1;XP_006485754.1//PREDICTED: transcription factor DIVARICATA [Citrus sinensis]
Maker37027	1.15	0.523333	-1.13583	Down	bHLH	NA	GO:0046983//protein dimerization activity	NA	K13422//transcription factor MYC2	gi|566161714|ref|XP_006385657.1|//1
BGI_novel_G000311	8.68	0.863333	-3.32971	Down	HSF	NA	NA	NA	K09419//heat shock transcription factor, other eukaryote	XP_020213314.1//heat stress transcription factor B-3 [Cajanus cajan]
Maker39024	0.6	1.73	1.52774	Up	Trihelix	NA	NA	NA	K03006//DNA-directed RNA polymerase II subunit RPB1 [EC:2.7.7.6];K04733//interleukin-1 receptor-associated kinase 4 [EC:2.7.11.1];K14709//solute carrier family 39 (zinc transporter), member 1/2/3	gi|567855303|ref|XP_006420771.1|//1;XP_006420771.1//hypothetical protein CICLE_v10005329mg [Citrus clementina]
Maker39024	0.6	1.73	1.52774	Up	Trihelix	NA	NA	NA	K03006//DNA-directed RNA polymerase II subunit RPB1 [EC:2.7.7.6];K04733//interleukin-1 receptor-associated kinase 4 [EC:2.7.11.1];K14709//solute carrier family 39 (zinc transporter), member 1/2/3	gi|567855303|ref|XP_006420771.1|//1;XP_006420771.1//hypothetical protein CICLE_v10005329mg [Citrus clementina]
Maker40989	82.7933	40.5167	-1.031	Down	C2C2-GATA	NA	GO:0008270//zinc ion binding;GO:0043565//sequence-specific DNA binding;GO:0003700//DNA binding transcription factor activity	NA	K17895//GATA-binding protein 3;K21630//GATA-type zinc finger protein 1	gi|568869746|ref|XP_006488078.1|//1;XP_006488078.1//PREDICTED: GATA transcription factor 11-like [Citrus sinensis]
Maker40989	82.7933	40.5167	-1.031	Down	C2C2-GATA	NA	GO:0008270//zinc ion binding;GO:0043565//sequence-specific DNA binding;GO:0003700//DNA binding transcription factor activity	NA	K17895//GATA-binding protein 3;K21630//GATA-type zinc finger protein 1	gi|568869746|ref|XP_006488078.1|//1;XP_006488078.1//PREDICTED: GATA transcription factor 11-like [Citrus sinensis]
Maker21570	10.57	5.21	-1.02062	Down	bHLH	GO:0090575//RNA polymerase II transcription factor complex	GO:0000977//RNA polymerase II regulatory region sequence-specific DNA binding;GO:0046983//protein dimerization activity	GO:0006357//regulation of transcription from RNA polymerase II promoter	NA	gi|223550533|gb|EEF52020.1|//1;XP_015579413.1//PREDICTED: uncharacterized protein LOC8289025 [Ricinus communis]
BGI_novel_G003295	1.82667	0.19	-3.26514	Down	C3H	NA	NA	NA	K12836//splicing factor U2AF 35 kDa subunit	XP_006430311.1//hypothetical protein CICLE_v10012216mg [Citrus clementina]
BGI_novel_G006070	31.3033	12.3667	-1.33986	Down	PLATZ	NA	NA	NA	NA	CBI30183.3//unnamed protein product, partial [Vitis vinifera]
Maker22387	11.8067	3.83	-1.62419	Down	E2F-DP	GO:0005634//nucleus;GO:0005667//transcription factor complex	GO:0003677//DNA binding;GO:0003700//DNA binding transcription factor activity;GO:0046983//protein dimerization activity	GO:0006351//transcription, DNA-templated	K06620//transcription factor E2F3	gi|568855984|ref|XP_006481571.1|//1;XP_006481571.1//PREDICTED: transcription factor E2FA isoform X4 [Citrus sinensis]
Maker22387	11.8067	3.83	-1.62419	Down	E2F-DP	GO:0005634//nucleus;GO:0005667//transcription factor complex	GO:0003677//DNA binding;GO:0003700//DNA binding transcription factor activity;GO:0046983//protein dimerization activity	GO:0006351//transcription, DNA-templated	K06620//transcription factor E2F3	gi|568855984|ref|XP_006481571.1|//1;XP_006481571.1//PREDICTED: transcription factor E2FA isoform X4 [Citrus sinensis]
Maker22387	11.8067	3.83	-1.62419	Down	E2F-DP	GO:0005634//nucleus;GO:0005667//transcription factor complex	GO:0003677//DNA binding;GO:0003700//DNA binding transcription factor activity;GO:0046983//protein dimerization activity	GO:0006351//transcription, DNA-templated	K06620//transcription factor E2F3	gi|568855984|ref|XP_006481571.1|//1;XP_006481571.1//PREDICTED: transcription factor E2FA isoform X4 [Citrus sinensis]
Maker08906	33.5367	11.1033	-1.59475	Down	C2C2-GATA	GO:0005634//nucleus	GO:0008270//zinc ion binding;GO:0043565//sequence-specific DNA binding;GO:0003700//DNA binding transcription factor activity	GO:0006351//transcription, DNA-templated;GO:0045893//positive regulation of transcription, DNA-templated	K17895//GATA-binding protein 3;K21630//GATA-type zinc finger protein 1	gi|645273233|ref|XP_008241780.1|//1
Maker17204	12.8667	4.27667	-1.58908	Down	MADS	GO:0005634//nucleus	GO:0000977//RNA polymerase II regulatory region sequence-specific DNA binding;GO:0003700//DNA binding transcription factor activity;GO:0046983//protein dimerization activity	GO:0045944//positive regulation of transcription from RNA polymerase II promoter;GO:0006351//transcription, DNA-templated	K09264//MADS-box transcription factor, plant	gi|763808405|gb|KJB75307.1|//1;AER34989.1//AGAMOUS-like protein [Mangifera indica]
Maker17204	12.8667	4.27667	-1.58908	Down	MADS	GO:0005634//nucleus	GO:0000977//RNA polymerase II regulatory region sequence-specific DNA binding;GO:0003700//DNA binding transcription factor activity;GO:0046983//protein dimerization activity	GO:0045944//positive regulation of transcription from RNA polymerase II promoter;GO:0006351//transcription, DNA-templated	K09264//MADS-box transcription factor, plant	gi|763808405|gb|KJB75307.1|//1;AER34989.1//AGAMOUS-like protein [Mangifera indica]
Maker46060	21.9433	3.67667	-2.57731	Down	ABI3VP1	GO:0005634//nucleus	GO:0003677//DNA binding	GO:0006355//regulation of transcription, DNA-templated;GO:0006351//transcription, DNA-templated	NA	gi|568867527|ref|XP_006487088.1|//1
Maker37515	5.52333	1.61	-1.77848	Down	C2C2-GATA	NA	GO:0008270//zinc ion binding;GO:0043565//sequence-specific DNA binding;GO:0003700//DNA binding transcription factor activity	NA	K21630//GATA-type zinc finger protein 1	gi|641838115|gb|KDO57062.1|//1;XP_006477095.1//PREDICTED: GATA transcription factor 26 [Citrus sinensis]
Maker30529	16.4833	8.15333	-1.01555	Down	GRAS	GO:0005634//nucleus	GO:0000989//transcription factor activity, transcription factor binding	GO:0006355//regulation of transcription, DNA-templated;GO:0006351//transcription, DNA-templated	K14494//DELLA protein	gi|568857155|ref|XP_006482132.1|//1
Maker22085	2.82667	0.01	-8.14296	Down	bHLH	NA	GO:0046983//protein dimerization activity	NA	K04733//interleukin-1 receptor-associated kinase 4 [EC:2.7.11.1];K07198//5'-AMP-activated protein kinase, catalytic alpha subunit [EC:2.7.11.11];K13422//transcription factor MYC2	ART33342.1//dysfunctional tapetum 1 [Tapiscia sinensis];gi|643703771|gb|KDP20835.1|//1
Maker22085	2.82667	0.01	-8.14296	Down	bHLH	NA	GO:0046983//protein dimerization activity	NA	K04733//interleukin-1 receptor-associated kinase 4 [EC:2.7.11.1];K07198//5'-AMP-activated protein kinase, catalytic alpha subunit [EC:2.7.11.11];K13422//transcription factor MYC2	ART33342.1//dysfunctional tapetum 1 [Tapiscia sinensis];gi|643703771|gb|KDP20835.1|//1
Maker16362	1.08667	0.483333	-1.16882	Down	NAC	NA	NA	NA	K13126//polyadenylate-binding protein	gi|641867973|gb|KDO86657.1|//1
BGI_novel_G012706	1.81667	0.653333	-1.4754	Down	AP2-EREBP	NA	NA	NA	K09286//EREBP-like factor	XP_015385178.1//PREDICTED: ethylene-responsive transcription factor ERF038 isoform X2 [Citrus sinensis]
BGI_novel_G012624	15.4733	6.35333	-1.2842	Down	C3H	NA	NA	NA	K07560//D-tyrosyl-tRNA(Tyr) deacylase [EC:3.1.-.-];K15172//transcription elongation factor SPT5;K13126//polyadenylate-binding protein	KDO61256.1//hypothetical protein CISIN_1g004266mg [Citrus sinensis]
Maker25699	6.88667	2.85667	-1.26947	Down	AP2-EREBP	GO:0005634//nucleus	GO:0003677//DNA binding;GO:0003700//DNA binding transcription factor activity	GO:0006351//transcription, DNA-templated	K09286//EREBP-like factor	gi|567868569|ref|XP_006426907.1|//1
Maker22842	3.54	0.713333	-2.3111	Down	MADS	GO:0005634//nucleus	GO:0032440//2-alkenal reductase [NAD(P)] activity;GO:0000977//RNA polymerase II regulatory region sequence-specific DNA binding;GO:0003700//DNA binding transcription factor activity;GO:0046983//protein dimerization activity	GO:0045944//positive regulation of transcription from RNA polymerase II promoter;GO:0006351//transcription, DNA-templated	K09260//MADS-box transcription enhancer factor 2A	NP_001275771.1//SOC1-like protein 2 [Citrus sinensis];gi|641841238|gb|KDO60152.1|//1
Maker18758	1.08	0.01	-6.75489	Down	bHLH	NA	GO:0046983//protein dimerization activity	NA	K13422//transcription factor MYC2	gi|985428461|ref|XP_015388744.1|//1
BGI_novel_G015019	6.33	0.01	-9.30606	Down	NAC	NA	NA	NA	NA	XP_012437819.1//PREDICTED: NAC domain-containing protein 43-like [Gossypium raimondii]
Maker32847	10.2133	1.72333	-2.56718	Down	ARF	GO:0005634//nucleus	GO:0003677//DNA binding	GO:0006355//regulation of transcription, DNA-templated;GO:0009734//auxin-activated signaling pathway;GO:0006351//transcription, DNA-templated	K14486//auxin response factor	AHY24029.1//auxin response factor [Dimocarpus longan];gi|567914213|ref|XP_006449420.1|//1;XP_007025521.2//PREDICTED: auxin response factor 3 isoform X2 [Theobroma cacao];EOY28140.1//Transcriptional factor B3 family protein / auxin-responsive factor AUX/IAA-related isoform 1 [Theobroma cacao]
Maker32847	10.2133	1.72333	-2.56718	Down	ARF	GO:0005634//nucleus	GO:0003677//DNA binding	GO:0006355//regulation of transcription, DNA-templated;GO:0009734//auxin-activated signaling pathway;GO:0006351//transcription, DNA-templated	K14486//auxin response factor	AHY24029.1//auxin response factor [Dimocarpus longan];gi|567914213|ref|XP_006449420.1|//1;XP_007025521.2//PREDICTED: auxin response factor 3 isoform X2 [Theobroma cacao];EOY28140.1//Transcriptional factor B3 family protein / auxin-responsive factor AUX/IAA-related isoform 1 [Theobroma cacao]
Maker32847	10.2133	1.72333	-2.56718	Down	ARF	GO:0005634//nucleus	GO:0003677//DNA binding	GO:0006355//regulation of transcription, DNA-templated;GO:0009734//auxin-activated signaling pathway;GO:0006351//transcription, DNA-templated	K14486//auxin response factor	AHY24029.1//auxin response factor [Dimocarpus longan];gi|567914213|ref|XP_006449420.1|//1;XP_007025521.2//PREDICTED: auxin response factor 3 isoform X2 [Theobroma cacao];EOY28140.1//Transcriptional factor B3 family protein / auxin-responsive factor AUX/IAA-related isoform 1 [Theobroma cacao]
Maker32847	10.2133	1.72333	-2.56718	Down	ARF	GO:0005634//nucleus	GO:0003677//DNA binding	GO:0006355//regulation of transcription, DNA-templated;GO:0009734//auxin-activated signaling pathway;GO:0006351//transcription, DNA-templated	K14486//auxin response factor	AHY24029.1//auxin response factor [Dimocarpus longan];gi|567914213|ref|XP_006449420.1|//1;XP_007025521.2//PREDICTED: auxin response factor 3 isoform X2 [Theobroma cacao];EOY28140.1//Transcriptional factor B3 family protein / auxin-responsive factor AUX/IAA-related isoform 1 [Theobroma cacao]
Maker32847	10.2133	1.72333	-2.56718	Down	ARF	GO:0005634//nucleus	GO:0003677//DNA binding	GO:0006355//regulation of transcription, DNA-templated;GO:0009734//auxin-activated signaling pathway;GO:0006351//transcription, DNA-templated	K14486//auxin response factor	AHY24029.1//auxin response factor [Dimocarpus longan];gi|567914213|ref|XP_006449420.1|//1;XP_007025521.2//PREDICTED: auxin response factor 3 isoform X2 [Theobroma cacao];EOY28140.1//Transcriptional factor B3 family protein / auxin-responsive factor AUX/IAA-related isoform 1 [Theobroma cacao]
Maker45702	10.1967	3.32	-1.61884	Down	Trihelix	NA	NA	NA	K01051//pectinesterase [EC:3.1.1.11]	gi|567922002|ref|XP_006453007.1|//1
BGI_novel_G002456	4.97333	0.01	-8.95807	Down	FAR1	NA	NA	NA	K17604//zinc finger SWIM domain-containing protein 3	KDO39632.1//hypothetical protein CISIN_1g039289mg, partial [Citrus sinensis]
Maker40166	11.27	1.58	-2.83449	Down	WRKY	GO:0005634//nucleus	GO:0043565//sequence-specific DNA binding;GO:0003700//DNA binding transcription factor activity	GO:0006351//transcription, DNA-templated	K13424//WRKY transcription factor 33	gi|567920820|ref|XP_006452416.1|//1
BGI_novel_G010376	4.29667	2.01667	-1.09125	Down	OFP	NA	NA	NA	K01870//isoleucyl-tRNA synthetase [EC:6.1.1.5]	XP_006481555.1//PREDICTED: transcription repressor OFP6 [Citrus sinensis]
Maker18194	3.20333	0.01	-8.32343	Down	HSF	GO:0005634//nucleus	GO:0043565//sequence-specific DNA binding;GO:0003700//DNA binding transcription factor activity	NA	K09419//heat shock transcription factor, other eukaryote	gi|568879141|ref|XP_006492535.1|//1
BGI_novel_G011164	1.65333	0.0433333	-5.25376	Down	bHLH	NA	NA	NA	NA	XP_006377370.1//hypothetical protein POPTR_0011s05320g [Populus trichocarpa]
Maker43110	22.9833	8.31333	-1.46709	Down	BSD	GO:0000439//core TFIIH complex	NA	GO:0006351//transcription, DNA-templated;GO:0006289//nucleotide-excision repair	K03141//transcription initiation factor TFIIH subunit 1	gi|567921422|ref|XP_006452717.1|//1
BGI_novel_G010817	2.61667	1.28333	-1.02783	Down	AP2-EREBP	NA	NA	NA	K13434//pathogenesis-related genes transcriptional activator PTI6	EOX95789.1//AP2/ERF domain-containing transcription factor, putative [Theobroma cacao]
Maker36292	4.07667	0.356667	-3.51474	Down	BES1	NA	GO:0003700//DNA binding transcription factor activity	GO:0006351//transcription, DNA-templated;GO:0009742//brassinosteroid mediated signaling pathway	K20818//KxDL motif-containing protein 1;K01177//beta-amylase [EC:3.2.1.2]	gi|567913207|ref|XP_006448917.1|//1
BGI_novel_G015336	2.16333	0.6	-1.85022	Down	mTERF	NA	NA	NA	K15032//mTERF domain-containing protein, mitochondrial	XP_015898948.1//PREDICTED: uncharacterized protein LOC107432340 [Ziziphus jujuba]
Maker11415	9.16667	23.6033	1.36452	Up	HB	GO:0005634//nucleus	GO:0043565//sequence-specific DNA binding	GO:0006355//regulation of transcription, DNA-templated	K16670//homeobox protein Meis2	gi|590694807|ref|XP_007044712.1|//1
Maker45899	9.60333	2.18333	-2.137	Down	C2C2-Dof	GO:0005634//nucleus	GO:0003677//DNA binding	GO:0006355//regulation of transcription, DNA-templated	K20043//clathrin coat assembly protein AP180;K09326//homeobox protein OTX1;K16222//Dof zinc finger protein DOF5.5	gi|590629632|ref|XP_007027045.1|//1;XP_021289461.1//dof zinc finger protein DOF2.4 [Herrania umbratica]
Maker45899	9.60333	2.18333	-2.137	Down	C2C2-Dof	GO:0005634//nucleus	GO:0003677//DNA binding	GO:0006355//regulation of transcription, DNA-templated	K20043//clathrin coat assembly protein AP180;K09326//homeobox protein OTX1;K16222//Dof zinc finger protein DOF5.5	gi|590629632|ref|XP_007027045.1|//1;XP_021289461.1//dof zinc finger protein DOF2.4 [Herrania umbratica]
Maker08041	6.3	2.38	-1.40439	Down	TCP	GO:0005634//nucleus	GO:0003677//DNA binding	GO:0006355//regulation of transcription, DNA-templated;GO:0006351//transcription, DNA-templated	K16221//transcription factor TCP21 (protein CCA1 HIKING EXPEDITION)	gi|593797276|ref|XP_007161676.1|//1;XP_003549105.1//PREDICTED: transcription factor TCP20-like [Glycine max]
Maker08041	6.3	2.38	-1.40439	Down	TCP	GO:0005634//nucleus	GO:0003677//DNA binding	GO:0006355//regulation of transcription, DNA-templated;GO:0006351//transcription, DNA-templated	K16221//transcription factor TCP21 (protein CCA1 HIKING EXPEDITION)	gi|593797276|ref|XP_007161676.1|//1;XP_003549105.1//PREDICTED: transcription factor TCP20-like [Glycine max]
Maker08041	6.3	2.38	-1.40439	Down	TCP	GO:0005634//nucleus	GO:0003677//DNA binding	GO:0006355//regulation of transcription, DNA-templated;GO:0006351//transcription, DNA-templated	K16221//transcription factor TCP21 (protein CCA1 HIKING EXPEDITION)	gi|593797276|ref|XP_007161676.1|//1;XP_003549105.1//PREDICTED: transcription factor TCP20-like [Glycine max]
Maker32268	1.06667	0.323333	-1.72202	Down	AP2-EREBP	GO:0005634//nucleus	GO:0003677//DNA binding;GO:0003700//DNA binding transcription factor activity	GO:0006351//transcription, DNA-templated	K09286//EREBP-like factor	gi|225470924|ref|XP_002263994.1|//1
Maker46616	11.18	30.14	1.43076	Up	Tify	GO:0005634//nucleus	GO:0003714//transcription corepressor activity	GO:0009611//response to wounding;GO:0031347//regulation of defense response;GO:2000022//regulation of jasmonic acid mediated signaling pathway;GO:1903507//negative regulation of nucleic acid-templated transcription	K13464//jasmonate ZIM domain-containing protein	gi|566196733|ref|XP_002317862.2|//1
BGI_novel_G007232	1.47667	0.29	-2.34822	Down	MADS	NA	NA	NA	K09264//MADS-box transcription factor, plant	XP_006425563.1//hypothetical protein CICLE_v10026433mg [Citrus clementina]
Maker22267	1.45667	0.01	-7.18653	Down	WRKY	GO:0005634//nucleus	GO:0043565//sequence-specific DNA binding;GO:0003700//DNA binding transcription factor activity	GO:0006351//transcription, DNA-templated	K18835//WRKY transcription factor 2;K13424//WRKY transcription factor 33;K18834//WRKY transcription factor 1	gi|567904100|ref|XP_006444538.1|//1;KJB49783.1//hypothetical protein B456_008G137900 [Gossypium raimondii]
Maker22267	1.45667	0.01	-7.18653	Down	WRKY	GO:0005634//nucleus	GO:0043565//sequence-specific DNA binding;GO:0003700//DNA binding transcription factor activity	GO:0006351//transcription, DNA-templated	K18835//WRKY transcription factor 2;K13424//WRKY transcription factor 33;K18834//WRKY transcription factor 1	gi|567904100|ref|XP_006444538.1|//1;KJB49783.1//hypothetical protein B456_008G137900 [Gossypium raimondii]
Maker20037	43.0733	10.09	-2.09387	Down	TCP	GO:0005634//nucleus	GO:0003677//DNA binding	GO:0006355//regulation of transcription, DNA-templated;GO:0006351//transcription, DNA-templated	K16221//transcription factor TCP21 (protein CCA1 HIKING EXPEDITION)	gi|823211990|ref|XP_012438750.1|//1
Maker01048	4.96333	1.61667	-1.61829	Down	TCP	GO:0005634//nucleus	GO:0003677//DNA binding	GO:0006355//regulation of transcription, DNA-templated;GO:0006351//transcription, DNA-templated	K16221//transcription factor TCP21 (protein CCA1 HIKING EXPEDITION)	gi|567890197|ref|XP_006437619.1|//1
Maker37683	8.27333	3.94333	-1.06905	Down	CPP	NA	NA	NA	K21776//protein lin-54;K11450//lysine-specific histone demethylase 1A [EC:1.-.-.-]	gi|568844392|ref|XP_006476073.1|//1;XP_006476073.1//PREDICTED: protein tesmin/TSO1-like CXC 5 isoform X2 [Citrus sinensis]
Maker06061	32.1167	174.703	2.44351	Up	zf-HD	NA	NA	NA	NA	gi|590649967|ref|XP_007032531.1|//1
Maker47157	1.38333	0.44	-1.65257	Down	C2H2	NA	GO:0003676//nucleic acid binding	NA	K14794//ribosomal RNA-processing protein 12;K12309//beta-galactosidase [EC:3.2.1.23]	gi|225441744|ref|XP_002277537.1|//1
Maker45968	23.15	104.203	2.17032	Up	bZIP	NA	GO:0003677//DNA binding;GO:0003700//DNA binding transcription factor activity	NA	K20557//transcription factor VIP1;K04374//cyclic AMP-dependent transcription factor ATF-4	gi|590609798|ref|XP_007021637.1|//1
Maker45968	23.15	104.203	2.17032	Up	bZIP	NA	GO:0003677//DNA binding;GO:0003700//DNA binding transcription factor activity	NA	K20557//transcription factor VIP1;K04374//cyclic AMP-dependent transcription factor ATF-4	gi|590609798|ref|XP_007021637.1|//1
Maker02567	45.12	21.47	-1.07144	Down	MYB	NA	GO:0008418//protein-N-terminal asparagine amidohydrolase activity	NA	K14662//protein N-terminal asparagine amidohydrolase [EC:3.5.1.121]	gi|641826856|gb|KDO46064.1|//1;XP_012092616.1//1-phosphatidylinositol 3-phosphate 5-kinase [Jatropha curcas];XP_009354679.1//PREDICTED: protein N-terminal asparagine amidohydrolase [Pyrus x bretschneideri];KDO46064.1//hypothetical protein CISIN_1g019099mg [Citrus sinensis];KDO46069.1//hypothetical protein CISIN_1g019099mg [Citrus sinensis];KDO46068.1//hypothetical protein CISIN_1g019099mg [Citrus…
Maker02567	45.12	21.47	-1.07144	Down	MYB-related	NA	GO:0008418//protein-N-terminal asparagine amidohydrolase activity	NA	K14662//protein N-terminal asparagine amidohydrolase [EC:3.5.1.121]	gi|641826856|gb|KDO46064.1|//1;XP_012092616.1//1-phosphatidylinositol 3-phosphate 5-kinase [Jatropha curcas];XP_009354679.1//PREDICTED: protein N-terminal asparagine amidohydrolase [Pyrus x bretschneideri];KDO46064.1//hypothetical protein CISIN_1g019099mg [Citrus sinensis];KDO46069.1//hypothetical protein CISIN_1g019099mg [Citrus sinensis];KDO46068.1//hypothetical protein CISIN_1g019099mg [Citrus…
Maker02567	45.12	21.47	-1.07144	Down	MYB	NA	GO:0008418//protein-N-terminal asparagine amidohydrolase activity	NA	K14662//protein N-terminal asparagine amidohydrolase [EC:3.5.1.121]	gi|641826856|gb|KDO46064.1|//1;XP_012092616.1//1-phosphatidylinositol 3-phosphate 5-kinase [Jatropha curcas];XP_009354679.1//PREDICTED: protein N-terminal asparagine amidohydrolase [Pyrus x bretschneideri];KDO46064.1//hypothetical protein CISIN_1g019099mg [Citrus sinensis];KDO46069.1//hypothetical protein CISIN_1g019099mg [Citrus sinensis];KDO46068.1//hypothetical protein CISIN_1g019099mg [Citrus…
Maker02567	45.12	21.47	-1.07144	Down	MYB-related	NA	GO:0008418//protein-N-terminal asparagine amidohydrolase activity	NA	K14662//protein N-terminal asparagine amidohydrolase [EC:3.5.1.121]	gi|641826856|gb|KDO46064.1|//1;XP_012092616.1//1-phosphatidylinositol 3-phosphate 5-kinase [Jatropha curcas];XP_009354679.1//PREDICTED: protein N-terminal asparagine amidohydrolase [Pyrus x bretschneideri];KDO46064.1//hypothetical protein CISIN_1g019099mg [Citrus sinensis];KDO46069.1//hypothetical protein CISIN_1g019099mg [Citrus sinensis];KDO46068.1//hypothetical protein CISIN_1g019099mg [Citrus…
Maker45132	4.76667	0.993333	-2.26263	Down	ABI3VP1	GO:0005634//nucleus	GO:0003677//DNA binding	GO:0006355//regulation of transcription, DNA-templated;GO:0006351//transcription, DNA-templated	K21554//CREB3 regulatory factor	XP_006479391.1//PREDICTED: B3 domain-containing transcription factor VRN1-like [Citrus sinensis];gi|568851422|ref|XP_006479391.1|//1
Maker45132	4.76667	0.993333	-2.26263	Down	ABI3VP1	GO:0005634//nucleus	GO:0003677//DNA binding	GO:0006355//regulation of transcription, DNA-templated;GO:0006351//transcription, DNA-templated	K21554//CREB3 regulatory factor	XP_006479391.1//PREDICTED: B3 domain-containing transcription factor VRN1-like [Citrus sinensis];gi|568851422|ref|XP_006479391.1|//1
Maker27265	1.56333	13.4267	3.1024	Up	AP2-EREBP	NA	NA	NA	K12900//FUS-interacting serine-arginine-rich protein 1;K09286//EREBP-like factor;K14517//ethylene-responsive transcription factor 2	NP_001295725.1//ethylene-responsive transcription factor ERF113 [Jatropha curcas]
Maker27265	1.56333	13.4267	3.1024	Up	AP2-EREBP	NA	NA	NA	K12900//FUS-interacting serine-arginine-rich protein 1;K09286//EREBP-like factor;K14517//ethylene-responsive transcription factor 2	NP_001295725.1//ethylene-responsive transcription factor ERF113 [Jatropha curcas]
Maker41093	7.37	1.18333	-2.63881	Down	ABI3VP1	GO:0005634//nucleus	GO:0003677//DNA binding;GO:0008270//zinc ion binding	GO:0006355//regulation of transcription, DNA-templated;GO:0006351//transcription, DNA-templated	K09287//RAV-like factor	gi|567878923|ref|XP_006432020.1|//1;OMO83005.1//hypothetical protein CCACVL1_11620 [Corchorus capsularis]
Maker41093	7.37	1.18333	-2.63881	Down	ABI3VP1	GO:0005634//nucleus	GO:0003677//DNA binding;GO:0008270//zinc ion binding	GO:0006355//regulation of transcription, DNA-templated;GO:0006351//transcription, DNA-templated	K09287//RAV-like factor	gi|567878923|ref|XP_006432020.1|//1;OMO83005.1//hypothetical protein CCACVL1_11620 [Corchorus capsularis]
Maker18984	2.77667	0.843333	-1.71918	Down	MYB	GO:0005634//nucleus	GO:0003677//DNA binding	GO:0006355//regulation of transcription, DNA-templated;GO:0006351//transcription, DNA-templated	K08869//aarF domain-containing kinase;K09522//DnaJ homolog subfamily C member 2;K12133//MYB-related transcription factor LHY;K17613//calcineurin-binding protein cabin-1	KDO69927.1//hypothetical protein CISIN_1g022439mg [Citrus sinensis];gi|641851056|gb|KDO69927.1|//1
Maker18984	2.77667	0.843333	-1.71918	Down	MYB-related	GO:0005634//nucleus	GO:0003677//DNA binding	GO:0006355//regulation of transcription, DNA-templated;GO:0006351//transcription, DNA-templated	K08869//aarF domain-containing kinase;K09522//DnaJ homolog subfamily C member 2;K12133//MYB-related transcription factor LHY;K17613//calcineurin-binding protein cabin-1	KDO69927.1//hypothetical protein CISIN_1g022439mg [Citrus sinensis];gi|641851056|gb|KDO69927.1|//1
Maker18984	2.77667	0.843333	-1.71918	Down	MYB	GO:0005634//nucleus	GO:0003677//DNA binding	GO:0006355//regulation of transcription, DNA-templated;GO:0006351//transcription, DNA-templated	K08869//aarF domain-containing kinase;K09522//DnaJ homolog subfamily C member 2;K12133//MYB-related transcription factor LHY;K17613//calcineurin-binding protein cabin-1	KDO69927.1//hypothetical protein CISIN_1g022439mg [Citrus sinensis];gi|641851056|gb|KDO69927.1|//1
Maker18984	2.77667	0.843333	-1.71918	Down	MYB-related	GO:0005634//nucleus	GO:0003677//DNA binding	GO:0006355//regulation of transcription, DNA-templated;GO:0006351//transcription, DNA-templated	K08869//aarF domain-containing kinase;K09522//DnaJ homolog subfamily C member 2;K12133//MYB-related transcription factor LHY;K17613//calcineurin-binding protein cabin-1	KDO69927.1//hypothetical protein CISIN_1g022439mg [Citrus sinensis];gi|641851056|gb|KDO69927.1|//1
Maker18984	2.77667	0.843333	-1.71918	Down	MYB	GO:0005634//nucleus	GO:0003677//DNA binding	GO:0006355//regulation of transcription, DNA-templated;GO:0006351//transcription, DNA-templated	K08869//aarF domain-containing kinase;K09522//DnaJ homolog subfamily C member 2;K12133//MYB-related transcription factor LHY;K17613//calcineurin-binding protein cabin-1	KDO69927.1//hypothetical protein CISIN_1g022439mg [Citrus sinensis];gi|641851056|gb|KDO69927.1|//1
Maker18984	2.77667	0.843333	-1.71918	Down	MYB-related	GO:0005634//nucleus	GO:0003677//DNA binding	GO:0006355//regulation of transcription, DNA-templated;GO:0006351//transcription, DNA-templated	K08869//aarF domain-containing kinase;K09522//DnaJ homolog subfamily C member 2;K12133//MYB-related transcription factor LHY;K17613//calcineurin-binding protein cabin-1	KDO69927.1//hypothetical protein CISIN_1g022439mg [Citrus sinensis];gi|641851056|gb|KDO69927.1|//1
Maker18984	2.77667	0.843333	-1.71918	Down	MYB	GO:0005634//nucleus	GO:0003677//DNA binding	GO:0006355//regulation of transcription, DNA-templated;GO:0006351//transcription, DNA-templated	K08869//aarF domain-containing kinase;K09522//DnaJ homolog subfamily C member 2;K12133//MYB-related transcription factor LHY;K17613//calcineurin-binding protein cabin-1	KDO69927.1//hypothetical protein CISIN_1g022439mg [Citrus sinensis];gi|641851056|gb|KDO69927.1|//1
Maker18984	2.77667	0.843333	-1.71918	Down	MYB-related	GO:0005634//nucleus	GO:0003677//DNA binding	GO:0006355//regulation of transcription, DNA-templated;GO:0006351//transcription, DNA-templated	K08869//aarF domain-containing kinase;K09522//DnaJ homolog subfamily C member 2;K12133//MYB-related transcription factor LHY;K17613//calcineurin-binding protein cabin-1	KDO69927.1//hypothetical protein CISIN_1g022439mg [Citrus sinensis];gi|641851056|gb|KDO69927.1|//1
Maker05236	46.0533	13.4267	-1.7782	Down	HB	GO:0005634//nucleus	GO:0003677//DNA binding	GO:0006355//regulation of transcription, DNA-templated	K16670//homeobox protein Meis2;K15613//homeobox protein Meis1	gi|567916674|ref|XP_006450343.1|//1;XP_006450342.1//hypothetical protein CICLE_v10008269mg [Citrus clementina]
Maker05236	46.0533	13.4267	-1.7782	Down	HB	GO:0005634//nucleus	GO:0003677//DNA binding	GO:0006355//regulation of transcription, DNA-templated	K16670//homeobox protein Meis2;K15613//homeobox protein Meis1	gi|567916674|ref|XP_006450343.1|//1;XP_006450342.1//hypothetical protein CICLE_v10008269mg [Citrus clementina]
BGI_novel_G012951	0.113333	2.49	4.4575	Up	bHLH	NA	NA	NA	K18486//heart-and neural crest derivatives-expressed protein 2	XP_021629454.1//transcription factor bHLH162-like [Manihot esculenta]
Maker46531	3.27	11.5367	1.81886	Up	AP2-EREBP	GO:0005634//nucleus	GO:0003677//DNA binding;GO:0003700//DNA binding transcription factor activity	GO:0006351//transcription, DNA-templated	K09286//EREBP-like factor	gi|568822806|ref|XP_006465817.1|//1
BGI_novel_G009290	26.9233	9.56	-1.49377	Down	BES1	NA	NA	NA	K14503//brassinosteroid resistant 1/2	XP_006473462.1//PREDICTED: protein BRASSINAZOLE-RESISTANT 1 [Citrus sinensis]
BGI_novel_G014255	3.56667	1.16667	-1.61218	Down	ABI3VP1	NA	NA	NA	NA	KDO79379.1//hypothetical protein CISIN_1g023721mg [Citrus sinensis]
BGI_novel_G007634	1.62667	0.0366667	-5.47131	Down	OFP	NA	NA	NA	K01870//isoleucyl-tRNA synthetase [EC:6.1.1.5]	XP_006481555.1//PREDICTED: transcription repressor OFP6 [Citrus sinensis]
BGI_novel_G001641	3.73	0.93	-2.00387	Down	LOB	NA	NA	NA	K13944//LOB domain-containing protein 16;K21994//LOB domain-containing protein 18	OMP11382.1//hypothetical protein CCACVL1_00553, partial [Corchorus capsularis]
Maker38947	19.67	7.45667	-1.39939	Down	Sigma70-like	NA	NA	NA	K01872//alanyl-tRNA synthetase [EC:6.1.1.7];K03086//RNA polymerase primary sigma factor	gi|568880231|ref|XP_006493035.1|//1;XP_006493036.1//PREDICTED: RNA polymerase sigma factor sigF, chloroplastic isoform X3 [Citrus sinensis];XP_006493035.1//PREDICTED: RNA polymerase sigma factor sigF, chloroplastic isoform X2 [Citrus sinensis]
Maker38947	19.67	7.45667	-1.39939	Down	Sigma70-like	NA	NA	NA	K01872//alanyl-tRNA synthetase [EC:6.1.1.7];K03086//RNA polymerase primary sigma factor	gi|568880231|ref|XP_006493035.1|//1;XP_006493036.1//PREDICTED: RNA polymerase sigma factor sigF, chloroplastic isoform X3 [Citrus sinensis];XP_006493035.1//PREDICTED: RNA polymerase sigma factor sigF, chloroplastic isoform X2 [Citrus sinensis]
Maker38947	19.67	7.45667	-1.39939	Down	Sigma70-like	NA	NA	NA	K01872//alanyl-tRNA synthetase [EC:6.1.1.7];K03086//RNA polymerase primary sigma factor	gi|568880231|ref|XP_006493035.1|//1;XP_006493036.1//PREDICTED: RNA polymerase sigma factor sigF, chloroplastic isoform X3 [Citrus sinensis];XP_006493035.1//PREDICTED: RNA polymerase sigma factor sigF, chloroplastic isoform X2 [Citrus sinensis]
Maker10510	6.74333	3.33	-1.01794	Down	MYB	NA	GO:0003677//DNA binding	NA	K09422//transcription factor MYB, plant	KDO62875.1//hypothetical protein CISIN_1g001409mg [Citrus sinensis];gi|567919320|ref|XP_006451666.1|//1
Maker10510	6.74333	3.33	-1.01794	Down	MYB-related	NA	GO:0003677//DNA binding	NA	K09422//transcription factor MYB, plant	KDO62875.1//hypothetical protein CISIN_1g001409mg [Citrus sinensis];gi|567919320|ref|XP_006451666.1|//1
Maker10510	6.74333	3.33	-1.01794	Down	MYB	NA	GO:0003677//DNA binding	NA	K09422//transcription factor MYB, plant	KDO62875.1//hypothetical protein CISIN_1g001409mg [Citrus sinensis];gi|567919320|ref|XP_006451666.1|//1
Maker10510	6.74333	3.33	-1.01794	Down	MYB-related	NA	GO:0003677//DNA binding	NA	K09422//transcription factor MYB, plant	KDO62875.1//hypothetical protein CISIN_1g001409mg [Citrus sinensis];gi|567919320|ref|XP_006451666.1|//1
Maker28679	8.99333	1.72	-2.38645	Down	HB	GO:0005634//nucleus	GO:0043565//sequence-specific DNA binding	GO:0006355//regulation of transcription, DNA-templated	K16670//homeobox protein Meis2;K15613//homeobox protein Meis1	gi|823223712|ref|XP_012444605.1|//1;XP_007026185.2//PREDICTED: homeobox protein SBH1 [Theobroma cacao]
Maker28679	8.99333	1.72	-2.38645	Down	HB	GO:0005634//nucleus	GO:0043565//sequence-specific DNA binding	GO:0006355//regulation of transcription, DNA-templated	K16670//homeobox protein Meis2;K15613//homeobox protein Meis1	gi|823223712|ref|XP_012444605.1|//1;XP_007026185.2//PREDICTED: homeobox protein SBH1 [Theobroma cacao]
Maker18140	12.89	5.75667	-1.16295	Down	LOB	NA	NA	NA	K13944//LOB domain-containing protein 16;K21994//LOB domain-containing protein 18	gi|702424900|ref|XP_010067553.1|//1
Maker34931	8.44667	40.1	2.24715	Up	MADS	NA	NA	NA	K09260//MADS-box transcription enhancer factor 2A	gi|985440348|ref|XP_015384052.1|//1
Maker18775	1.32333	0.25	-2.40418	Down	ABI3VP1	NA	NA	NA	NA	gi|641823023|gb|KDO42473.1|//1
Maker38932	2.33	0.91	-1.35639	Down	ARF	NA	NA	NA	K14486//auxin response factor	gi|568855752|ref|XP_006481465.1|//1
Maker18941	28.7933	7.93333	-1.85974	Down	bHLH	NA	GO:0046983//protein dimerization activity	NA	K16189//phytochrome-interacting factor 4;K04733//interleukin-1 receptor-associated kinase 4 [EC:2.7.11.1];K11253//histone H3;K12126//phytochrome-interacting factor 3	gi|567923324|ref|XP_006453668.1|//1;XP_015384513.1//PREDICTED: transcription factor bHLH66 isoform X1 [Citrus sinensis]
Maker18941	28.7933	7.93333	-1.85974	Down	bHLH	NA	GO:0046983//protein dimerization activity	NA	K16189//phytochrome-interacting factor 4;K04733//interleukin-1 receptor-associated kinase 4 [EC:2.7.11.1];K11253//histone H3;K12126//phytochrome-interacting factor 3	gi|567923324|ref|XP_006453668.1|//1;XP_015384513.1//PREDICTED: transcription factor bHLH66 isoform X1 [Citrus sinensis]
Maker47074	0.616667	1.28	1.05358	Up	C3H	NA	GO:0046872//metal ion binding	NA	K10260//F-box and WD-40 domain protein 7	gi|567857186|ref|XP_006421276.1|//1;KDO50118.1//hypothetical protein CISIN_1g011711mg [Citrus sinensis]
Maker47074	0.616667	1.28	1.05358	Up	C3H	NA	GO:0046872//metal ion binding	NA	K10260//F-box and WD-40 domain protein 7	gi|567857186|ref|XP_006421276.1|//1;KDO50118.1//hypothetical protein CISIN_1g011711mg [Citrus sinensis]
Maker36987	24.9933	11.11	-1.16968	Down	WRKY	NA	NA	NA	K18835//WRKY transcription factor 2;K10268//F-box and leucine-rich repeat protein 2/20;K13424//WRKY transcription factor 33	XP_008227105.1//PREDICTED: probable WRKY transcription factor 20 isoform X2 [Prunus mume];gi|568842012|ref|XP_006474947.1|//1;XP_007020620.2//PREDICTED: probable WRKY transcription factor 20 [Theobroma cacao]
Maker36987	24.9933	11.11	-1.16968	Down	WRKY	NA	NA	NA	K18835//WRKY transcription factor 2;K10268//F-box and leucine-rich repeat protein 2/20;K13424//WRKY transcription factor 33	XP_008227105.1//PREDICTED: probable WRKY transcription factor 20 isoform X2 [Prunus mume];gi|568842012|ref|XP_006474947.1|//1;XP_007020620.2//PREDICTED: probable WRKY transcription factor 20 [Theobroma cacao]
Maker42248	1.14667	0.23	-2.31774	Down	NAC	GO:0005634//nucleus	GO:0003677//DNA binding	GO:0006355//regulation of transcription, DNA-templated;GO:0006351//transcription, DNA-templated	NA	gi|802572754|ref|XP_012068346.1|//1
Maker35903	2.17	0.693333	-1.64607	Down	MADS	GO:0005634//nucleus	GO:0000977//RNA polymerase II regulatory region sequence-specific DNA binding;GO:0003700//DNA binding transcription factor activity;GO:0046983//protein dimerization activity	GO:0045944//positive regulation of transcription from RNA polymerase II promoter;GO:0006351//transcription, DNA-templated	K09264//MADS-box transcription factor, plant	XP_021662672.1//floral homeotic protein AGAMOUS-like [Hevea brasiliensis];gi|590623169|ref|XP_007025251.1|//1
Maker35903	2.17	0.693333	-1.64607	Down	MADS	GO:0005634//nucleus	GO:0000977//RNA polymerase II regulatory region sequence-specific DNA binding;GO:0003700//DNA binding transcription factor activity;GO:0046983//protein dimerization activity	GO:0045944//positive regulation of transcription from RNA polymerase II promoter;GO:0006351//transcription, DNA-templated	K09264//MADS-box transcription factor, plant	XP_021662672.1//floral homeotic protein AGAMOUS-like [Hevea brasiliensis];gi|590623169|ref|XP_007025251.1|//1
Maker03881	24.6033	6.49	-1.92256	Down	GRF	GO:0005634//nucleus	GO:0005524//ATP binding	GO:0032502//developmental process;GO:0006355//regulation of transcription, DNA-templated;GO:0006351//transcription, DNA-templated	NA	gi|568844816|ref|XP_006476278.1|//1;XP_006476278.1//PREDICTED: growth-regulating factor 7-like isoform X2 [Citrus sinensis]
Maker31530	27.4633	4.6	-2.5778	Down	bHLH	NA	GO:0003677//DNA binding;GO:0046983//protein dimerization activity	NA	K16189//phytochrome-interacting factor 4	gi|743784148|ref|XP_011021594.1|//1
Maker07675	0.21	7.11667	5.08274	Up	MADS	GO:0005634//nucleus	GO:0000977//RNA polymerase II regulatory region sequence-specific DNA binding;GO:0003700//DNA binding transcription factor activity;GO:0046983//protein dimerization activity	GO:0045944//positive regulation of transcription from RNA polymerase II promoter;GO:0006351//transcription, DNA-templated	K09264//MADS-box transcription factor, plant	gi|430763371|gb|AGA61764.1|//1;KZV18852.1//hypothetical protein F511_08658 [Dorcoceras hygrometricum]
Maker07675	0.21	7.11667	5.08274	Up	MADS	GO:0005634//nucleus	GO:0000977//RNA polymerase II regulatory region sequence-specific DNA binding;GO:0003700//DNA binding transcription factor activity;GO:0046983//protein dimerization activity	GO:0045944//positive regulation of transcription from RNA polymerase II promoter;GO:0006351//transcription, DNA-templated	K09264//MADS-box transcription factor, plant	gi|430763371|gb|AGA61764.1|//1;KZV18852.1//hypothetical protein F511_08658 [Dorcoceras hygrometricum]
BGI_novel_G002450	1.12333	0.29	-1.95366	Down	bHLH	NA	NA	NA	K16189//phytochrome-interacting factor 4;K05765//cofilin;K12126//phytochrome-interacting factor 3	XP_021287909.1//transcription factor bHLH123 isoform X1 [Herrania umbratica]
BGI_novel_G003079	1.29333	0.5	-1.37109	Down	AP2-EREBP	NA	NA	NA	K12900//FUS-interacting serine-arginine-rich protein 1;K09286//EREBP-like factor	XP_006464539.1//PREDICTED: ethylene-responsive transcription factor ERF110-like isoform X1 [Citrus sinensis]
BGI_novel_G002864	7.17	1.27333	-2.49336	Down	bHLH	NA	NA	NA	K16189//phytochrome-interacting factor 4;K12126//phytochrome-interacting factor 3	XP_021282883.1//transcription factor UNE12-like [Herrania umbratica]
Maker21855	1.01667	0.29	-1.80972	Down	G2-like	GO:0005634//nucleus	GO:0003677//DNA binding	GO:0006355//regulation of transcription, DNA-templated;GO:0006351//transcription, DNA-templated	K06236//collagen, type I, alpha;K14491//two-component response regulator ARR-B family	gi|568838829|ref|XP_006473404.1|//1
Maker21855	1.01667	0.29	-1.80972	Down	MYB	GO:0005634//nucleus	GO:0003677//DNA binding	GO:0006355//regulation of transcription, DNA-templated;GO:0006351//transcription, DNA-templated	K06236//collagen, type I, alpha;K14491//two-component response regulator ARR-B family	gi|568838829|ref|XP_006473404.1|//1
BGI_novel_G002954	5.48667	1.44333	-1.92653	Down	mTERF	NA	NA	NA	K15032//mTERF domain-containing protein, mitochondrial	XP_002513370.1//PREDICTED: uncharacterized protein LOC8272589 [Ricinus communis]
Maker31796	5.89	1.80667	-1.70494	Down	MYB	GO:0005634//nucleus	GO:0000981//RNA polymerase II transcription factor activity, sequence-specific DNA binding;GO:0003677//DNA binding;GO:0043565//sequence-specific DNA binding;GO:0044212//transcription regulatory region DNA binding;GO:0001135//transcription factor activity, RNA polymerase II transcription factor recruiting	GO:0006357//regulation of transcription from RNA polymerase II promoter;GO:0030154//cell differentiation	K09422//transcription factor MYB, plant	XP_021626018.1//transcription factor MYB25 [Manihot esculenta];gi|641850384|gb|KDO69257.1|//1
Maker31796	5.89	1.80667	-1.70494	Down	MYB-related	GO:0005634//nucleus	GO:0000981//RNA polymerase II transcription factor activity, sequence-specific DNA binding;GO:0003677//DNA binding;GO:0043565//sequence-specific DNA binding;GO:0044212//transcription regulatory region DNA binding;GO:0001135//transcription factor activity, RNA polymerase II transcription factor recruiting	GO:0006357//regulation of transcription from RNA polymerase II promoter;GO:0030154//cell differentiation	K09422//transcription factor MYB, plant	XP_021626018.1//transcription factor MYB25 [Manihot esculenta];gi|641850384|gb|KDO69257.1|//1
Maker31796	5.89	1.80667	-1.70494	Down	MYB	GO:0005634//nucleus	GO:0000981//RNA polymerase II transcription factor activity, sequence-specific DNA binding;GO:0003677//DNA binding;GO:0043565//sequence-specific DNA binding;GO:0044212//transcription regulatory region DNA binding;GO:0001135//transcription factor activity, RNA polymerase II transcription factor recruiting	GO:0006357//regulation of transcription from RNA polymerase II promoter;GO:0030154//cell differentiation	K09422//transcription factor MYB, plant	XP_021626018.1//transcription factor MYB25 [Manihot esculenta];gi|641850384|gb|KDO69257.1|//1
Maker31796	5.89	1.80667	-1.70494	Down	MYB-related	GO:0005634//nucleus	GO:0000981//RNA polymerase II transcription factor activity, sequence-specific DNA binding;GO:0003677//DNA binding;GO:0043565//sequence-specific DNA binding;GO:0044212//transcription regulatory region DNA binding;GO:0001135//transcription factor activity, RNA polymerase II transcription factor recruiting	GO:0006357//regulation of transcription from RNA polymerase II promoter;GO:0030154//cell differentiation	K09422//transcription factor MYB, plant	XP_021626018.1//transcription factor MYB25 [Manihot esculenta];gi|641850384|gb|KDO69257.1|//1
Maker29821	2.33667	0.593333	-1.97754	Down	G2-like	GO:0005634//nucleus	GO:0003677//DNA binding	GO:0006355//regulation of transcription, DNA-templated;GO:0006351//transcription, DNA-templated	K06236//collagen, type I, alpha;K14491//two-component response regulator ARR-B family	gi|641834585|gb|KDO53576.1|//1;OMO72632.1//hypothetical protein COLO4_27544 [Corchorus olitorius]
Maker29821	2.33667	0.593333	-1.97754	Down	MYB	GO:0005634//nucleus	GO:0003677//DNA binding	GO:0006355//regulation of transcription, DNA-templated;GO:0006351//transcription, DNA-templated	K06236//collagen, type I, alpha;K14491//two-component response regulator ARR-B family	gi|641834585|gb|KDO53576.1|//1;OMO72632.1//hypothetical protein COLO4_27544 [Corchorus olitorius]
Maker29821	2.33667	0.593333	-1.97754	Down	G2-like	GO:0005634//nucleus	GO:0003677//DNA binding	GO:0006355//regulation of transcription, DNA-templated;GO:0006351//transcription, DNA-templated	K06236//collagen, type I, alpha;K14491//two-component response regulator ARR-B family	gi|641834585|gb|KDO53576.1|//1;OMO72632.1//hypothetical protein COLO4_27544 [Corchorus olitorius]
Maker29821	2.33667	0.593333	-1.97754	Down	MYB	GO:0005634//nucleus	GO:0003677//DNA binding	GO:0006355//regulation of transcription, DNA-templated;GO:0006351//transcription, DNA-templated	K06236//collagen, type I, alpha;K14491//two-component response regulator ARR-B family	gi|641834585|gb|KDO53576.1|//1;OMO72632.1//hypothetical protein COLO4_27544 [Corchorus olitorius]
Maker30072	22.14	10.05	-1.13946	Down	WRKY	GO:0005634//nucleus	GO:0043565//sequence-specific DNA binding;GO:0003700//DNA binding transcription factor activity	GO:0006351//transcription, DNA-templated	K18835//WRKY transcription factor 2;K13424//WRKY transcription factor 33;K02888//large subunit ribosomal protein L21	gi|567923236|ref|XP_006453624.1|//1;XP_006453624.1//hypothetical protein CICLE_v10008135mg [Citrus clementina]
Maker30072	22.14	10.05	-1.13946	Down	WRKY	GO:0005634//nucleus	GO:0043565//sequence-specific DNA binding;GO:0003700//DNA binding transcription factor activity	GO:0006351//transcription, DNA-templated	K18835//WRKY transcription factor 2;K13424//WRKY transcription factor 33;K02888//large subunit ribosomal protein L21	gi|567923236|ref|XP_006453624.1|//1;XP_006453624.1//hypothetical protein CICLE_v10008135mg [Citrus clementina]
BGI_novel_G015930	3.87333	1.16333	-1.73531	Down	MYB	NA	NA	NA	K02470//DNA gyrase subunit B [EC:5.99.1.3]	XP_006476534.1//PREDICTED: AT-rich interactive domain-containing protein 2 isoform X1 [Citrus sinensis]
BGI_novel_G015930	3.87333	1.16333	-1.73531	Down	MYB-related	NA	NA	NA	K02470//DNA gyrase subunit B [EC:5.99.1.3]	XP_006476534.1//PREDICTED: AT-rich interactive domain-containing protein 2 isoform X1 [Citrus sinensis]
Maker39495	19.9067	8.75	-1.1859	Down	C3H	NA	GO:0003729//mRNA binding;GO:0046872//metal ion binding	NA	K14404//cleavage and polyadenylation specificity factor subunit 4;K13832//3-dehydroquinate dehydratase / shikimate dehydrogenase [EC:4.2.1.10 1.1.1.25]	XP_007050814.1//PREDICTED: zinc finger CCCH domain-containing protein 32 [Theobroma cacao];XP_006444253.1//hypothetical protein CICLE_v10019968mg [Citrus clementina];gi|590718415|ref|XP_007050814.1|//1
Maker39495	19.9067	8.75	-1.1859	Down	C3H	NA	GO:0003729//mRNA binding;GO:0046872//metal ion binding	NA	K14404//cleavage and polyadenylation specificity factor subunit 4;K13832//3-dehydroquinate dehydratase / shikimate dehydrogenase [EC:4.2.1.10 1.1.1.25]	XP_007050814.1//PREDICTED: zinc finger CCCH domain-containing protein 32 [Theobroma cacao];XP_006444253.1//hypothetical protein CICLE_v10019968mg [Citrus clementina];gi|590718415|ref|XP_007050814.1|//1
Maker39495	19.9067	8.75	-1.1859	Down	C3H	NA	GO:0003729//mRNA binding;GO:0046872//metal ion binding	NA	K14404//cleavage and polyadenylation specificity factor subunit 4;K13832//3-dehydroquinate dehydratase / shikimate dehydrogenase [EC:4.2.1.10 1.1.1.25]	XP_007050814.1//PREDICTED: zinc finger CCCH domain-containing protein 32 [Theobroma cacao];XP_006444253.1//hypothetical protein CICLE_v10019968mg [Citrus clementina];gi|590718415|ref|XP_007050814.1|//1
BGI_novel_G002926	2.01	0.01	-7.65105	Down	FAR1	NA	NA	NA	NA	OTG11745.1//hypothetical protein HannXRQ_Chr10g0302171 [Helianthus annuus]
Maker47085	6.38333	1.80667	-1.82098	Down	C3H	NA	GO:0046872//metal ion binding	NA	K10260//F-box and WD-40 domain protein 7;K12862//pleiotropic regulator 1	gi|567857186|ref|XP_006421276.1|//1;KDO50118.1//hypothetical protein CISIN_1g011711mg [Citrus sinensis]
Maker47085	6.38333	1.80667	-1.82098	Down	C3H	NA	GO:0046872//metal ion binding	NA	K10260//F-box and WD-40 domain protein 7;K12862//pleiotropic regulator 1	gi|567857186|ref|XP_006421276.1|//1;KDO50118.1//hypothetical protein CISIN_1g011711mg [Citrus sinensis]
Maker18621	5.13333	1.02333	-2.32662	Down	ABI3VP1	GO:0005634//nucleus	GO:0003677//DNA binding	GO:0006355//regulation of transcription, DNA-templated;GO:0006351//transcription, DNA-templated	NA	gi|568867521|ref|XP_006487085.1|//1
Maker28153	1.05	0.01	-6.71425	Down	AP2-EREBP	GO:0005634//nucleus	GO:0003677//DNA binding;GO:0003700//DNA binding transcription factor activity	GO:0006351//transcription, DNA-templated	K09286//EREBP-like factor	gi|568821681|ref|XP_006465281.1|//1
Maker03381	4.55333	9.56667	1.07109	Up	C3H	NA	GO:0046872//metal ion binding	NA	K07560//D-tyrosyl-tRNA(Tyr) deacylase [EC:3.1.-.-];K15172//transcription elongation factor SPT5	gi|567886462|ref|XP_006435753.1|//1
Maker43682	0.97	11.6167	3.58207	Up	WRKY	GO:0005634//nucleus	GO:0043565//sequence-specific DNA binding;GO:0003700//DNA binding transcription factor activity	GO:0006351//transcription, DNA-templated	K18834//WRKY transcription factor 1	XP_021692842.1//probable WRKY transcription factor 40 [Hevea brasiliensis];gi|568859914|ref|XP_006483475.1|//1
Maker43682	0.97	11.6167	3.58207	Up	WRKY	GO:0005634//nucleus	GO:0043565//sequence-specific DNA binding;GO:0003700//DNA binding transcription factor activity	GO:0006351//transcription, DNA-templated	K18834//WRKY transcription factor 1	XP_021692842.1//probable WRKY transcription factor 40 [Hevea brasiliensis];gi|568859914|ref|XP_006483475.1|//1
Maker06045	17.9	8.31	-1.10704	Down	MYB	NA	GO:0003677//DNA binding	NA	K09422//transcription factor MYB, plant	gi|567877109|ref|XP_006431144.1|//1;ABK59039.1//MYB60-like protein [Citrus macrophylla]
Maker06045	17.9	8.31	-1.10704	Down	MYB-related	NA	GO:0003677//DNA binding	NA	K09422//transcription factor MYB, plant	gi|567877109|ref|XP_006431144.1|//1;ABK59039.1//MYB60-like protein [Citrus macrophylla]
Maker06045	17.9	8.31	-1.10704	Down	MYB	NA	GO:0003677//DNA binding	NA	K09422//transcription factor MYB, plant	gi|567877109|ref|XP_006431144.1|//1;ABK59039.1//MYB60-like protein [Citrus macrophylla]
Maker06045	17.9	8.31	-1.10704	Down	MYB-related	NA	GO:0003677//DNA binding	NA	K09422//transcription factor MYB, plant	gi|567877109|ref|XP_006431144.1|//1;ABK59039.1//MYB60-like protein [Citrus macrophylla]
Maker01907	6.78333	2.83333	-1.25949	Down	FAR1	NA	GO:0008270//zinc ion binding	GO:0006355//regulation of transcription, DNA-templated	K17604//zinc finger SWIM domain-containing protein 3;K13963//serpin B	gi|567879989|ref|XP_006432553.1|//1;XP_006432553.1//hypothetical protein CICLE_v10000255mg [Citrus clementina]
Maker01907	6.78333	2.83333	-1.25949	Down	FAR1	NA	GO:0008270//zinc ion binding	GO:0006355//regulation of transcription, DNA-templated	K17604//zinc finger SWIM domain-containing protein 3;K13963//serpin B	gi|567879989|ref|XP_006432553.1|//1;XP_006432553.1//hypothetical protein CICLE_v10000255mg [Citrus clementina]
Maker01907	6.78333	2.83333	-1.25949	Down	FAR1	NA	GO:0008270//zinc ion binding	GO:0006355//regulation of transcription, DNA-templated	K17604//zinc finger SWIM domain-containing protein 3;K13963//serpin B	gi|567879989|ref|XP_006432553.1|//1;XP_006432553.1//hypothetical protein CICLE_v10000255mg [Citrus clementina]
Maker09209	1.23	0.353333	-1.79956	Down	bHLH	NA	GO:0046983//protein dimerization activity	NA	K18485//myogenic factor 6;K20558//transcription factor SPEECHLESS	gi|568837040|ref|XP_006472540.1|//1
Maker41834	1.42	118.463	6.38241	Up	AP2-EREBP	GO:0005634//nucleus	GO:0003677//DNA binding;GO:0003700//DNA binding transcription factor activity	GO:0006351//transcription, DNA-templated	K09286//EREBP-like factor	gi|567883877|ref|XP_006434497.1|//1
Maker02060	9.23	2.02667	-2.18722	Down	G2-like	GO:0005634//nucleus	GO:0003677//DNA binding	GO:0006355//regulation of transcription, DNA-templated;GO:0006351//transcription, DNA-templated	K14491//two-component response regulator ARR-B family	gi|568831840|ref|XP_006470159.1|//1;XP_016649571.1//PREDICTED: transcription activator GLK1 isoform X2 [Prunus mume];XP_015386089.1//PREDICTED: transcription activator GLK1-like [Citrus sinensis];XP_006470159.1//PREDICTED: transcription activator GLK1 isoform X1 [Citrus sinensis]
Maker02060	9.23	2.02667	-2.18722	Down	MYB	GO:0005634//nucleus	GO:0003677//DNA binding	GO:0006355//regulation of transcription, DNA-templated;GO:0006351//transcription, DNA-templated	K14491//two-component response regulator ARR-B family	gi|568831840|ref|XP_006470159.1|//1;XP_016649571.1//PREDICTED: transcription activator GLK1 isoform X2 [Prunus mume];XP_015386089.1//PREDICTED: transcription activator GLK1-like [Citrus sinensis];XP_006470159.1//PREDICTED: transcription activator GLK1 isoform X1 [Citrus sinensis]
Maker02060	9.23	2.02667	-2.18722	Down	G2-like	GO:0005634//nucleus	GO:0003677//DNA binding	GO:0006355//regulation of transcription, DNA-templated;GO:0006351//transcription, DNA-templated	K14491//two-component response regulator ARR-B family	gi|568831840|ref|XP_006470159.1|//1;XP_016649571.1//PREDICTED: transcription activator GLK1 isoform X2 [Prunus mume];XP_015386089.1//PREDICTED: transcription activator GLK1-like [Citrus sinensis];XP_006470159.1//PREDICTED: transcription activator GLK1 isoform X1 [Citrus sinensis]
Maker02060	9.23	2.02667	-2.18722	Down	MYB	GO:0005634//nucleus	GO:0003677//DNA binding	GO:0006355//regulation of transcription, DNA-templated;GO:0006351//transcription, DNA-templated	K14491//two-component response regulator ARR-B family	gi|568831840|ref|XP_006470159.1|//1;XP_016649571.1//PREDICTED: transcription activator GLK1 isoform X2 [Prunus mume];XP_015386089.1//PREDICTED: transcription activator GLK1-like [Citrus sinensis];XP_006470159.1//PREDICTED: transcription activator GLK1 isoform X1 [Citrus sinensis]
Maker02060	9.23	2.02667	-2.18722	Down	G2-like	GO:0005634//nucleus	GO:0003677//DNA binding	GO:0006355//regulation of transcription, DNA-templated;GO:0006351//transcription, DNA-templated	K14491//two-component response regulator ARR-B family	gi|568831840|ref|XP_006470159.1|//1;XP_016649571.1//PREDICTED: transcription activator GLK1 isoform X2 [Prunus mume];XP_015386089.1//PREDICTED: transcription activator GLK1-like [Citrus sinensis];XP_006470159.1//PREDICTED: transcription activator GLK1 isoform X1 [Citrus sinensis]
Maker02060	9.23	2.02667	-2.18722	Down	MYB	GO:0005634//nucleus	GO:0003677//DNA binding	GO:0006355//regulation of transcription, DNA-templated;GO:0006351//transcription, DNA-templated	K14491//two-component response regulator ARR-B family	gi|568831840|ref|XP_006470159.1|//1;XP_016649571.1//PREDICTED: transcription activator GLK1 isoform X2 [Prunus mume];XP_015386089.1//PREDICTED: transcription activator GLK1-like [Citrus sinensis];XP_006470159.1//PREDICTED: transcription activator GLK1 isoform X1 [Citrus sinensis]
Maker35037	2.99667	0.163333	-4.19747	Down	bHLH	NA	GO:0003677//DNA binding;GO:0046983//protein dimerization activity	NA	NA	gi|1000984734|ref|XP_015579413.1|//1;XP_015579413.1//PREDICTED: uncharacterized protein LOC8289025 [Ricinus communis]
Maker35037	2.99667	0.163333	-4.19747	Down	bHLH	NA	GO:0003677//DNA binding;GO:0046983//protein dimerization activity	NA	NA	gi|1000984734|ref|XP_015579413.1|//1;XP_015579413.1//PREDICTED: uncharacterized protein LOC8289025 [Ricinus communis]
Maker26979	8.28333	3.42	-1.27622	Down	C2C2-CO-like	GO:0005634//nucleus	GO:0008270//zinc ion binding	NA	K12135//zinc finger protein CONSTANS	gi|568852430|ref|XP_006479879.1|//1
Maker07924	11.6667	5.2	-1.16581	Down	bHLH	NA	GO:0046983//protein dimerization activity	NA	K16189//phytochrome-interacting factor 4;K05765//cofilin;K12126//phytochrome-interacting factor 3	gi|645231663|ref|XP_008222500.1|//1
Maker43908	3.50333	0.946667	-1.8878	Down	E2F-DP	GO:0005634//nucleus;GO:0005667//transcription factor complex	GO:0003677//DNA binding;GO:0003700//DNA binding transcription factor activity	GO:0006351//transcription, DNA-templated	K09391//transcription factor E2F7/8	gi|567908241|ref|XP_006446434.1|//1
Maker22875	2.44667	0.866667	-1.49727	Down	C3H	NA	GO:0046872//metal ion binding;GO:0003677//DNA binding;GO:0016787//hydrolase activity	NA	K10260//F-box and WD-40 domain protein 7;K19760//dynein assembly factor with WDR repeat domains 1	XP_020873500.1//zinc finger CCCH domain-containing protein 48 [Arabidopsis lyrata subsp. lyrata];gi|297799450|ref|XP_002867609.1|//1
Maker22875	2.44667	0.866667	-1.49727	Down	C3H	NA	GO:0046872//metal ion binding;GO:0003677//DNA binding;GO:0016787//hydrolase activity	NA	K10260//F-box and WD-40 domain protein 7;K19760//dynein assembly factor with WDR repeat domains 1	XP_020873500.1//zinc finger CCCH domain-containing protein 48 [Arabidopsis lyrata subsp. lyrata];gi|297799450|ref|XP_002867609.1|//1
Maker28807	10.5833	46.5133	2.13585	Up	MYB	NA	NA	NA	K09422//transcription factor MYB, plant	gi|568832154|ref|XP_006470308.1|//1;XP_022152187.1//myb-related protein 305-like [Momordica charantia]
Maker28807	10.5833	46.5133	2.13585	Up	MYB-related	NA	NA	NA	K09422//transcription factor MYB, plant	gi|568832154|ref|XP_006470308.1|//1;XP_022152187.1//myb-related protein 305-like [Momordica charantia]
Maker28807	10.5833	46.5133	2.13585	Up	MYB	NA	NA	NA	K09422//transcription factor MYB, plant	gi|568832154|ref|XP_006470308.1|//1;XP_022152187.1//myb-related protein 305-like [Momordica charantia]
Maker28807	10.5833	46.5133	2.13585	Up	MYB-related	NA	NA	NA	K09422//transcription factor MYB, plant	gi|568832154|ref|XP_006470308.1|//1;XP_022152187.1//myb-related protein 305-like [Momordica charantia]
Maker11637	28.4333	5.32333	-2.41718	Down	bHLH	NA	GO:0003677//DNA binding;GO:0046983//protein dimerization activity	NA	K16189//phytochrome-interacting factor 4	gi|224099311|ref|XP_002311433.1|//1
BGI_novel_G003311	12.7567	3.21	-1.99061	Down	bHLH	NA	NA	NA	K11253//histone H3;K12126//phytochrome-interacting factor 3	EOY17322.1//Basic helix-loop-helix DNA-binding superfamily protein isoform 2 [Theobroma cacao]
Maker25109	3.99	9.30667	1.22188	Up	Tify	NA	NA	NA	K13464//jasmonate ZIM domain-containing protein	gi|590622444|ref|XP_007025052.1|//1
BGI_novel_G013046	2.96	1.35333	-1.12908	Down	LOB	NA	NA	NA	NA	XP_021646781.1//LOB domain-containing protein 38-like [Hevea brasiliensis]
Maker33371	26.92	5.22667	-2.36472	Down	ARF	GO:0005634//nucleus	GO:0003677//DNA binding	GO:0006355//regulation of transcription, DNA-templated;GO:0009734//auxin-activated signaling pathway;GO:0006351//transcription, DNA-templated	K14486//auxin response factor	AHY24029.1//auxin response factor [Dimocarpus longan];gi|567914213|ref|XP_006449420.1|//1
Maker33371	26.92	5.22667	-2.36472	Down	ARF	GO:0005634//nucleus	GO:0003677//DNA binding	GO:0006355//regulation of transcription, DNA-templated;GO:0009734//auxin-activated signaling pathway;GO:0006351//transcription, DNA-templated	K14486//auxin response factor	AHY24029.1//auxin response factor [Dimocarpus longan];gi|567914213|ref|XP_006449420.1|//1
Maker33371	26.92	5.22667	-2.36472	Down	ARF	GO:0005634//nucleus	GO:0003677//DNA binding	GO:0006355//regulation of transcription, DNA-templated;GO:0009734//auxin-activated signaling pathway;GO:0006351//transcription, DNA-templated	K14486//auxin response factor	AHY24029.1//auxin response factor [Dimocarpus longan];gi|567914213|ref|XP_006449420.1|//1
BGI_novel_G010172	6.77333	2.13333	-1.66676	Down	MYB	NA	NA	NA	K15744//zeta-carotene isomerase [EC:5.2.1.12]	EOY04786.1//Uncharacterized protein TCM_019960 [Theobroma cacao]
BGI_novel_G010172	6.77333	2.13333	-1.66676	Down	MYB-related	NA	NA	NA	K15744//zeta-carotene isomerase [EC:5.2.1.12]	EOY04786.1//Uncharacterized protein TCM_019960 [Theobroma cacao]
Maker40240	56.8	17.7467	-1.67834	Down	bZIP	NA	GO:0000976//transcription regulatory region sequence-specific DNA binding;GO:0003700//DNA binding transcription factor activity	GO:0009414//response to water deprivation;GO:0009738//abscisic acid-activated signaling pathway;GO:0009651//response to salt stress	K14432//ABA responsive element binding factor	gi|595792321|ref|XP_007199909.1|//1;XP_006423008.1//hypothetical protein CICLE_v10028435mg [Citrus clementina];XP_002313119.1//hypothetical protein POPTR_0009s10400g [Populus trichocarpa]
Maker40240	56.8	17.7467	-1.67834	Down	bZIP	NA	GO:0000976//transcription regulatory region sequence-specific DNA binding;GO:0003700//DNA binding transcription factor activity	GO:0009414//response to water deprivation;GO:0009738//abscisic acid-activated signaling pathway;GO:0009651//response to salt stress	K14432//ABA responsive element binding factor	gi|595792321|ref|XP_007199909.1|//1;XP_006423008.1//hypothetical protein CICLE_v10028435mg [Citrus clementina];XP_002313119.1//hypothetical protein POPTR_0009s10400g [Populus trichocarpa]
Maker40240	56.8	17.7467	-1.67834	Down	bZIP	NA	GO:0000976//transcription regulatory region sequence-specific DNA binding;GO:0003700//DNA binding transcription factor activity	GO:0009414//response to water deprivation;GO:0009738//abscisic acid-activated signaling pathway;GO:0009651//response to salt stress	K14432//ABA responsive element binding factor	gi|595792321|ref|XP_007199909.1|//1;XP_006423008.1//hypothetical protein CICLE_v10028435mg [Citrus clementina];XP_002313119.1//hypothetical protein POPTR_0009s10400g [Populus trichocarpa]
Maker41021	11.19	5.28333	-1.08269	Down	ARF	GO:0005634//nucleus	GO:0003677//DNA binding	GO:0006355//regulation of transcription, DNA-templated;GO:0009734//auxin-activated signaling pathway;GO:0006351//transcription, DNA-templated	K14486//auxin response factor	XP_006424557.1//hypothetical protein CICLE_v10027901mg [Citrus clementina];gi|567863810|ref|XP_006424557.1|//1
Maker41021	11.19	5.28333	-1.08269	Down	ARF	GO:0005634//nucleus	GO:0003677//DNA binding	GO:0006355//regulation of transcription, DNA-templated;GO:0009734//auxin-activated signaling pathway;GO:0006351//transcription, DNA-templated	K14486//auxin response factor	XP_006424557.1//hypothetical protein CICLE_v10027901mg [Citrus clementina];gi|567863810|ref|XP_006424557.1|//1
Maker41021	11.19	5.28333	-1.08269	Down	ARF	GO:0005634//nucleus	GO:0003677//DNA binding	GO:0006355//regulation of transcription, DNA-templated;GO:0009734//auxin-activated signaling pathway;GO:0006351//transcription, DNA-templated	K14486//auxin response factor	XP_006424557.1//hypothetical protein CICLE_v10027901mg [Citrus clementina];gi|567863810|ref|XP_006424557.1|//1
BGI_novel_G006196	14.8133	0.106667	-7.11764	Down	C2H2	NA	NA	NA	K05747//Wiskott-Aldrich syndrome protein	XP_002533000.1//PREDICTED: zinc finger protein ZAT11 [Ricinus communis]
Maker43019	3.07	1.01333	-1.59913	Down	E2F-DP	GO:0005634//nucleus;GO:0005667//transcription factor complex	GO:0003677//DNA binding;GO:0003700//DNA binding transcription factor activity	GO:0006351//transcription, DNA-templated	K09391//transcription factor E2F7/8	gi|568845659|ref|XP_006476685.1|//1
BGI_novel_G002540	14.7733	0.0233333	-9.30639	Down	FAR1	NA	NA	NA	K17604//zinc finger SWIM domain-containing protein 3	XP_021815106.1//protein FAR1-RELATED SEQUENCE 5-like [Prunus avium]
BGI_novel_G010241	2.71667	0.68	-1.99823	Down	C3H	NA	NA	NA	K18753//butyrate response factor	XP_015386996.1//PREDICTED: zinc finger CCCH domain-containing protein 14-like [Citrus sinensis]
BGI_novel_G002917	2.66333	0.01	-8.05709	Down	bHLH	NA	NA	NA	K13422//transcription factor MYC2	GAV71837.1//HLH domain-containing protein [Cephalotus follicularis]
Maker04260	1.55333	0.526667	-1.56041	Down	mTERF	NA	GO:0003690//double-stranded DNA binding	GO:0006355//regulation of transcription, DNA-templated	K15032//mTERF domain-containing protein, mitochondrial	gi|985445935|ref|XP_015385161.1|//1
Maker12040	3.46333	0.676667	-2.35564	Down	MYB	GO:0005634//nucleus	GO:0000981//RNA polymerase II transcription factor activity, sequence-specific DNA binding;GO:0003677//DNA binding;GO:0043565//sequence-specific DNA binding;GO:0044212//transcription regulatory region DNA binding;GO:0001135//transcription factor activity, RNA polymerase II transcription factor recruiting	GO:0006357//regulation of transcription from RNA polymerase II promoter;GO:0030154//cell differentiation	K09422//transcription factor MYB, plant	XP_007051069.1//PREDICTED: transcription factor MYB12 [Theobroma cacao];gi|568852784|ref|XP_006480050.1|//1
Maker12040	3.46333	0.676667	-2.35564	Down	MYB-related	GO:0005634//nucleus	GO:0000981//RNA polymerase II transcription factor activity, sequence-specific DNA binding;GO:0003677//DNA binding;GO:0043565//sequence-specific DNA binding;GO:0044212//transcription regulatory region DNA binding;GO:0001135//transcription factor activity, RNA polymerase II transcription factor recruiting	GO:0006357//regulation of transcription from RNA polymerase II promoter;GO:0030154//cell differentiation	K09422//transcription factor MYB, plant	XP_007051069.1//PREDICTED: transcription factor MYB12 [Theobroma cacao];gi|568852784|ref|XP_006480050.1|//1
Maker12040	3.46333	0.676667	-2.35564	Down	MYB	GO:0005634//nucleus	GO:0000981//RNA polymerase II transcription factor activity, sequence-specific DNA binding;GO:0003677//DNA binding;GO:0043565//sequence-specific DNA binding;GO:0044212//transcription regulatory region DNA binding;GO:0001135//transcription factor activity, RNA polymerase II transcription factor recruiting	GO:0006357//regulation of transcription from RNA polymerase II promoter;GO:0030154//cell differentiation	K09422//transcription factor MYB, plant	XP_007051069.1//PREDICTED: transcription factor MYB12 [Theobroma cacao];gi|568852784|ref|XP_006480050.1|//1
Maker12040	3.46333	0.676667	-2.35564	Down	MYB-related	GO:0005634//nucleus	GO:0000981//RNA polymerase II transcription factor activity, sequence-specific DNA binding;GO:0003677//DNA binding;GO:0043565//sequence-specific DNA binding;GO:0044212//transcription regulatory region DNA binding;GO:0001135//transcription factor activity, RNA polymerase II transcription factor recruiting	GO:0006357//regulation of transcription from RNA polymerase II promoter;GO:0030154//cell differentiation	K09422//transcription factor MYB, plant	XP_007051069.1//PREDICTED: transcription factor MYB12 [Theobroma cacao];gi|568852784|ref|XP_006480050.1|//1
Maker43296	2.49667	1.11333	-1.16512	Down	MYB	NA	GO:0003677//DNA binding	NA	K09422//transcription factor MYB, plant	gi|567873325|ref|XP_006429252.1|//1
Maker43296	2.49667	1.11333	-1.16512	Down	MYB-related	NA	GO:0003677//DNA binding	NA	K09422//transcription factor MYB, plant	gi|567873325|ref|XP_006429252.1|//1
Maker31573	19.08	5.55	-1.7815	Down	NAC	GO:0005634//nucleus	GO:0003677//DNA binding	GO:0006355//regulation of transcription, DNA-templated;GO:0006351//transcription, DNA-templated	NA	gi|590701088|ref|XP_007046313.1|//1
Maker36741	2.69333	0.49	-2.45854	Down	WRKY	GO:0005634//nucleus	GO:0043565//sequence-specific DNA binding;GO:0003700//DNA binding transcription factor activity	GO:0006351//transcription, DNA-templated	K13425//WRKY transcription factor 22;K13459//disease resistance protein RPS2;K13457//disease resistance protein RPM1;K16225//probable WRKY transcription factor 52	gi|566203346|ref|XP_002320852.2|//1
Maker46674	1.63667	0.0666667	-4.61765	Down	MYB	NA	GO:0003677//DNA binding	NA	NA	gi|568863479|ref|XP_006485172.1|//1
Maker46674	1.63667	0.0666667	-4.61765	Down	Trihelix	NA	GO:0003677//DNA binding	NA	NA	gi|568863479|ref|XP_006485172.1|//1
BGI_novel_G007940	36.1067	12.3533	-1.54736	Down	PBF-2-like	NA	NA	NA	K14573//nucleolar protein 4	XP_006483225.1//PREDICTED: single-stranded DNA-binding protein WHY1, chloroplastic [Citrus sinensis]
BGI_novel_G004861	5.43333	2.01333	-1.43225	Down	C2H2	NA	NA	NA	K09191//general transcription factor IIIA	XP_017602926.1//PREDICTED: transcription factor IIIA-like isoform X2 [Gossypium arboreum]
Maker31999	21.69	81.0767	1.90226	Up	C3H	NA	GO:0046872//metal ion binding	NA	K14404//cleavage and polyadenylation specificity factor subunit 4;K13832//3-dehydroquinate dehydratase / shikimate dehydrogenase [EC:4.2.1.10 1.1.1.25]	gi|567871979|ref|XP_006428579.1|//1;XP_006428579.1//hypothetical protein CICLE_v10011741mg [Citrus clementina]
Maker31999	21.69	81.0767	1.90226	Up	C3H	NA	GO:0046872//metal ion binding	NA	K14404//cleavage and polyadenylation specificity factor subunit 4;K13832//3-dehydroquinate dehydratase / shikimate dehydrogenase [EC:4.2.1.10 1.1.1.25]	gi|567871979|ref|XP_006428579.1|//1;XP_006428579.1//hypothetical protein CICLE_v10011741mg [Citrus clementina]
BGI_novel_G015839	2.15333	0.24	-3.16547	Down	MADS	NA	NA	NA	K09264//MADS-box transcription factor, plant	XP_017257106.1//PREDICTED: MADS-box transcription factor 6-like isoform X2 [Daucus carota subsp. sativus]
Maker35055	98.4667	46.62	-1.07869	Down	LIM	NA	GO:0046872//metal ion binding	NA	K09377//cysteine and glycine-rich protein	gi|567894528|ref|XP_006439752.1|//1
BGI_novel_G006447	5.32667	0.72	-2.88716	Down	zf-HD	NA	NA	NA	K15601//lysine-specific demethylase 3 [EC:1.14.11.-]	XP_010665240.1//PREDICTED: zinc-finger homeodomain protein 2 [Vitis vinifera]
Maker09937	4.19667	0.37	-3.50365	Down	C3H	NA	GO:0046872//metal ion binding	NA	K18753//butyrate response factor	gi|567912121|ref|XP_006448374.1|//1;XP_006469094.1//PREDICTED: zinc finger CCCH domain-containing protein 15 [Citrus sinensis]
Maker09937	4.19667	0.37	-3.50365	Down	C3H	NA	GO:0046872//metal ion binding	NA	K18753//butyrate response factor	gi|567912121|ref|XP_006448374.1|//1;XP_006469094.1//PREDICTED: zinc finger CCCH domain-containing protein 15 [Citrus sinensis]
Maker36785	4.67	0.913333	-2.35421	Down	MYB	NA	GO:0003677//DNA binding	NA	K09422//transcription factor MYB, plant	gi|645254799|ref|XP_008233205.1|//1
Maker36785	4.67	0.913333	-2.35421	Down	MYB-related	NA	GO:0003677//DNA binding	NA	K09422//transcription factor MYB, plant	gi|645254799|ref|XP_008233205.1|//1
Maker12237	12.2267	61.5433	2.33157	Up	C2C2-CO-like	GO:0005634//nucleus	GO:0008270//zinc ion binding	NA	K12135//zinc finger protein CONSTANS	gi|528225655|gb|AGS32266.1|//1
Maker05585	1.48333	0.703333	-1.07656	Down	AP2-EREBP	GO:0005634//nucleus	GO:0003677//DNA binding;GO:0003700//DNA binding transcription factor activity	GO:0006351//transcription, DNA-templated	K13434//pathogenesis-related genes transcriptional activator PTI6	gi|590673613|ref|XP_007038942.1|//1
BGI_novel_G003058	17.1967	5.08333	-1.75828	Down	TCP	NA	NA	NA	NA	KDO75433.1//hypothetical protein CISIN_1g009938mg [Citrus sinensis]
BGI_novel_G004284	10.0033	4.41	-1.18163	Down	Tify	NA	NA	NA	K13464//jasmonate ZIM domain-containing protein	XP_021294270.1//protein TIFY 5A [Herrania umbratica]
BGI_novel_G014258	5.19	0.58	-3.16161	Down	ABI3VP1	NA	NA	NA	NA	XP_006425800.1//hypothetical protein CICLE_v10026137mg [Citrus clementina]
BGI_novel_G000413	1.47667	0.01	-7.2062	Down	C2H2	NA	NA	NA	K09191//general transcription factor IIIA	CBI32873.3//unnamed protein product, partial [Vitis vinifera]
Maker02381	27.2067	11.2	-1.28046	Down	CPP	NA	NA	NA	K21776//protein lin-54	XP_006471928.1//PREDICTED: CRC domain-containing protein TSO1 isoform X3 [Citrus sinensis];gi|568835762|ref|XP_006471928.1|//1;XP_019053203.1//PREDICTED: protein tesmin/TSO1-like CXC 2 isoform X2 [Nelumbo nucifera]
Maker02381	27.2067	11.2	-1.28046	Down	CPP	NA	NA	NA	K21776//protein lin-54	XP_006471928.1//PREDICTED: CRC domain-containing protein TSO1 isoform X3 [Citrus sinensis];gi|568835762|ref|XP_006471928.1|//1;XP_019053203.1//PREDICTED: protein tesmin/TSO1-like CXC 2 isoform X2 [Nelumbo nucifera]
Maker02381	27.2067	11.2	-1.28046	Down	CPP	NA	NA	NA	K21776//protein lin-54	XP_006471928.1//PREDICTED: CRC domain-containing protein TSO1 isoform X3 [Citrus sinensis];gi|568835762|ref|XP_006471928.1|//1;XP_019053203.1//PREDICTED: protein tesmin/TSO1-like CXC 2 isoform X2 [Nelumbo nucifera]
Maker17815	6.85333	3.28	-1.06311	Down	E2F-DP	GO:0005730//nucleolus;GO:0005667//transcription factor complex	GO:0043565//sequence-specific DNA binding;GO:0046982//protein heterodimerization activity;GO:0044212//transcription regulatory region DNA binding;GO:0003700//DNA binding transcription factor activity	GO:0051782//negative regulation of cell division;GO:0000902//cell morphogenesis;GO:0051301//cell division;GO:0006351//transcription, DNA-templated;GO:0019760//glucosinolate metabolic process;GO:0042023//DNA endoreduplication	K06620//transcription factor E2F3	gi|641866152|gb|KDO84837.1|//1;XP_006473646.1//PREDICTED: transcription factor E2FC [Citrus sinensis]
Maker17815	6.85333	3.28	-1.06311	Down	E2F-DP	GO:0005730//nucleolus;GO:0005667//transcription factor complex	GO:0043565//sequence-specific DNA binding;GO:0046982//protein heterodimerization activity;GO:0044212//transcription regulatory region DNA binding;GO:0003700//DNA binding transcription factor activity	GO:0051782//negative regulation of cell division;GO:0000902//cell morphogenesis;GO:0051301//cell division;GO:0006351//transcription, DNA-templated;GO:0019760//glucosinolate metabolic process;GO:0042023//DNA endoreduplication	K06620//transcription factor E2F3	gi|641866152|gb|KDO84837.1|//1;XP_006473646.1//PREDICTED: transcription factor E2FC [Citrus sinensis]
BGI_novel_G004560	1.22667	0.01	-6.9386	Down	bHLH	NA	NA	NA	K17693//DNA-binding protein inhibitor ID2	XP_021651758.1//transcription factor PRE3-like [Hevea brasiliensis]
Maker04789	64.59	0.896667	-6.1706	Down	MYB	NA	GO:0003677//DNA binding	NA	K09422//transcription factor MYB, plant	gi|541135579|gb|AGV22119.1|//1;XP_018815883.1//PREDICTED: protein ODORANT1 [Juglans regia]
Maker04789	64.59	0.896667	-6.1706	Down	MYB-related	NA	GO:0003677//DNA binding	NA	K09422//transcription factor MYB, plant	gi|541135579|gb|AGV22119.1|//1;XP_018815883.1//PREDICTED: protein ODORANT1 [Juglans regia]
Maker04789	64.59	0.896667	-6.1706	Down	MYB	NA	GO:0003677//DNA binding	NA	K09422//transcription factor MYB, plant	gi|541135579|gb|AGV22119.1|//1;XP_018815883.1//PREDICTED: protein ODORANT1 [Juglans regia]
Maker04789	64.59	0.896667	-6.1706	Down	MYB-related	NA	GO:0003677//DNA binding	NA	K09422//transcription factor MYB, plant	gi|541135579|gb|AGV22119.1|//1;XP_018815883.1//PREDICTED: protein ODORANT1 [Juglans regia]
BGI_novel_G004266	5.89	1.46667	-2.00573	Down	C2C2-Dof	NA	NA	NA	K20043//clathrin coat assembly protein AP180;K09326//homeobox protein OTX1;K16222//Dof zinc finger protein DOF5.5	XP_016719935.1//PREDICTED: dof zinc finger protein DOF2.2-like isoform X1 [Gossypium hirsutum]
Maker15532	17.2133	5.51667	-1.64166	Down	GRAS	GO:0005634//nucleus	GO:0000989//transcription factor activity, transcription factor binding	GO:0006355//regulation of transcription, DNA-templated;GO:0006351//transcription, DNA-templated	K14494//DELLA protein	gi|590696557|ref|XP_007045197.1|//1
Maker05633	5.62333	1.93	-1.54282	Down	HSF	GO:0005634//nucleus	GO:0043565//sequence-specific DNA binding;GO:0003700//DNA binding transcription factor activity	NA	K09419//heat shock transcription factor, other eukaryote	gi|823258885|ref|XP_012462142.1|//1
BGI_novel_G006443	8.69667	0.05	-7.44239	Down	FAR1	NA	NA	NA	K17604//zinc finger SWIM domain-containing protein 3	KDO39632.1//hypothetical protein CISIN_1g039289mg, partial [Citrus sinensis]
BGI_novel_G015013	5.33	0.97	-2.45808	Down	NAC	NA	NA	NA	K13126//polyadenylate-binding protein	XP_013605626.1//PREDICTED: NAC domain-containing protein 62-like [Brassica oleracea var. oleracea]
Maker46988	2.40333	0.776667	-1.62967	Down	NAC	GO:0005634//nucleus	GO:0003677//DNA binding	GO:0006355//regulation of transcription, DNA-templated;GO:0006351//transcription, DNA-templated	K12862//pleiotropic regulator 1;K03094//S-phase kinase-associated protein 1;K13126//polyadenylate-binding protein;K05941//glutathione gamma-glutamylcysteinyltransferase [EC:2.3.2.15]	XP_006472812.1//PREDICTED: NAC domain-containing protein 2 [Citrus sinensis];gi|336169741|gb|AEI25534.1|//1
Maker46988	2.40333	0.776667	-1.62967	Down	NAC	GO:0005634//nucleus	GO:0003677//DNA binding	GO:0006355//regulation of transcription, DNA-templated;GO:0006351//transcription, DNA-templated	K12862//pleiotropic regulator 1;K03094//S-phase kinase-associated protein 1;K13126//polyadenylate-binding protein;K05941//glutathione gamma-glutamylcysteinyltransferase [EC:2.3.2.15]	XP_006472812.1//PREDICTED: NAC domain-containing protein 2 [Citrus sinensis];gi|336169741|gb|AEI25534.1|//1
Maker46988	2.40333	0.776667	-1.62967	Down	NAC	GO:0005634//nucleus	GO:0003677//DNA binding	GO:0006355//regulation of transcription, DNA-templated;GO:0006351//transcription, DNA-templated	K12862//pleiotropic regulator 1;K03094//S-phase kinase-associated protein 1;K13126//polyadenylate-binding protein;K05941//glutathione gamma-glutamylcysteinyltransferase [EC:2.3.2.15]	XP_006472812.1//PREDICTED: NAC domain-containing protein 2 [Citrus sinensis];gi|336169741|gb|AEI25534.1|//1
Maker05595	0.19	1.09	2.52026	Up	Sigma70-like	NA	GO:0003677//DNA binding;GO:0003700//DNA binding transcription factor activity;GO:0016987//sigma factor activity	GO:0006352//DNA-templated transcription, initiation	K03093//RNA polymerase sigma factor	XP_006422121.1//hypothetical protein CICLE_v10004760mg [Citrus clementina];gi|567858876|ref|XP_006422121.1|//1
Maker05595	0.19	1.09	2.52026	Up	Sigma70-like	NA	GO:0003677//DNA binding;GO:0003700//DNA binding transcription factor activity;GO:0016987//sigma factor activity	GO:0006352//DNA-templated transcription, initiation	K03093//RNA polymerase sigma factor	XP_006422121.1//hypothetical protein CICLE_v10004760mg [Citrus clementina];gi|567858876|ref|XP_006422121.1|//1
Maker07416	45.56	20.4467	-1.1559	Down	bHLH	NA	GO:0046983//protein dimerization activity	NA	K13422//transcription factor MYC2	gi|567871667|ref|XP_006428423.1|//1
BGI_novel_G009084	0.696667	1.85	1.40898	Up	Trihelix	NA	NA	NA	K03006//DNA-directed RNA polymerase II subunit RPB1 [EC:2.7.7.6];K01180//endo-1,3(4)-beta-glucanase [EC:3.2.1.6];K10990//RecQ-mediated genome instability protein 1	XP_006420771.1//hypothetical protein CICLE_v10005329mg [Citrus clementina]
Maker05239	8.93333	4.32	-1.04817	Down	ARR-B	GO:0005634//nucleus	GO:0003677//DNA binding;GO:0003700//DNA binding transcription factor activity	GO:0000160//phosphorelay signal transduction system;GO:0006351//transcription, DNA-templated	K14491//two-component response regulator ARR-B family	gi|567916606|ref|XP_006450309.1|//1;XP_006450308.1//hypothetical protein CICLE_v10007639mg [Citrus clementina];XP_006450309.1//hypothetical protein CICLE_v10007639mg [Citrus clementina]
Maker05239	8.93333	4.32	-1.04817	Down	ARR-B	GO:0005634//nucleus	GO:0003677//DNA binding;GO:0003700//DNA binding transcription factor activity	GO:0000160//phosphorelay signal transduction system;GO:0006351//transcription, DNA-templated	K14491//two-component response regulator ARR-B family	gi|567916606|ref|XP_006450309.1|//1;XP_006450308.1//hypothetical protein CICLE_v10007639mg [Citrus clementina];XP_006450309.1//hypothetical protein CICLE_v10007639mg [Citrus clementina]
Maker05239	8.93333	4.32	-1.04817	Down	ARR-B	GO:0005634//nucleus	GO:0003677//DNA binding;GO:0003700//DNA binding transcription factor activity	GO:0000160//phosphorelay signal transduction system;GO:0006351//transcription, DNA-templated	K14491//two-component response regulator ARR-B family	gi|567916606|ref|XP_006450309.1|//1;XP_006450308.1//hypothetical protein CICLE_v10007639mg [Citrus clementina];XP_006450309.1//hypothetical protein CICLE_v10007639mg [Citrus clementina]
Maker39322	5.35333	0.396667	-3.75444	Down	MYB	GO:0005634//nucleus	GO:0000981//RNA polymerase II transcription factor activity, sequence-specific DNA binding;GO:0003677//DNA binding;GO:0043565//sequence-specific DNA binding;GO:0044212//transcription regulatory region DNA binding;GO:0001135//transcription factor activity, RNA polymerase II transcription factor recruiting	GO:0006357//regulation of transcription from RNA polymerase II promoter;GO:0030154//cell differentiation	K09422//transcription factor MYB, plant	gi|568824376|ref|XP_006466578.1|//1
Maker39322	5.35333	0.396667	-3.75444	Down	MYB-related	GO:0005634//nucleus	GO:0000981//RNA polymerase II transcription factor activity, sequence-specific DNA binding;GO:0003677//DNA binding;GO:0043565//sequence-specific DNA binding;GO:0044212//transcription regulatory region DNA binding;GO:0001135//transcription factor activity, RNA polymerase II transcription factor recruiting	GO:0006357//regulation of transcription from RNA polymerase II promoter;GO:0030154//cell differentiation	K09422//transcription factor MYB, plant	gi|568824376|ref|XP_006466578.1|//1
BGI_novel_G013651	2.01	18.6567	3.21442	Up	C2H2	NA	NA	NA	NA	XP_007010041.2//PREDICTED: zinc finger protein ZAT5 [Theobroma cacao]
BGI_novel_G015156	3.94667	0.0233333	-7.4021	Down	bZIP	NA	NA	NA	NA	XP_006419404.1//hypothetical protein CICLE_v10007045mg [Citrus clementina]
Maker22474	84.2867	31.3333	-1.42761	Down	MADS	NA	NA	NA	K09264//MADS-box transcription factor, plant	gi|354683684|gb|AER34989.1|//1;BAF34914.1//MADS-box protein [Citrus unshiu];AER34989.1//AGAMOUS-like protein [Mangifera indica]
Maker22474	84.2867	31.3333	-1.42761	Down	MADS	NA	NA	NA	K09264//MADS-box transcription factor, plant	gi|354683684|gb|AER34989.1|//1;BAF34914.1//MADS-box protein [Citrus unshiu];AER34989.1//AGAMOUS-like protein [Mangifera indica]
Maker22474	84.2867	31.3333	-1.42761	Down	MADS	NA	NA	NA	K09264//MADS-box transcription factor, plant	gi|354683684|gb|AER34989.1|//1;BAF34914.1//MADS-box protein [Citrus unshiu];AER34989.1//AGAMOUS-like protein [Mangifera indica]
BGI_novel_G015304	6.23667	0.0233333	-8.06224	Down	FAR1	NA	NA	NA	NA	XP_010657399.1//PREDICTED: protein FAR1-RELATED SEQUENCE 5-like [Vitis vinifera]
Maker44073	4.71	20.2833	2.1065	Up	AP2-EREBP	GO:0005634//nucleus	GO:0003677//DNA binding;GO:0003700//DNA binding transcription factor activity	GO:0006351//transcription, DNA-templated	K09286//EREBP-like factor	gi|568849111|ref|XP_006478313.1|//1
BGI_novel_G009369	10.8367	1.18667	-3.19093	Down	WRKY	NA	NA	NA	K13425//WRKY transcription factor 22;K13459//disease resistance protein RPS2;K13457//disease resistance protein RPM1;K16225//probable WRKY transcription factor 52	XP_021684239.1//probable WRKY transcription factor 70 [Hevea brasiliensis]
BGI_novel_G002066	7.74	0.363333	-4.41297	Down	ABI3VP1	NA	NA	NA	NA	NA
Maker03352	1.83667	0.0533333	-5.10591	Down	MYB	GO:0005634//nucleus	GO:0000981//RNA polymerase II transcription factor activity, sequence-specific DNA binding;GO:0003677//DNA binding;GO:0043565//sequence-specific DNA binding;GO:0044212//transcription regulatory region DNA binding;GO:0001135//transcription factor activity, RNA polymerase II transcription factor recruiting	GO:0006357//regulation of transcription from RNA polymerase II promoter;GO:0030154//cell differentiation	K09422//transcription factor MYB, plant	gi|802547651|ref|XP_012090668.1|//1
Maker03352	1.83667	0.0533333	-5.10591	Down	MYB-related	GO:0005634//nucleus	GO:0000981//RNA polymerase II transcription factor activity, sequence-specific DNA binding;GO:0003677//DNA binding;GO:0043565//sequence-specific DNA binding;GO:0044212//transcription regulatory region DNA binding;GO:0001135//transcription factor activity, RNA polymerase II transcription factor recruiting	GO:0006357//regulation of transcription from RNA polymerase II promoter;GO:0030154//cell differentiation	K09422//transcription factor MYB, plant	gi|802547651|ref|XP_012090668.1|//1
Maker36528	9.42333	3.83	-1.29889	Down	C3H	NA	GO:0046872//metal ion binding	NA	K13107//RNA-binding motif protein, X-linked 2;K18412//trinucleotide repeat-containing gene 6 protein	XP_021301162.1//zinc finger CCCH domain-containing protein 38 isoform X3 [Herrania umbratica];XP_021301161.1//zinc finger CCCH domain-containing protein 38 isoform X2 [Herrania umbratica];gi|590708628|ref|XP_007048331.1|//1
Maker36528	9.42333	3.83	-1.29889	Down	C3H	NA	GO:0046872//metal ion binding	NA	K13107//RNA-binding motif protein, X-linked 2;K18412//trinucleotide repeat-containing gene 6 protein	XP_021301162.1//zinc finger CCCH domain-containing protein 38 isoform X3 [Herrania umbratica];XP_021301161.1//zinc finger CCCH domain-containing protein 38 isoform X2 [Herrania umbratica];gi|590708628|ref|XP_007048331.1|//1
Maker36528	9.42333	3.83	-1.29889	Down	C3H	NA	GO:0046872//metal ion binding	NA	K13107//RNA-binding motif protein, X-linked 2;K18412//trinucleotide repeat-containing gene 6 protein	XP_021301162.1//zinc finger CCCH domain-containing protein 38 isoform X3 [Herrania umbratica];XP_021301161.1//zinc finger CCCH domain-containing protein 38 isoform X2 [Herrania umbratica];gi|590708628|ref|XP_007048331.1|//1
Maker26155	143.33	53.45	-1.42308	Down	BES1	NA	GO:0003700//DNA binding transcription factor activity	GO:0006351//transcription, DNA-templated;GO:0009742//brassinosteroid mediated signaling pathway	K14503//brassinosteroid resistant 1/2	gi|567866223|ref|XP_006425734.1|//1;XP_006466728.1//PREDICTED: BES1/BZR1 homolog protein 2 [Citrus sinensis]
Maker26155	143.33	53.45	-1.42308	Down	BES1	NA	GO:0003700//DNA binding transcription factor activity	GO:0006351//transcription, DNA-templated;GO:0009742//brassinosteroid mediated signaling pathway	K14503//brassinosteroid resistant 1/2	gi|567866223|ref|XP_006425734.1|//1;XP_006466728.1//PREDICTED: BES1/BZR1 homolog protein 2 [Citrus sinensis]
Maker29021	0.903333	1.88	1.0574	Up	PLATZ	GO:0005622//intracellular	GO:0008270//zinc ion binding	NA	NA	gi|985462973|ref|XP_015388823.1|//1
Maker26574	32.37	3.95333	-3.03352	Down	AP2-EREBP	NA	NA	NA	K13434//pathogenesis-related genes transcriptional activator PTI6	XP_006485784.1//PREDICTED: ethylene-responsive transcription factor CRF6-like [Citrus sinensis]
Maker11636	2.51333	0.673333	-1.90021	Down	C2H2	GO:0005634//nucleus	GO:0003676//nucleic acid binding	GO:0010305//leaf vascular tissue pattern formation;GO:0048364//root development;GO:0010588//cotyledon vascular tissue pattern formation;GO:0010087//phloem or xylem histogenesis	K14794//ribosomal RNA-processing protein 12;K12309//beta-galactosidase [EC:3.2.1.23]	gi|568862202|ref|XP_006484574.1|//1
Maker29313	1.38667	0.613333	-1.17688	Down	NAC	GO:0005634//nucleus;GO:0016021//integral component of membrane	GO:0003677//DNA binding	GO:0006355//regulation of transcription, DNA-templated;GO:0006351//transcription, DNA-templated	K13126//polyadenylate-binding protein	gi|568855858|ref|XP_006481513.1|//1;XP_006424149.1//hypothetical protein CICLE_v10028618mg [Citrus clementina]
Maker29313	1.38667	0.613333	-1.17688	Down	NAC	GO:0005634//nucleus;GO:0016021//integral component of membrane	GO:0003677//DNA binding	GO:0006355//regulation of transcription, DNA-templated;GO:0006351//transcription, DNA-templated	K13126//polyadenylate-binding protein	gi|568855858|ref|XP_006481513.1|//1;XP_006424149.1//hypothetical protein CICLE_v10028618mg [Citrus clementina]
Maker45244	41.37	7.25667	-2.51121	Down	ARF	GO:0005634//nucleus	GO:0003677//DNA binding	GO:0006355//regulation of transcription, DNA-templated;GO:0009734//auxin-activated signaling pathway;GO:0006351//transcription, DNA-templated	K14486//auxin response factor	gi|572153084|ref|NP_001275789.1|//1;NP_001275789.1//auxin-response factor [Citrus sinensis]
Maker45244	41.37	7.25667	-2.51121	Down	ARF	GO:0005634//nucleus	GO:0003677//DNA binding	GO:0006355//regulation of transcription, DNA-templated;GO:0009734//auxin-activated signaling pathway;GO:0006351//transcription, DNA-templated	K14486//auxin response factor	gi|572153084|ref|NP_001275789.1|//1;NP_001275789.1//auxin-response factor [Citrus sinensis]
Maker45244	41.37	7.25667	-2.51121	Down	ARF	GO:0005634//nucleus	GO:0003677//DNA binding	GO:0006355//regulation of transcription, DNA-templated;GO:0009734//auxin-activated signaling pathway;GO:0006351//transcription, DNA-templated	K14486//auxin response factor	gi|572153084|ref|NP_001275789.1|//1;NP_001275789.1//auxin-response factor [Citrus sinensis]
BGI_novel_G014406	3.46333	1.71667	-1.01255	Down	C2H2	NA	NA	NA	NA	XP_021299160.1//zinc finger protein 511 [Herrania umbratica]
Maker32274	34.2067	13.5867	-1.33209	Down	bZIP	NA	GO:0003700//DNA binding transcription factor activity	NA	K09060//plant G-box-binding factor	XP_006444898.1//hypothetical protein CICLE_v10020314mg [Citrus clementina];gi|567904820|ref|XP_006444898.1|//1
Maker32274	34.2067	13.5867	-1.33209	Down	bZIP	NA	GO:0003700//DNA binding transcription factor activity	NA	K09060//plant G-box-binding factor	XP_006444898.1//hypothetical protein CICLE_v10020314mg [Citrus clementina];gi|567904820|ref|XP_006444898.1|//1
Maker07008	5.51667	0.99	-2.4783	Down	WRKY	GO:0005634//nucleus	GO:0043565//sequence-specific DNA binding;GO:0003700//DNA binding transcription factor activity	GO:0006351//transcription, DNA-templated	K13424//WRKY transcription factor 33	AEO31478.2//WRKY transcription factor 17 [Dimocarpus longan];gi|409923417|gb|AEO31478.2|//1
Maker07008	5.51667	0.99	-2.4783	Down	FAR1	GO:0005634//nucleus	GO:0043565//sequence-specific DNA binding;GO:0003700//DNA binding transcription factor activity	GO:0006351//transcription, DNA-templated	K13424//WRKY transcription factor 33	AEO31478.2//WRKY transcription factor 17 [Dimocarpus longan];gi|409923417|gb|AEO31478.2|//1
Maker07008	5.51667	0.99	-2.4783	Down	WRKY	GO:0005634//nucleus	GO:0043565//sequence-specific DNA binding;GO:0003700//DNA binding transcription factor activity	GO:0006351//transcription, DNA-templated	K13424//WRKY transcription factor 33	AEO31478.2//WRKY transcription factor 17 [Dimocarpus longan];gi|409923417|gb|AEO31478.2|//1
Maker22165	3.19667	1.55667	-1.03811	Down	MYB	NA	GO:0003677//DNA binding	NA	K09422//transcription factor MYB, plant	gi|641831757|gb|KDO50806.1|//1
Maker22165	3.19667	1.55667	-1.03811	Down	MYB-related	NA	GO:0003677//DNA binding	NA	K09422//transcription factor MYB, plant	gi|641831757|gb|KDO50806.1|//1
Maker27085	57.5667	17.9967	-1.6775	Down	GRAS	NA	NA	GO:0006355//regulation of transcription, DNA-templated;GO:0006351//transcription, DNA-templated	K14494//DELLA protein	gi|567905656|ref|XP_006445316.1|//1
Maker40004	79.3467	18.0667	-2.13484	Down	bHLH	NA	GO:0046983//protein dimerization activity	NA	K16189//phytochrome-interacting factor 4;K12126//phytochrome-interacting factor 3	XP_006485716.1//PREDICTED: transcription factor BIM1 [Citrus sinensis];gi|802653985|ref|XP_012080442.1|//1;XP_012080442.1//transcription factor BIM1 isoform X2 [Jatropha curcas]
Maker40004	79.3467	18.0667	-2.13484	Down	bHLH	NA	GO:0046983//protein dimerization activity	NA	K16189//phytochrome-interacting factor 4;K12126//phytochrome-interacting factor 3	XP_006485716.1//PREDICTED: transcription factor BIM1 [Citrus sinensis];gi|802653985|ref|XP_012080442.1|//1;XP_012080442.1//transcription factor BIM1 isoform X2 [Jatropha curcas]
Maker40004	79.3467	18.0667	-2.13484	Down	bHLH	NA	GO:0046983//protein dimerization activity	NA	K16189//phytochrome-interacting factor 4;K12126//phytochrome-interacting factor 3	XP_006485716.1//PREDICTED: transcription factor BIM1 [Citrus sinensis];gi|802653985|ref|XP_012080442.1|//1;XP_012080442.1//transcription factor BIM1 isoform X2 [Jatropha curcas]
Maker40004	79.3467	18.0667	-2.13484	Down	bHLH	NA	GO:0046983//protein dimerization activity	NA	K16189//phytochrome-interacting factor 4;K12126//phytochrome-interacting factor 3	XP_006485716.1//PREDICTED: transcription factor BIM1 [Citrus sinensis];gi|802653985|ref|XP_012080442.1|//1;XP_012080442.1//transcription factor BIM1 isoform X2 [Jatropha curcas]
BGI_novel_G009502	12.88	4.50333	-1.51607	Down	FHA	NA	NA	NA	K13216//nuclear inhibitor of protein phosphatase 1 [EC:3.1.4.-]	XP_006449994.1//hypothetical protein CICLE_v10015322mg [Citrus clementina]
Maker46806	12.2233	2.22	-2.46101	Down	bHLH	NA	GO:0046983//protein dimerization activity	NA	K16190//glucuronokinase [EC:2.7.1.43];K13422//transcription factor MYC2	XP_021274415.1//transcription factor bHLH93-like [Herrania umbratica];gi|590706337|ref|XP_007047694.1|//1
Maker46806	12.2233	2.22	-2.46101	Down	bHLH	NA	GO:0046983//protein dimerization activity	NA	K16190//glucuronokinase [EC:2.7.1.43];K13422//transcription factor MYC2	XP_021274415.1//transcription factor bHLH93-like [Herrania umbratica];gi|590706337|ref|XP_007047694.1|//1
Maker20568	16.6233	4.36333	-1.92971	Down	bHLH	NA	GO:0046983//protein dimerization activity	NA	NA	gi|426264530|gb|AFY17139.1|//1;XP_015570780.1//PREDICTED: transcription factor ICE1 [Ricinus communis]
BGI_novel_G015495	1.45667	0.276667	-2.39645	Down	Tify	NA	NA	NA	NA	KDO79614.1//hypothetical protein CISIN_1g014180mg [Citrus sinensis]
Maker08131	4.40667	1.25	-1.81776	Down	GRAS	NA	NA	GO:0006355//regulation of transcription, DNA-templated;GO:0006351//transcription, DNA-templated	K14494//DELLA protein	gi|802621122|ref|XP_012075848.1|//1
BGI_novel_G015126	10.04	3.56	-1.49581	Down	C2C2-GATA	NA	NA	NA	NA	XP_015899958.1//PREDICTED: GATA transcription factor 16 [Ziziphus jujuba]
BGI_novel_G009428	5.8	1.5	-1.95109	Down	C3H	NA	NA	NA	K08819//cyclin-dependent kinase 12/13 [EC:2.7.11.22 2.7.11.23];K12836//splicing factor U2AF 35 kDa subunit	EOY25724.1//Zinc finger C-x8-C-x5-C-x3-H type family protein isoform 1 [Theobroma cacao]
BGI_novel_G010722	4.14667	0.473333	-3.13102	Down	GRF	NA	NA	NA	K15601//lysine-specific demethylase 3 [EC:1.14.11.-]	XP_021647076.1//growth-regulating factor 4-like [Hevea brasiliensis]
Maker40470	4.33667	0.773333	-2.48742	Down	NAC	NA	NA	NA	NA	XP_012572681.1//PREDICTED: NAC domain-containing protein 40-like [Cicer arietinum]
Maker38379	12.32	2.11667	-2.54114	Down	WRKY	GO:0005634//nucleus	GO:0043565//sequence-specific DNA binding;GO:0003700//DNA binding transcription factor activity	GO:0006351//transcription, DNA-templated	K13459//disease resistance protein RPS2;K13457//disease resistance protein RPM1;K16225//probable WRKY transcription factor 52	gi|566200333|ref|XP_002319879.2|//1;KDO67551.1//hypothetical protein CISIN_1g021598mg [Citrus sinensis];XP_021638424.1//probable WRKY transcription factor 70 [Hevea brasiliensis]
Maker38379	12.32	2.11667	-2.54114	Down	WRKY	GO:0005634//nucleus	GO:0043565//sequence-specific DNA binding;GO:0003700//DNA binding transcription factor activity	GO:0006351//transcription, DNA-templated	K13459//disease resistance protein RPS2;K13457//disease resistance protein RPM1;K16225//probable WRKY transcription factor 52	gi|566200333|ref|XP_002319879.2|//1;KDO67551.1//hypothetical protein CISIN_1g021598mg [Citrus sinensis];XP_021638424.1//probable WRKY transcription factor 70 [Hevea brasiliensis]
Maker38379	12.32	2.11667	-2.54114	Down	WRKY	GO:0005634//nucleus	GO:0043565//sequence-specific DNA binding;GO:0003700//DNA binding transcription factor activity	GO:0006351//transcription, DNA-templated	K13459//disease resistance protein RPS2;K13457//disease resistance protein RPM1;K16225//probable WRKY transcription factor 52	gi|566200333|ref|XP_002319879.2|//1;KDO67551.1//hypothetical protein CISIN_1g021598mg [Citrus sinensis];XP_021638424.1//probable WRKY transcription factor 70 [Hevea brasiliensis]
Maker10629	5.31333	1.25667	-2.08002	Down	WRKY	GO:0005634//nucleus	GO:0043565//sequence-specific DNA binding;GO:0003700//DNA binding transcription factor activity	GO:0006351//transcription, DNA-templated	K18835//WRKY transcription factor 2;K13424//WRKY transcription factor 33;K01892//histidyl-tRNA synthetase [EC:6.1.1.21];K18834//WRKY transcription factor 1	gi|590711366|ref|XP_007049086.1|//1;XP_015578239.1//PREDICTED: probable WRKY transcription factor 31 isoform X1 [Ricinus communis]
Maker10629	5.31333	1.25667	-2.08002	Down	WRKY	GO:0005634//nucleus	GO:0043565//sequence-specific DNA binding;GO:0003700//DNA binding transcription factor activity	GO:0006351//transcription, DNA-templated	K18835//WRKY transcription factor 2;K13424//WRKY transcription factor 33;K01892//histidyl-tRNA synthetase [EC:6.1.1.21];K18834//WRKY transcription factor 1	gi|590711366|ref|XP_007049086.1|//1;XP_015578239.1//PREDICTED: probable WRKY transcription factor 31 isoform X1 [Ricinus communis]
Maker44765	46.1433	525.367	3.50913	Up	LIM	NA	GO:0046872//metal ion binding	NA	K09377//cysteine and glycine-rich protein	gi|568847402|ref|XP_006477522.1|//1
Maker03484	55.17	15.9033	-1.79455	Down	AP2-EREBP	GO:0005634//nucleus	GO:0003677//DNA binding;GO:0003700//DNA binding transcription factor activity	GO:0007275//multicellular organism development;GO:0006351//transcription, DNA-templated	K09285//AP2-like factor, ANT lineage	gi|1000986038|ref|XP_002510048.2|//1;GAV67508.1//AP2 domain-containing protein, partial [Cephalotus follicularis];XP_021681364.1//AP2-like ethylene-responsive transcription factor ANT isoform X2 [Hevea brasiliensis]
Maker03484	55.17	15.9033	-1.79455	Down	AP2-EREBP	GO:0005634//nucleus	GO:0003677//DNA binding;GO:0003700//DNA binding transcription factor activity	GO:0007275//multicellular organism development;GO:0006351//transcription, DNA-templated	K09285//AP2-like factor, ANT lineage	gi|1000986038|ref|XP_002510048.2|//1;GAV67508.1//AP2 domain-containing protein, partial [Cephalotus follicularis];XP_021681364.1//AP2-like ethylene-responsive transcription factor ANT isoform X2 [Hevea brasiliensis]
Maker03484	55.17	15.9033	-1.79455	Down	AP2-EREBP	GO:0005634//nucleus	GO:0003677//DNA binding;GO:0003700//DNA binding transcription factor activity	GO:0007275//multicellular organism development;GO:0006351//transcription, DNA-templated	K09285//AP2-like factor, ANT lineage	gi|1000986038|ref|XP_002510048.2|//1;GAV67508.1//AP2 domain-containing protein, partial [Cephalotus follicularis];XP_021681364.1//AP2-like ethylene-responsive transcription factor ANT isoform X2 [Hevea brasiliensis]
BGI_novel_G003390	3.04333	1.42333	-1.09638	Down	TUB	NA	NA	NA	K19600//tubby-related protein 1	OMO74747.1//hypothetical protein CCACVL1_16482 [Corchorus capsularis]
BGI_novel_G009838	18.1	4.04333	-2.16237	Down	C2C2-Dof	NA	NA	NA	K16222//Dof zinc finger protein DOF5.5	CBI31212.3//unnamed protein product, partial [Vitis vinifera]
Maker00394	2.11667	0.48	-2.14069	Down	TAZ	NA	NA	NA	K04498//E1A/CREB-binding protein [EC:2.3.1.48]	XP_015388866.1//PREDICTED: histone acetyltransferase HAC1-like isoform X1 [Citrus sinensis];gi|568870891|ref|XP_006488627.1|//1
Maker00394	2.11667	0.48	-2.14069	Down	Alfin-like	NA	NA	NA	K04498//E1A/CREB-binding protein [EC:2.3.1.48]	XP_015388866.1//PREDICTED: histone acetyltransferase HAC1-like isoform X1 [Citrus sinensis];gi|568870891|ref|XP_006488627.1|//1
BGI_novel_G000049	17.9167	8.76667	-1.0312	Down	FAR1	NA	NA	NA	K17604//zinc finger SWIM domain-containing protein 3	XP_006443021.1//hypothetical protein CICLE_v10021846mg [Citrus clementina]
BGI_novel_G006937	0.01	1.36333	7.09099	Up	C2C2-Dof	NA	NA	NA	K16222//Dof zinc finger protein DOF5.5	XP_017634268.1//PREDICTED: cyclic dof factor 3 isoform X1 [Gossypium arboreum]
Maker35956	23.3533	9.38333	-1.31546	Down	BES1	NA	GO:0003700//DNA binding transcription factor activity	GO:0006351//transcription, DNA-templated;GO:0009742//brassinosteroid mediated signaling pathway	K14503//brassinosteroid resistant 1/2	XP_006449559.1//hypothetical protein CICLE_v10015910mg [Citrus clementina];gi|567914491|ref|XP_006449559.1|//1
Maker35956	23.3533	9.38333	-1.31546	Down	BES1	NA	GO:0003700//DNA binding transcription factor activity	GO:0006351//transcription, DNA-templated;GO:0009742//brassinosteroid mediated signaling pathway	K14503//brassinosteroid resistant 1/2	XP_006449559.1//hypothetical protein CICLE_v10015910mg [Citrus clementina];gi|567914491|ref|XP_006449559.1|//1
Maker35956	23.3533	9.38333	-1.31546	Down	BES1	NA	GO:0003700//DNA binding transcription factor activity	GO:0006351//transcription, DNA-templated;GO:0009742//brassinosteroid mediated signaling pathway	K14503//brassinosteroid resistant 1/2	XP_006449559.1//hypothetical protein CICLE_v10015910mg [Citrus clementina];gi|567914491|ref|XP_006449559.1|//1
Maker40530	1.09	0.01	-6.76818	Down	AP2-EREBP	GO:0005634//nucleus	GO:0003677//DNA binding;GO:0003700//DNA binding transcription factor activity	GO:0006351//transcription, DNA-templated	K14516//ethylene-responsive transcription factor 1	gi|590624036|ref|XP_007025491.1|//1
BGI_novel_G010397	2.8	0.153333	-4.19068	Down	bHLH	NA	NA	NA	K04733//interleukin-1 receptor-associated kinase 4 [EC:2.7.11.1];K16189//phytochrome-interacting factor 4;K11253//histone H3	XP_021290394.1//transcription factor bHLH128-like [Herrania umbratica]
Maker03612	5.87333	2.48	-1.24384	Down	C3H	NA	GO:0046872//metal ion binding	NA	K15687//E3 ubiquitin-protein ligase makorin [EC:2.3.2.27];K14404//cleavage and polyadenylation specificity factor subunit 4	gi|641826218|gb|KDO45452.1|//1;KDO45452.1//hypothetical protein CISIN_1g002805mg [Citrus sinensis]
Maker03612	5.87333	2.48	-1.24384	Down	C3H	NA	GO:0046872//metal ion binding	NA	K15687//E3 ubiquitin-protein ligase makorin [EC:2.3.2.27];K14404//cleavage and polyadenylation specificity factor subunit 4	gi|641826218|gb|KDO45452.1|//1;KDO45452.1//hypothetical protein CISIN_1g002805mg [Citrus sinensis]
Maker07850	1.58667	0.163333	-3.28011	Down	WRKY	GO:0005634//nucleus	GO:0043565//sequence-specific DNA binding;GO:0003700//DNA binding transcription factor activity	GO:0006351//transcription, DNA-templated	K18834//WRKY transcription factor 1	gi|641848585|gb|KDO67462.1|//1
BGI_novel_G002570	6.13667	1.62	-1.92146	Down	ABI3VP1	NA	NA	NA	K09287//RAV-like factor	XP_006449227.1//hypothetical protein CICLE_v10014219mg [Citrus clementina]
Maker23377	6.29333	1.03	-2.61118	Down	SBP	NA	NA	NA	K20641//Rho GTPase-activating protein 20;K13415//protein brassinosteroid insensitive 1 [EC:2.7.10.1 2.7.11.1]	gi|985456282|ref|XP_015387351.1|//1;XP_021293472.1//squamosa promoter-binding-like protein 6 isoform X2 [Herrania umbratica]
Maker23377	6.29333	1.03	-2.61118	Down	SBP	NA	NA	NA	K20641//Rho GTPase-activating protein 20;K13415//protein brassinosteroid insensitive 1 [EC:2.7.10.1 2.7.11.1]	gi|985456282|ref|XP_015387351.1|//1;XP_021293472.1//squamosa promoter-binding-like protein 6 isoform X2 [Herrania umbratica]
Maker23377	6.29333	1.03	-2.61118	Down	SBP	NA	NA	NA	K20641//Rho GTPase-activating protein 20;K13415//protein brassinosteroid insensitive 1 [EC:2.7.10.1 2.7.11.1]	gi|985456282|ref|XP_015387351.1|//1;XP_021293472.1//squamosa promoter-binding-like protein 6 isoform X2 [Herrania umbratica]
Maker04676	3.36	1.52667	-1.13808	Down	FAR1	NA	GO:0008270//zinc ion binding	GO:0006355//regulation of transcription, DNA-templated	K17604//zinc finger SWIM domain-containing protein 3	gi|731395594|ref|XP_010652225.1|//1
BGI_novel_G016802	5.89333	2.24	-1.39559	Down	C3H	NA	NA	NA	K14404//cleavage and polyadenylation specificity factor subunit 4;K13832//3-dehydroquinate dehydratase / shikimate dehydrogenase [EC:4.2.1.10 1.1.1.25]	KDO59557.1//hypothetical protein CISIN_1g013033mg [Citrus sinensis]
Maker44121	3.1	0.283333	-3.4517	Down	MYB	NA	NA	NA	K01051//pectinesterase [EC:3.1.1.11]	gi|567888300|ref|XP_006436672.1|//1
Maker44121	3.1	0.283333	-3.4517	Down	Trihelix	NA	NA	NA	K01051//pectinesterase [EC:3.1.1.11]	gi|567888300|ref|XP_006436672.1|//1
BGI_novel_G002056	2.15	0.01	-7.74819	Down	MYB	NA	NA	NA	K11314//transcriptional adapter 2-alpha	EOY01367.1//ADA2 2A isoform 1 [Theobroma cacao]
BGI_novel_G002056	2.15	0.01	-7.74819	Down	MYB-related	NA	NA	NA	K11314//transcriptional adapter 2-alpha	EOY01367.1//ADA2 2A isoform 1 [Theobroma cacao]
Maker32144	51.28	17.51	-1.55022	Down	SBP	GO:0005634//nucleus	GO:0046872//metal ion binding;GO:0003677//DNA binding	NA	K20641//Rho GTPase-activating protein 20;K13415//protein brassinosteroid insensitive 1 [EC:2.7.10.1 2.7.11.1]	gi|590692007|ref|XP_007043940.1|//1;XP_017970620.1//PREDICTED: squamosa promoter-binding-like protein 16 [Theobroma cacao]
Maker32144	51.28	17.51	-1.55022	Down	SBP	GO:0005634//nucleus	GO:0046872//metal ion binding;GO:0003677//DNA binding	NA	K20641//Rho GTPase-activating protein 20;K13415//protein brassinosteroid insensitive 1 [EC:2.7.10.1 2.7.11.1]	gi|590692007|ref|XP_007043940.1|//1;XP_017970620.1//PREDICTED: squamosa promoter-binding-like protein 16 [Theobroma cacao]
Maker32144	51.28	17.51	-1.55022	Down	SBP	GO:0005634//nucleus	GO:0046872//metal ion binding;GO:0003677//DNA binding	NA	K20641//Rho GTPase-activating protein 20;K13415//protein brassinosteroid insensitive 1 [EC:2.7.10.1 2.7.11.1]	gi|590692007|ref|XP_007043940.1|//1;XP_017970620.1//PREDICTED: squamosa promoter-binding-like protein 16 [Theobroma cacao]
BGI_novel_G002573	5.02333	1.94333	-1.37011	Down	ABI3VP1	NA	NA	NA	K04733//interleukin-1 receptor-associated kinase 4 [EC:2.7.11.1];K09287//RAV-like factor	XP_021295209.1//LOW QUALITY PROTEIN: B3 domain-containing protein Os07g0563300 [Herrania umbratica]
BGI_novel_G008027	4.59667	0.01	-8.84444	Down	FAR1	NA	NA	NA	NA	ONI13986.1//hypothetical protein PRUPE_4G256500 [Prunus persica]
Maker30635	7.49	2.09667	-1.83687	Down	MYB	GO:0000126//transcription factor TFIIIB complex	GO:0001026//TFIIIB-type transcription factor activity;GO:0003677//DNA binding	GO:0006383//transcription from RNA polymerase III promoter	K15198//transcription factor TFIIIB component B''	gi|568867853|ref|XP_006487244.1|//1;XP_006423360.1//hypothetical protein CICLE_v10027900mg [Citrus clementina]
Maker30635	7.49	2.09667	-1.83687	Down	MYB-related	GO:0000126//transcription factor TFIIIB complex	GO:0001026//TFIIIB-type transcription factor activity;GO:0003677//DNA binding	GO:0006383//transcription from RNA polymerase III promoter	K15198//transcription factor TFIIIB component B''	gi|568867853|ref|XP_006487244.1|//1;XP_006423360.1//hypothetical protein CICLE_v10027900mg [Citrus clementina]
Maker30635	7.49	2.09667	-1.83687	Down	MYB	GO:0000126//transcription factor TFIIIB complex	GO:0001026//TFIIIB-type transcription factor activity;GO:0003677//DNA binding	GO:0006383//transcription from RNA polymerase III promoter	K15198//transcription factor TFIIIB component B''	gi|568867853|ref|XP_006487244.1|//1;XP_006423360.1//hypothetical protein CICLE_v10027900mg [Citrus clementina]
Maker30635	7.49	2.09667	-1.83687	Down	MYB-related	GO:0000126//transcription factor TFIIIB complex	GO:0001026//TFIIIB-type transcription factor activity;GO:0003677//DNA binding	GO:0006383//transcription from RNA polymerase III promoter	K15198//transcription factor TFIIIB component B''	gi|568867853|ref|XP_006487244.1|//1;XP_006423360.1//hypothetical protein CICLE_v10027900mg [Citrus clementina]
Maker30635	7.49	2.09667	-1.83687	Down	MYB	GO:0000126//transcription factor TFIIIB complex	GO:0001026//TFIIIB-type transcription factor activity;GO:0003677//DNA binding	GO:0006383//transcription from RNA polymerase III promoter	K15198//transcription factor TFIIIB component B''	gi|568867853|ref|XP_006487244.1|//1;XP_006423360.1//hypothetical protein CICLE_v10027900mg [Citrus clementina]
Maker30635	7.49	2.09667	-1.83687	Down	MYB-related	GO:0000126//transcription factor TFIIIB complex	GO:0001026//TFIIIB-type transcription factor activity;GO:0003677//DNA binding	GO:0006383//transcription from RNA polymerase III promoter	K15198//transcription factor TFIIIB component B''	gi|568867853|ref|XP_006487244.1|//1;XP_006423360.1//hypothetical protein CICLE_v10027900mg [Citrus clementina]
Maker30635	7.49	2.09667	-1.83687	Down	MYB	GO:0000126//transcription factor TFIIIB complex	GO:0001026//TFIIIB-type transcription factor activity;GO:0003677//DNA binding	GO:0006383//transcription from RNA polymerase III promoter	K15198//transcription factor TFIIIB component B''	gi|568867853|ref|XP_006487244.1|//1;XP_006423360.1//hypothetical protein CICLE_v10027900mg [Citrus clementina]
Maker30635	7.49	2.09667	-1.83687	Down	MYB-related	GO:0000126//transcription factor TFIIIB complex	GO:0001026//TFIIIB-type transcription factor activity;GO:0003677//DNA binding	GO:0006383//transcription from RNA polymerase III promoter	K15198//transcription factor TFIIIB component B''	gi|568867853|ref|XP_006487244.1|//1;XP_006423360.1//hypothetical protein CICLE_v10027900mg [Citrus clementina]
Maker08576	43.4967	14.8233	-1.55303	Down	Tify	NA	NA	NA	K13464//jasmonate ZIM domain-containing protein	KDO79614.1//hypothetical protein CISIN_1g014180mg [Citrus sinensis];gi|567917090|ref|XP_006450551.1|//1
Maker08576	43.4967	14.8233	-1.55303	Down	Tify	NA	NA	NA	K13464//jasmonate ZIM domain-containing protein	KDO79614.1//hypothetical protein CISIN_1g014180mg [Citrus sinensis];gi|567917090|ref|XP_006450551.1|//1
Maker37181	28.4733	12.5033	-1.1873	Down	AP2-EREBP	GO:0016020//membrane;GO:0005634//nucleus	GO:0003677//DNA binding;GO:0043565//sequence-specific DNA binding;GO:0003700//DNA binding transcription factor activity	GO:0006351//transcription, DNA-templated;GO:0019760//glucosinolate metabolic process	K09286//EREBP-like factor	gi|565496052|ref|XP_006305665.1|//1
Maker36788	18.78	5.85333	-1.68187	Down	C2C2-Dof	GO:0005634//nucleus	GO:0003677//DNA binding	GO:0006355//regulation of transcription, DNA-templated	K20043//clathrin coat assembly protein AP180;K09326//homeobox protein OTX1;K16222//Dof zinc finger protein DOF5.5	gi|590721040|ref|XP_007051496.1|//1
Maker38586	2.77	10.5633	1.93111	Up	AP2-EREBP	GO:0005634//nucleus	GO:0003677//DNA binding;GO:0003700//DNA binding transcription factor activity	GO:0006351//transcription, DNA-templated	K09286//EREBP-like factor	gi|568822806|ref|XP_006465817.1|//1
Maker38522	16.3367	7.49333	-1.12443	Down	AP2-EREBP	GO:0005634//nucleus	GO:0003677//DNA binding;GO:0003700//DNA binding transcription factor activity	GO:0007275//multicellular organism development;GO:0006351//transcription, DNA-templated	K09284//AP2-like factor, euAP2 lineage	gi|955390549|ref|XP_003554357.2|//1;XP_011048415.1//PREDICTED: floral homeotic protein APETALA 2-like isoform X1 [Populus euphratica]
Maker38522	16.3367	7.49333	-1.12443	Down	AP2-EREBP	GO:0005634//nucleus	GO:0003677//DNA binding;GO:0003700//DNA binding transcription factor activity	GO:0007275//multicellular organism development;GO:0006351//transcription, DNA-templated	K09284//AP2-like factor, euAP2 lineage	gi|955390549|ref|XP_003554357.2|//1;XP_011048415.1//PREDICTED: floral homeotic protein APETALA 2-like isoform X1 [Populus euphratica]
Maker23446	152.907	37.1033	-2.04303	Down	C3H	NA	GO:0003723//RNA binding;GO:0046872//metal ion binding	NA	NA	gi|566163712|ref|XP_002303898.2|//1;XP_006482953.1//PREDICTED: zinc finger CCCH domain-containing protein 53 isoform X1 [Citrus sinensis]
Maker23446	152.907	37.1033	-2.04303	Down	C3H	NA	GO:0003723//RNA binding;GO:0046872//metal ion binding	NA	NA	gi|566163712|ref|XP_002303898.2|//1;XP_006482953.1//PREDICTED: zinc finger CCCH domain-containing protein 53 isoform X1 [Citrus sinensis]
BGI_novel_G009056	4.63	1.64	-1.49732	Down	C2H2	NA	NA	NA	K14794//ribosomal RNA-processing protein 12;K12309//beta-galactosidase [EC:3.2.1.23]	XP_010105333.1//Protein TRANSPARENT TESTA 1 [Morus notabilis]
Maker34416	30.12	9.89667	-1.60571	Down	ABI3VP1	NA	NA	NA	NA	gi|985457554|ref|XP_006484742.2|//1;XP_006484742.2//PREDICTED: B3 domain-containing protein Os04g0386900-like isoform X1 [Citrus sinensis]
Maker34416	30.12	9.89667	-1.60571	Down	ABI3VP1	NA	NA	NA	NA	gi|985457554|ref|XP_006484742.2|//1;XP_006484742.2//PREDICTED: B3 domain-containing protein Os04g0386900-like isoform X1 [Citrus sinensis]
BGI_novel_G003920	12.4567	0.01	-10.2827	Down	FAR1	NA	NA	NA	K17604//zinc finger SWIM domain-containing protein 3	AFK34768.1//unknown [Lotus japonicus]
BGI_novel_G013738	2.87333	0.01	-8.16658	Down	zf-HD	NA	NA	NA	K15601//lysine-specific demethylase 3 [EC:1.14.11.-]	XP_010665240.1//PREDICTED: zinc-finger homeodomain protein 2 [Vitis vinifera]
Maker17422	74.4	21.0167	-1.82377	Down	MADS	GO:0005634//nucleus	GO:0000977//RNA polymerase II regulatory region sequence-specific DNA binding;GO:0003700//DNA binding transcription factor activity;GO:0046983//protein dimerization activity	GO:0045944//positive regulation of transcription from RNA polymerase II promoter;GO:0006351//transcription, DNA-templated	K09264//MADS-box transcription factor, plant	gi|1000981644|ref|XP_002512051.2|//1;XP_021292999.1//truncated transcription factor CAULIFLOWER A-like [Herrania umbratica]
Maker17422	74.4	21.0167	-1.82377	Down	MADS	GO:0005634//nucleus	GO:0000977//RNA polymerase II regulatory region sequence-specific DNA binding;GO:0003700//DNA binding transcription factor activity;GO:0046983//protein dimerization activity	GO:0045944//positive regulation of transcription from RNA polymerase II promoter;GO:0006351//transcription, DNA-templated	K09264//MADS-box transcription factor, plant	gi|1000981644|ref|XP_002512051.2|//1;XP_021292999.1//truncated transcription factor CAULIFLOWER A-like [Herrania umbratica]
Maker17422	74.4	21.0167	-1.82377	Down	MADS	GO:0005634//nucleus	GO:0000977//RNA polymerase II regulatory region sequence-specific DNA binding;GO:0003700//DNA binding transcription factor activity;GO:0046983//protein dimerization activity	GO:0045944//positive regulation of transcription from RNA polymerase II promoter;GO:0006351//transcription, DNA-templated	K09264//MADS-box transcription factor, plant	gi|1000981644|ref|XP_002512051.2|//1;XP_021292999.1//truncated transcription factor CAULIFLOWER A-like [Herrania umbratica]
BGI_novel_G002451	5.42333	0.463333	-3.54906	Down	bHLH	NA	NA	NA	K16189//phytochrome-interacting factor 4;K05765//cofilin;K12126//phytochrome-interacting factor 3	XP_021287909.1//transcription factor bHLH123 isoform X1 [Herrania umbratica]
Maker34692	1.27	0.583333	-1.12244	Down	AP2-EREBP	GO:0005634//nucleus	GO:0003677//DNA binding;GO:0003700//DNA binding transcription factor activity	GO:0007275//multicellular organism development;GO:0006351//transcription, DNA-templated	K09285//AP2-like factor, ANT lineage	XP_015583492.1//PREDICTED: AP2-like ethylene-responsive transcription factor AIL1 [Ricinus communis];gi|802646077|ref|XP_012079449.1|//1
Maker03858	31.25	13.26	-1.23678	Down	C2C2-Dof	GO:0005634//nucleus	GO:0003677//DNA binding	GO:0006355//regulation of transcription, DNA-templated	K20043//clathrin coat assembly protein AP180;K09326//homeobox protein OTX1;K16222//Dof zinc finger protein DOF5.5	gi|224072260|ref|XP_002303678.1|//1;OMP02873.1//Zinc finger, Dof-type [Corchorus olitorius]
Maker03858	31.25	13.26	-1.23678	Down	C2C2-Dof	GO:0005634//nucleus	GO:0003677//DNA binding	GO:0006355//regulation of transcription, DNA-templated	K20043//clathrin coat assembly protein AP180;K09326//homeobox protein OTX1;K16222//Dof zinc finger protein DOF5.5	gi|224072260|ref|XP_002303678.1|//1;OMP02873.1//Zinc finger, Dof-type [Corchorus olitorius]
Maker16201	1.07667	0.01	-6.75043	Down	WRKY	GO:0005634//nucleus	GO:0043565//sequence-specific DNA binding;GO:0003700//DNA binding transcription factor activity	GO:0006351//transcription, DNA-templated	K13424//WRKY transcription factor 33	gi|590724039|ref|XP_007052352.1|//1;XP_009373203.1//PREDICTED: probable WRKY transcription factor 12 isoform X1 [Pyrus x bretschneideri]
Maker16201	1.07667	0.01	-6.75043	Down	WRKY	GO:0005634//nucleus	GO:0043565//sequence-specific DNA binding;GO:0003700//DNA binding transcription factor activity	GO:0006351//transcription, DNA-templated	K13424//WRKY transcription factor 33	gi|590724039|ref|XP_007052352.1|//1;XP_009373203.1//PREDICTED: probable WRKY transcription factor 12 isoform X1 [Pyrus x bretschneideri]
Maker36315	8.84333	4.4	-1.00709	Down	bHLH	NA	NA	NA	K16189//phytochrome-interacting factor 4;K12126//phytochrome-interacting factor 3	XP_006482668.1//PREDICTED: uncharacterized protein LOC102609771 [Citrus sinensis];gi|568858252|ref|XP_006482668.1|//1
Maker36315	8.84333	4.4	-1.00709	Down	bHLH	NA	NA	NA	K16189//phytochrome-interacting factor 4;K12126//phytochrome-interacting factor 3	XP_006482668.1//PREDICTED: uncharacterized protein LOC102609771 [Citrus sinensis];gi|568858252|ref|XP_006482668.1|//1
BGI_novel_G005036	4.06667	0.686667	-2.56616	Down	C2C2-GATA	NA	NA	NA	K17895//GATA-binding protein 3;K21630//GATA-type zinc finger protein 1	XP_015877215.1//PREDICTED: GATA transcription factor 8-like isoform X1 [Ziziphus jujuba]
Maker17242	35.74	14.79	-1.27292	Down	HB	GO:0005634//nucleus	GO:0003677//DNA binding	GO:0006355//regulation of transcription, DNA-templated	K16670//homeobox protein Meis2;K15613//homeobox protein Meis1	gi|590677690|ref|XP_007040089.1|//1
Maker01698	1.67333	0.226667	-2.88408	Down	WRKY	GO:0005634//nucleus	GO:0043565//sequence-specific DNA binding;GO:0003700//DNA binding transcription factor activity	GO:0006351//transcription, DNA-templated	K13459//disease resistance protein RPS2;K13457//disease resistance protein RPM1;K16225//probable WRKY transcription factor 52	gi|568845068|ref|XP_006476400.1|//1
Maker05631	15.6067	7.18	-1.12011	Down	C2H2	NA	GO:0003676//nucleic acid binding	NA	K14794//ribosomal RNA-processing protein 12;K12309//beta-galactosidase [EC:3.2.1.23]	gi|568844045|ref|XP_006475907.1|//1;XP_006475907.1//PREDICTED: protein indeterminate-domain 7 [Citrus sinensis]
Maker05631	15.6067	7.18	-1.12011	Down	C2H2	NA	GO:0003676//nucleic acid binding	NA	K14794//ribosomal RNA-processing protein 12;K12309//beta-galactosidase [EC:3.2.1.23]	gi|568844045|ref|XP_006475907.1|//1;XP_006475907.1//PREDICTED: protein indeterminate-domain 7 [Citrus sinensis]
Maker05631	15.6067	7.18	-1.12011	Down	C2H2	NA	GO:0003676//nucleic acid binding	NA	K14794//ribosomal RNA-processing protein 12;K12309//beta-galactosidase [EC:3.2.1.23]	gi|568844045|ref|XP_006475907.1|//1;XP_006475907.1//PREDICTED: protein indeterminate-domain 7 [Citrus sinensis]
Maker41854	3.98	0.473333	-3.07184	Down	MYB	GO:0005634//nucleus	GO:0000981//RNA polymerase II transcription factor activity, sequence-specific DNA binding;GO:0003677//DNA binding;GO:0043565//sequence-specific DNA binding;GO:0044212//transcription regulatory region DNA binding;GO:0001135//transcription factor activity, RNA polymerase II transcription factor recruiting	GO:0006357//regulation of transcription from RNA polymerase II promoter;GO:0030154//cell differentiation	K09422//transcription factor MYB, plant	gi|224101373|ref|XP_002312252.1|//1;XP_009410160.1//PREDICTED: myb-like protein Q [Musa acuminata subsp. malaccensis]
Maker41854	3.98	0.473333	-3.07184	Down	MYB-related	GO:0005634//nucleus	GO:0000981//RNA polymerase II transcription factor activity, sequence-specific DNA binding;GO:0003677//DNA binding;GO:0043565//sequence-specific DNA binding;GO:0044212//transcription regulatory region DNA binding;GO:0001135//transcription factor activity, RNA polymerase II transcription factor recruiting	GO:0006357//regulation of transcription from RNA polymerase II promoter;GO:0030154//cell differentiation	K09422//transcription factor MYB, plant	gi|224101373|ref|XP_002312252.1|//1;XP_009410160.1//PREDICTED: myb-like protein Q [Musa acuminata subsp. malaccensis]
Maker41854	3.98	0.473333	-3.07184	Down	MYB	GO:0005634//nucleus	GO:0000981//RNA polymerase II transcription factor activity, sequence-specific DNA binding;GO:0003677//DNA binding;GO:0043565//sequence-specific DNA binding;GO:0044212//transcription regulatory region DNA binding;GO:0001135//transcription factor activity, RNA polymerase II transcription factor recruiting	GO:0006357//regulation of transcription from RNA polymerase II promoter;GO:0030154//cell differentiation	K09422//transcription factor MYB, plant	gi|224101373|ref|XP_002312252.1|//1;XP_009410160.1//PREDICTED: myb-like protein Q [Musa acuminata subsp. malaccensis]
Maker41854	3.98	0.473333	-3.07184	Down	MYB-related	GO:0005634//nucleus	GO:0000981//RNA polymerase II transcription factor activity, sequence-specific DNA binding;GO:0003677//DNA binding;GO:0043565//sequence-specific DNA binding;GO:0044212//transcription regulatory region DNA binding;GO:0001135//transcription factor activity, RNA polymerase II transcription factor recruiting	GO:0006357//regulation of transcription from RNA polymerase II promoter;GO:0030154//cell differentiation	K09422//transcription factor MYB, plant	gi|224101373|ref|XP_002312252.1|//1;XP_009410160.1//PREDICTED: myb-like protein Q [Musa acuminata subsp. malaccensis]
Maker01750	10.2367	1.45667	-2.813	Down	C2H2	NA	GO:0003676//nucleic acid binding	NA	K14794//ribosomal RNA-processing protein 12;K12309//beta-galactosidase [EC:3.2.1.23]	gi|225441744|ref|XP_002277537.1|//1
Maker25709	10.6667	4.53667	-1.2334	Down	Alfin-like	NA	GO:0042393//histone binding;GO:0046872//metal ion binding	GO:0006355//regulation of transcription, DNA-templated	K11446//histone demethylase JARID1 [EC:1.14.11.-];K00521//ferric-chelate reductase [EC:1.16.1.7]	gi|566214377|ref|XP_006371893.1|//1
Maker04734	1.9	0.316667	-2.58496	Down	C2C2-GATA	NA	GO:0008270//zinc ion binding;GO:0043565//sequence-specific DNA binding;GO:0003700//DNA binding transcription factor activity	NA	K21630//GATA-type zinc finger protein 1	XP_006472168.1//PREDICTED: GATA transcription factor 15 [Citrus sinensis];gi|568836269|ref|XP_006472168.1|//1
Maker04734	1.9	0.316667	-2.58496	Down	C2C2-GATA	NA	GO:0008270//zinc ion binding;GO:0043565//sequence-specific DNA binding;GO:0003700//DNA binding transcription factor activity	NA	K21630//GATA-type zinc finger protein 1	XP_006472168.1//PREDICTED: GATA transcription factor 15 [Citrus sinensis];gi|568836269|ref|XP_006472168.1|//1
Maker04734	1.9	0.316667	-2.58496	Down	C2C2-GATA	NA	GO:0008270//zinc ion binding;GO:0043565//sequence-specific DNA binding;GO:0003700//DNA binding transcription factor activity	NA	K21630//GATA-type zinc finger protein 1	XP_006472168.1//PREDICTED: GATA transcription factor 15 [Citrus sinensis];gi|568836269|ref|XP_006472168.1|//1
Maker32868	3.12	1.34	-1.21931	Down	bHLH	NA	GO:0003677//DNA binding;GO:0046983//protein dimerization activity	NA	K13422//transcription factor MYC2	gi|567914355|ref|XP_006449491.1|//1
Maker35024	14.34	5.54667	-1.37035	Down	E2F-DP	GO:0005634//nucleus;GO:0005667//transcription factor complex	GO:0003677//DNA binding;GO:0003700//DNA binding transcription factor activity	GO:0006351//transcription, DNA-templated	K09391//transcription factor E2F7/8	gi|568845659|ref|XP_006476685.1|//1;XP_006476685.1//PREDICTED: E2F transcription factor-like E2FE [Citrus sinensis]
Maker35024	14.34	5.54667	-1.37035	Down	E2F-DP	GO:0005634//nucleus;GO:0005667//transcription factor complex	GO:0003677//DNA binding;GO:0003700//DNA binding transcription factor activity	GO:0006351//transcription, DNA-templated	K09391//transcription factor E2F7/8	gi|568845659|ref|XP_006476685.1|//1;XP_006476685.1//PREDICTED: E2F transcription factor-like E2FE [Citrus sinensis]
BGI_novel_G011544	24.0667	1.78667	-3.75169	Down	zf-HD	NA	NA	NA	K15601//lysine-specific demethylase 3 [EC:1.14.11.-]	XP_019073649.1//PREDICTED: zinc-finger homeodomain protein 1 isoform X2 [Vitis vinifera]
Maker22832	0.183333	1.94667	3.40846	Up	MYB	GO:0005634//nucleus	GO:0003677//DNA binding;GO:0008270//zinc ion binding	GO:0006355//regulation of transcription, DNA-templated;GO:0006351//transcription, DNA-templated	K08869//aarF domain-containing kinase;K12133//MYB-related transcription factor LHY;K17613//calcineurin-binding protein cabin-1	gi|596015625|ref|XP_007218820.1|//1;XP_020540829.1//probable transcription factor At5g61620 isoform X2 [Jatropha curcas]
Maker22832	0.183333	1.94667	3.40846	Up	MYB-related	GO:0005634//nucleus	GO:0003677//DNA binding;GO:0008270//zinc ion binding	GO:0006355//regulation of transcription, DNA-templated;GO:0006351//transcription, DNA-templated	K08869//aarF domain-containing kinase;K12133//MYB-related transcription factor LHY;K17613//calcineurin-binding protein cabin-1	gi|596015625|ref|XP_007218820.1|//1;XP_020540829.1//probable transcription factor At5g61620 isoform X2 [Jatropha curcas]
Maker22832	0.183333	1.94667	3.40846	Up	MYB	GO:0005634//nucleus	GO:0003677//DNA binding;GO:0008270//zinc ion binding	GO:0006355//regulation of transcription, DNA-templated;GO:0006351//transcription, DNA-templated	K08869//aarF domain-containing kinase;K12133//MYB-related transcription factor LHY;K17613//calcineurin-binding protein cabin-1	gi|596015625|ref|XP_007218820.1|//1;XP_020540829.1//probable transcription factor At5g61620 isoform X2 [Jatropha curcas]
Maker22832	0.183333	1.94667	3.40846	Up	MYB-related	GO:0005634//nucleus	GO:0003677//DNA binding;GO:0008270//zinc ion binding	GO:0006355//regulation of transcription, DNA-templated;GO:0006351//transcription, DNA-templated	K08869//aarF domain-containing kinase;K12133//MYB-related transcription factor LHY;K17613//calcineurin-binding protein cabin-1	gi|596015625|ref|XP_007218820.1|//1;XP_020540829.1//probable transcription factor At5g61620 isoform X2 [Jatropha curcas]
Maker45465	9.29667	21.0567	1.17949	Up	TUB	NA	GO:0016787//hydrolase activity	NA	K19600//tubby-related protein 1	XP_006419673.1//hypothetical protein CICLE_v10005517mg [Citrus clementina];XP_006419672.1//hypothetical protein CICLE_v10005517mg [Citrus clementina];gi|567853019|ref|XP_006419673.1|//1
Maker45465	9.29667	21.0567	1.17949	Up	TUB	NA	GO:0016787//hydrolase activity	NA	K19600//tubby-related protein 1	XP_006419673.1//hypothetical protein CICLE_v10005517mg [Citrus clementina];XP_006419672.1//hypothetical protein CICLE_v10005517mg [Citrus clementina];gi|567853019|ref|XP_006419673.1|//1
Maker45465	9.29667	21.0567	1.17949	Up	TUB	NA	GO:0016787//hydrolase activity	NA	K19600//tubby-related protein 1	XP_006419673.1//hypothetical protein CICLE_v10005517mg [Citrus clementina];XP_006419672.1//hypothetical protein CICLE_v10005517mg [Citrus clementina];gi|567853019|ref|XP_006419673.1|//1
BGI_novel_G009247	3.51333	0.616667	-2.51028	Down	bHLH	NA	NA	NA	K13422//transcription factor MYC2	XP_006482067.1//PREDICTED: transcription factor bHLH106 [Citrus sinensis]
Maker39046	6.82	1.74	-1.97068	Down	FHA	NA	NA	NA	K13216//nuclear inhibitor of protein phosphatase 1 [EC:3.1.4.-]	gi|568838415|ref|XP_006473209.1|//1
BGI_novel_G001820	1.51	0.666667	-1.17951	Down	C2C2-GATA	NA	NA	NA	K21630//GATA-type zinc finger protein 1	XP_006433498.1//hypothetical protein CICLE_v10003698mg [Citrus clementina]
BGI_novel_G012525	2.73667	0.62	-2.14208	Down	WRKY	NA	NA	NA	K13424//WRKY transcription factor 33	KDO62075.1//hypothetical protein CISIN_1g008964mg [Citrus sinensis]
BGI_novel_G009377	12.25	0.0233333	-9.03617	Down	MYB	NA	NA	NA	NA	OMO83039.1//hypothetical protein COLO4_22723 [Corchorus olitorius]
BGI_novel_G009377	12.25	0.0233333	-9.03617	Down	MYB-related	NA	NA	NA	NA	OMO83039.1//hypothetical protein COLO4_22723 [Corchorus olitorius]
Maker08904	34.6267	10.9167	-1.66535	Down	MADS	GO:0005634//nucleus	GO:0000977//RNA polymerase II regulatory region sequence-specific DNA binding;GO:0003700//DNA binding transcription factor activity;GO:0046983//protein dimerization activity	GO:0045944//positive regulation of transcription from RNA polymerase II promoter;GO:0006351//transcription, DNA-templated	K09264//MADS-box transcription factor, plant	gi|147868421|gb|ABQ51322.1|//1;XP_006425563.1//hypothetical protein CICLE_v10026433mg [Citrus clementina]
Maker08904	34.6267	10.9167	-1.66535	Down	MADS	GO:0005634//nucleus	GO:0000977//RNA polymerase II regulatory region sequence-specific DNA binding;GO:0003700//DNA binding transcription factor activity;GO:0046983//protein dimerization activity	GO:0045944//positive regulation of transcription from RNA polymerase II promoter;GO:0006351//transcription, DNA-templated	K09264//MADS-box transcription factor, plant	gi|147868421|gb|ABQ51322.1|//1;XP_006425563.1//hypothetical protein CICLE_v10026433mg [Citrus clementina]
Maker36740	3.08667	1.50667	-1.03469	Down	bHLH	NA	GO:0046983//protein dimerization activity	NA	K13422//transcription factor MYC2	gi|567904676|ref|XP_006444826.1|//1
Maker13297	3.10667	0.0766667	-5.34062	Down	MYB	NA	GO:0003677//DNA binding	NA	K09422//transcription factor MYB, plant	XP_008239949.1//PREDICTED: myb-related protein 306-like [Prunus mume];gi|645269329|ref|XP_008239949.1|//1
Maker13297	3.10667	0.0766667	-5.34062	Down	MYB-related	NA	GO:0003677//DNA binding	NA	K09422//transcription factor MYB, plant	XP_008239949.1//PREDICTED: myb-related protein 306-like [Prunus mume];gi|645269329|ref|XP_008239949.1|//1
Maker13297	3.10667	0.0766667	-5.34062	Down	MYB	NA	GO:0003677//DNA binding	NA	K09422//transcription factor MYB, plant	XP_008239949.1//PREDICTED: myb-related protein 306-like [Prunus mume];gi|645269329|ref|XP_008239949.1|//1
Maker13297	3.10667	0.0766667	-5.34062	Down	MYB-related	NA	GO:0003677//DNA binding	NA	K09422//transcription factor MYB, plant	XP_008239949.1//PREDICTED: myb-related protein 306-like [Prunus mume];gi|645269329|ref|XP_008239949.1|//1
Maker41671	0.01	3.16667	8.30682	Up	MADS	GO:0005634//nucleus	GO:0000982//transcription factor activity, RNA polymerase II proximal promoter sequence-specific DNA binding;GO:0000987//proximal promoter sequence-specific DNA binding;GO:0046983//protein dimerization activity	GO:0045944//positive regulation of transcription from RNA polymerase II promoter;GO:0006351//transcription, DNA-templated	K12412//pheromone receptor transcription factor;K09260//MADS-box transcription enhancer factor 2A;K04454//MADS-box transcription enhancer factor 2C	gi|566168551|ref|XP_006382260.1|//1
BGI_novel_G016239	0.596667	1.43333	1.26438	Up	WRKY	NA	NA	NA	K18835//WRKY transcription factor 2;K13424//WRKY transcription factor 33	XP_006453040.1//hypothetical protein CICLE_v10009761mg [Citrus clementina]
Maker43902	4.87667	1.32333	-1.88172	Down	Alfin-like	NA	NA	NA	K00278//L-aspartate oxidase [EC:1.4.3.16];K17893//ubiquinol oxidase [EC:1.10.3.11]	gi|641847355|gb|KDO66235.1|//1
BGI_novel_G014672	2.36333	5.31333	1.16879	Up	MADS	NA	NA	NA	K09264//MADS-box transcription factor, plant	XP_006486772.1//PREDICTED: MADS-box transcription factor 23-like isoform X1 [Citrus sinensis]
Maker03592	6.01333	1.67	-1.84832	Down	mTERF	NA	GO:0003690//double-stranded DNA binding	GO:0006355//regulation of transcription, DNA-templated	K15032//mTERF domain-containing protein, mitochondrial	gi|567905802|ref|XP_006445389.1|//1
BGI_novel_G008764	48.9	1.58667	-4.94576	Down	TUB	NA	NA	NA	K19600//tubby-related protein 1	OMO56942.1//hypothetical protein CCACVL1_26156 [Corchorus capsularis]
BGI_novel_G014257	3.69667	0.373333	-3.30769	Down	ABI3VP1	NA	NA	NA	NA	XP_006425800.1//hypothetical protein CICLE_v10026137mg [Citrus clementina]
Maker32211	2.66333	1.30333	-1.03103	Down	mTERF	NA	GO:0003690//double-stranded DNA binding	GO:0006355//regulation of transcription, DNA-templated	K15032//mTERF domain-containing protein, mitochondrial	XP_006448742.1//hypothetical protein CICLE_v10014682mg [Citrus clementina];gi|567912857|ref|XP_006448742.1|//1
Maker32211	2.66333	1.30333	-1.03103	Down	mTERF	NA	GO:0003690//double-stranded DNA binding	GO:0006355//regulation of transcription, DNA-templated	K15032//mTERF domain-containing protein, mitochondrial	XP_006448742.1//hypothetical protein CICLE_v10014682mg [Citrus clementina];gi|567912857|ref|XP_006448742.1|//1
Maker15190	4.91	1.30667	-1.90983	Down	NAC	GO:0005634//nucleus	GO:0003677//DNA binding	GO:0006355//regulation of transcription, DNA-templated;GO:0006351//transcription, DNA-templated	K12862//pleiotropic regulator 1;K03094//S-phase kinase-associated protein 1;K13126//polyadenylate-binding protein;K05941//glutathione gamma-glutamylcysteinyltransferase [EC:2.3.2.15];K00423//L-ascorbate oxidase [EC:1.10.3.3]	gi|590702907|ref|XP_007046736.1|//1;PAN51819.1//hypothetical protein PAHAL_I00222 [Panicum hallii];XP_012065502.1//NAC domain-containing protein 37 isoform X2 [Jatropha curcas]
Maker15190	4.91	1.30667	-1.90983	Down	NAC	GO:0005634//nucleus	GO:0003677//DNA binding	GO:0006355//regulation of transcription, DNA-templated;GO:0006351//transcription, DNA-templated	K12862//pleiotropic regulator 1;K03094//S-phase kinase-associated protein 1;K13126//polyadenylate-binding protein;K05941//glutathione gamma-glutamylcysteinyltransferase [EC:2.3.2.15];K00423//L-ascorbate oxidase [EC:1.10.3.3]	gi|590702907|ref|XP_007046736.1|//1;PAN51819.1//hypothetical protein PAHAL_I00222 [Panicum hallii];XP_012065502.1//NAC domain-containing protein 37 isoform X2 [Jatropha curcas]
Maker15190	4.91	1.30667	-1.90983	Down	NAC	GO:0005634//nucleus	GO:0003677//DNA binding	GO:0006355//regulation of transcription, DNA-templated;GO:0006351//transcription, DNA-templated	K12862//pleiotropic regulator 1;K03094//S-phase kinase-associated protein 1;K13126//polyadenylate-binding protein;K05941//glutathione gamma-glutamylcysteinyltransferase [EC:2.3.2.15];K00423//L-ascorbate oxidase [EC:1.10.3.3]	gi|590702907|ref|XP_007046736.1|//1;PAN51819.1//hypothetical protein PAHAL_I00222 [Panicum hallii];XP_012065502.1//NAC domain-containing protein 37 isoform X2 [Jatropha curcas]
Maker15190	4.91	1.30667	-1.90983	Down	NAC	GO:0005634//nucleus	GO:0003677//DNA binding	GO:0006355//regulation of transcription, DNA-templated;GO:0006351//transcription, DNA-templated	K12862//pleiotropic regulator 1;K03094//S-phase kinase-associated protein 1;K13126//polyadenylate-binding protein;K05941//glutathione gamma-glutamylcysteinyltransferase [EC:2.3.2.15];K00423//L-ascorbate oxidase [EC:1.10.3.3]	gi|590702907|ref|XP_007046736.1|//1;PAN51819.1//hypothetical protein PAHAL_I00222 [Panicum hallii];XP_012065502.1//NAC domain-containing protein 37 isoform X2 [Jatropha curcas]
Maker06996	1.43333	0.48	-1.57827	Down	AP2-EREBP	GO:0005634//nucleus	GO:0003677//DNA binding;GO:0003700//DNA binding transcription factor activity	GO:0007275//multicellular organism development;GO:0006351//transcription, DNA-templated	K09285//AP2-like factor, ANT lineage	gi|567857284|ref|XP_006421325.1|//1;XP_006421325.1//hypothetical protein CICLE_v10005012mg [Citrus clementina]
Maker06996	1.43333	0.48	-1.57827	Down	AP2-EREBP	GO:0005634//nucleus	GO:0003677//DNA binding;GO:0003700//DNA binding transcription factor activity	GO:0007275//multicellular organism development;GO:0006351//transcription, DNA-templated	K09285//AP2-like factor, ANT lineage	gi|567857284|ref|XP_006421325.1|//1;XP_006421325.1//hypothetical protein CICLE_v10005012mg [Citrus clementina]
Maker11097	2.24667	0.166667	-3.75275	Down	SBP	GO:0005634//nucleus	GO:0046872//metal ion binding;GO:0003677//DNA binding	NA	K20641//Rho GTPase-activating protein 20;K13415//protein brassinosteroid insensitive 1 [EC:2.7.10.1 2.7.11.1]	XP_006445348.1//hypothetical protein CICLE_v10021106mg [Citrus clementina];gi|802700226|ref|XP_012083646.1|//1
Maker11097	2.24667	0.166667	-3.75275	Down	SBP	GO:0005634//nucleus	GO:0046872//metal ion binding;GO:0003677//DNA binding	NA	K20641//Rho GTPase-activating protein 20;K13415//protein brassinosteroid insensitive 1 [EC:2.7.10.1 2.7.11.1]	XP_006445348.1//hypothetical protein CICLE_v10021106mg [Citrus clementina];gi|802700226|ref|XP_012083646.1|//1
Maker11097	2.24667	0.166667	-3.75275	Down	SBP	GO:0005634//nucleus	GO:0046872//metal ion binding;GO:0003677//DNA binding	NA	K20641//Rho GTPase-activating protein 20;K13415//protein brassinosteroid insensitive 1 [EC:2.7.10.1 2.7.11.1]	XP_006445348.1//hypothetical protein CICLE_v10021106mg [Citrus clementina];gi|802700226|ref|XP_012083646.1|//1
Maker20837	6.56333	2.09	-1.65093	Down	TCP	GO:0005634//nucleus	GO:0003677//DNA binding	GO:0006355//regulation of transcription, DNA-templated;GO:0006351//transcription, DNA-templated	K16221//transcription factor TCP21 (protein CCA1 HIKING EXPEDITION)	gi|225456741|ref|XP_002268569.1|//1
Maker38737	6.04	1.54667	-1.96539	Down	bHLH	NA	GO:0046983//protein dimerization activity	NA	K13422//transcription factor MYC2	gi|590596428|ref|XP_007018333.1|//1
Maker07068	9.47	1.47667	-2.68102	Down	MADS	GO:0005634//nucleus	GO:0000982//transcription factor activity, RNA polymerase II proximal promoter sequence-specific DNA binding;GO:0000987//proximal promoter sequence-specific DNA binding;GO:0046983//protein dimerization activity	GO:0045944//positive regulation of transcription from RNA polymerase II promoter;GO:0006351//transcription, DNA-templated	K09260//MADS-box transcription enhancer factor 2A;K04454//MADS-box transcription enhancer factor 2C	gi|568882198|ref|XP_006493926.1|//1
BGI_novel_G006233	5.86	0.0666667	-6.45779	Down	FAR1	NA	NA	NA	K17604//zinc finger SWIM domain-containing protein 3	XP_015866451.1//PREDICTED: protein FAR1-RELATED SEQUENCE 5-like [Ziziphus jujuba]
Maker25483	6.08333	1.76333	-1.78656	Down	MYB	NA	GO:0003677//DNA binding	NA	K09422//transcription factor MYB, plant	XP_006431202.1//hypothetical protein CICLE_v10011948mg [Citrus clementina];gi|590650218|ref|XP_007032600.1|//1
Maker25483	6.08333	1.76333	-1.78656	Down	MYB-related	NA	GO:0003677//DNA binding	NA	K09422//transcription factor MYB, plant	XP_006431202.1//hypothetical protein CICLE_v10011948mg [Citrus clementina];gi|590650218|ref|XP_007032600.1|//1
Maker25483	6.08333	1.76333	-1.78656	Down	MYB	NA	GO:0003677//DNA binding	NA	K09422//transcription factor MYB, plant	XP_006431202.1//hypothetical protein CICLE_v10011948mg [Citrus clementina];gi|590650218|ref|XP_007032600.1|//1
Maker25483	6.08333	1.76333	-1.78656	Down	MYB-related	NA	GO:0003677//DNA binding	NA	K09422//transcription factor MYB, plant	XP_006431202.1//hypothetical protein CICLE_v10011948mg [Citrus clementina];gi|590650218|ref|XP_007032600.1|//1
BGI_novel_G011177	3.44667	0.923333	-1.90028	Down	SBP	NA	NA	NA	K20641//Rho GTPase-activating protein 20;K13415//protein brassinosteroid insensitive 1 [EC:2.7.10.1 2.7.11.1]	XP_016730055.1//PREDICTED: squamosa promoter-binding-like protein 3 [Gossypium hirsutum]
Maker00495	0.873333	2.56333	1.55342	Up	MYB	GO:0005634//nucleus	GO:0000981//RNA polymerase II transcription factor activity, sequence-specific DNA binding;GO:0043565//sequence-specific DNA binding;GO:0044212//transcription regulatory region DNA binding;GO:0001135//transcription factor activity, RNA polymerase II transcription factor recruiting	GO:0006357//regulation of transcription from RNA polymerase II promoter;GO:0030154//cell differentiation	K09422//transcription factor MYB, plant	gi|643740758|gb|KDP46348.1|//1
Maker00495	0.873333	2.56333	1.55342	Up	MYB-related	GO:0005634//nucleus	GO:0000981//RNA polymerase II transcription factor activity, sequence-specific DNA binding;GO:0043565//sequence-specific DNA binding;GO:0044212//transcription regulatory region DNA binding;GO:0001135//transcription factor activity, RNA polymerase II transcription factor recruiting	GO:0006357//regulation of transcription from RNA polymerase II promoter;GO:0030154//cell differentiation	K09422//transcription factor MYB, plant	gi|643740758|gb|KDP46348.1|//1
Maker47125	0.696667	1.76	1.33703	Up	MYB	GO:0005634//nucleus	GO:0003677//DNA binding	GO:0006355//regulation of transcription, DNA-templated;GO:0006351//transcription, DNA-templated	K12133//MYB-related transcription factor LHY	gi|951072882|ref|XP_014491924.1|//1
Maker47125	0.696667	1.76	1.33703	Up	MYB-related	GO:0005634//nucleus	GO:0003677//DNA binding	GO:0006355//regulation of transcription, DNA-templated;GO:0006351//transcription, DNA-templated	K12133//MYB-related transcription factor LHY	gi|951072882|ref|XP_014491924.1|//1
BGI_novel_G014518	1.29	0.606667	-1.0884	Down	AP2-EREBP	NA	NA	NA	K09286//EREBP-like factor	XP_021806439.1//ethylene-responsive transcription factor WIN1 [Prunus avium]
Maker00234	10.9533	0.826667	-3.72792	Down	MYB	NA	GO:0003677//DNA binding	NA	K09422//transcription factor MYB, plant	XP_017978197.1//PREDICTED: transcription factor MYB26 [Theobroma cacao];gi|734397307|gb|KHN30062.1|//1;XP_006426579.1//hypothetical protein CICLE_v10027201mg [Citrus clementina]
Maker00234	10.9533	0.826667	-3.72792	Down	MYB-related	NA	GO:0003677//DNA binding	NA	K09422//transcription factor MYB, plant	XP_017978197.1//PREDICTED: transcription factor MYB26 [Theobroma cacao];gi|734397307|gb|KHN30062.1|//1;XP_006426579.1//hypothetical protein CICLE_v10027201mg [Citrus clementina]
Maker00234	10.9533	0.826667	-3.72792	Down	MYB	NA	GO:0003677//DNA binding	NA	K09422//transcription factor MYB, plant	XP_017978197.1//PREDICTED: transcription factor MYB26 [Theobroma cacao];gi|734397307|gb|KHN30062.1|//1;XP_006426579.1//hypothetical protein CICLE_v10027201mg [Citrus clementina]
Maker00234	10.9533	0.826667	-3.72792	Down	MYB-related	NA	GO:0003677//DNA binding	NA	K09422//transcription factor MYB, plant	XP_017978197.1//PREDICTED: transcription factor MYB26 [Theobroma cacao];gi|734397307|gb|KHN30062.1|//1;XP_006426579.1//hypothetical protein CICLE_v10027201mg [Citrus clementina]
Maker00234	10.9533	0.826667	-3.72792	Down	MYB	NA	GO:0003677//DNA binding	NA	K09422//transcription factor MYB, plant	XP_017978197.1//PREDICTED: transcription factor MYB26 [Theobroma cacao];gi|734397307|gb|KHN30062.1|//1;XP_006426579.1//hypothetical protein CICLE_v10027201mg [Citrus clementina]
Maker00234	10.9533	0.826667	-3.72792	Down	MYB-related	NA	GO:0003677//DNA binding	NA	K09422//transcription factor MYB, plant	XP_017978197.1//PREDICTED: transcription factor MYB26 [Theobroma cacao];gi|734397307|gb|KHN30062.1|//1;XP_006426579.1//hypothetical protein CICLE_v10027201mg [Citrus clementina]
Maker07966	39.82	11.2167	-1.82785	Down	C2C2-Dof	GO:0005634//nucleus	GO:0003677//DNA binding	GO:0006355//regulation of transcription, DNA-templated	K20043//clathrin coat assembly protein AP180;K09326//homeobox protein OTX1;K16222//Dof zinc finger protein DOF5.5	gi|1000941103|ref|XP_002532252.2|//1
Maker46847	1.77667	0.57	-1.64014	Down	FAR1	NA	GO:0004491//methylmalonate-semialdehyde dehydrogenase (acylating) activity	NA	K00140//malonate-semialdehyde dehydrogenase (acetylating) / methylmalonate-semialdehyde dehydrogenase [EC:1.2.1.18 1.2.1.27]	XP_015890465.1//PREDICTED: methylmalonate-semialdehyde dehydrogenase [acylating], mitochondrial-like [Ziziphus jujuba];gi|643718603|gb|KDP29797.1|//1
Maker46847	1.77667	0.57	-1.64014	Down	FAR1	NA	GO:0004491//methylmalonate-semialdehyde dehydrogenase (acylating) activity	NA	K00140//malonate-semialdehyde dehydrogenase (acetylating) / methylmalonate-semialdehyde dehydrogenase [EC:1.2.1.18 1.2.1.27]	XP_015890465.1//PREDICTED: methylmalonate-semialdehyde dehydrogenase [acylating], mitochondrial-like [Ziziphus jujuba];gi|643718603|gb|KDP29797.1|//1
BGI_novel_G000055	0.123333	3.08333	4.64386	Up	FAR1	NA	NA	NA	K17604//zinc finger SWIM domain-containing protein 3	XP_015387794.1//PREDICTED: protein FAR1-RELATED SEQUENCE 5-like [Citrus sinensis]
Maker44273	5.85333	1.76667	-1.72823	Down	bHLH	NA	GO:0046983//protein dimerization activity	NA	K01772//protoporphyrin/coproporphyrin ferrochelatase [EC:4.99.1.1 4.99.1.9];K13422//transcription factor MYC2	APP94124.1//bHLH3 [Litchi chinensis];gi|590678250|ref|XP_007040248.1|//1
Maker44273	5.85333	1.76667	-1.72823	Down	bHLH	NA	GO:0046983//protein dimerization activity	NA	K01772//protoporphyrin/coproporphyrin ferrochelatase [EC:4.99.1.1 4.99.1.9];K13422//transcription factor MYC2	APP94124.1//bHLH3 [Litchi chinensis];gi|590678250|ref|XP_007040248.1|//1
Maker44273	5.85333	1.76667	-1.72823	Down	bHLH	NA	GO:0046983//protein dimerization activity	NA	K01772//protoporphyrin/coproporphyrin ferrochelatase [EC:4.99.1.1 4.99.1.9];K13422//transcription factor MYC2	APP94124.1//bHLH3 [Litchi chinensis];gi|590678250|ref|XP_007040248.1|//1
Maker40501	2.11667	0.01	-7.72565	Down	RWP-RK	NA	NA	NA	NA	gi|225457411|ref|XP_002282066.1|//1;XP_002282066.1//PREDICTED: protein RKD1 isoform X1 [Vitis vinifera]
Maker40501	2.11667	0.01	-7.72565	Down	RWP-RK	NA	NA	NA	NA	gi|225457411|ref|XP_002282066.1|//1;XP_002282066.1//PREDICTED: protein RKD1 isoform X1 [Vitis vinifera]
Maker05640	1.35	0.0433333	-4.96134	Down	AP2-EREBP	GO:0005634//nucleus	GO:0003677//DNA binding;GO:0003700//DNA binding transcription factor activity	GO:0006351//transcription, DNA-templated	K13434//pathogenesis-related genes transcriptional activator PTI6;K09286//EREBP-like factor	gi|357478103|ref|XP_003609337.1|//1
Maker12405	50.8667	18.1333	-1.48808	Down	TCP	GO:0005634//nucleus	GO:0003677//DNA binding	GO:0006355//regulation of transcription, DNA-templated;GO:0006351//transcription, DNA-templated	NA	gi|567913409|ref|XP_006449018.1|//1
Maker11883	4.64	1.22667	-1.91938	Down	FAR1	GO:0005634//nucleus	GO:0003700//DNA binding transcription factor activity	GO:0009585//red, far-red light phototransduction;GO:0010018//far-red light signaling pathway;GO:0006355//regulation of transcription, DNA-templated;GO:0042753//positive regulation of circadian rhythm;GO:0045893//positive regulation of transcription, DNA-templated	K17604//zinc finger SWIM domain-containing protein 3	XP_006443010.1//hypothetical protein CICLE_v10021841mg [Citrus clementina];gi|567901044|ref|XP_006443010.1|//1;XP_018822555.1//PREDICTED: protein FAR1-RELATED SEQUENCE 5-like isoform X1 [Juglans regia];XP_015381173.1//PREDICTED: protein FAR1-RELATED SEQUENCE 6-like [Citrus sinensis]
Maker11883	4.64	1.22667	-1.91938	Down	FAR1	GO:0005634//nucleus	GO:0003700//DNA binding transcription factor activity	GO:0009585//red, far-red light phototransduction;GO:0010018//far-red light signaling pathway;GO:0006355//regulation of transcription, DNA-templated;GO:0042753//positive regulation of circadian rhythm;GO:0045893//positive regulation of transcription, DNA-templated	K17604//zinc finger SWIM domain-containing protein 3	XP_006443010.1//hypothetical protein CICLE_v10021841mg [Citrus clementina];gi|567901044|ref|XP_006443010.1|//1;XP_018822555.1//PREDICTED: protein FAR1-RELATED SEQUENCE 5-like isoform X1 [Juglans regia];XP_015381173.1//PREDICTED: protein FAR1-RELATED SEQUENCE 6-like [Citrus sinensis]
Maker11883	4.64	1.22667	-1.91938	Down	FAR1	GO:0005634//nucleus	GO:0003700//DNA binding transcription factor activity	GO:0009585//red, far-red light phototransduction;GO:0010018//far-red light signaling pathway;GO:0006355//regulation of transcription, DNA-templated;GO:0042753//positive regulation of circadian rhythm;GO:0045893//positive regulation of transcription, DNA-templated	K17604//zinc finger SWIM domain-containing protein 3	XP_006443010.1//hypothetical protein CICLE_v10021841mg [Citrus clementina];gi|567901044|ref|XP_006443010.1|//1;XP_018822555.1//PREDICTED: protein FAR1-RELATED SEQUENCE 5-like isoform X1 [Juglans regia];XP_015381173.1//PREDICTED: protein FAR1-RELATED SEQUENCE 6-like [Citrus sinensis]
Maker11883	4.64	1.22667	-1.91938	Down	FAR1	GO:0005634//nucleus	GO:0003700//DNA binding transcription factor activity	GO:0009585//red, far-red light phototransduction;GO:0010018//far-red light signaling pathway;GO:0006355//regulation of transcription, DNA-templated;GO:0042753//positive regulation of circadian rhythm;GO:0045893//positive regulation of transcription, DNA-templated	K17604//zinc finger SWIM domain-containing protein 3	XP_006443010.1//hypothetical protein CICLE_v10021841mg [Citrus clementina];gi|567901044|ref|XP_006443010.1|//1;XP_018822555.1//PREDICTED: protein FAR1-RELATED SEQUENCE 5-like isoform X1 [Juglans regia];XP_015381173.1//PREDICTED: protein FAR1-RELATED SEQUENCE 6-like [Citrus sinensis]
Maker07827	17.7267	8.07333	-1.13468	Down	Trihelix	GO:0005634//nucleus	GO:0003677//DNA binding;GO:0000981//RNA polymerase II transcription factor activity, sequence-specific DNA binding	NA	NA	gi|590680697|ref|XP_007040932.1|//1;XP_011018396.1//PREDICTED: trihelix transcription factor GT-3b-like [Populus euphratica]
Maker15727	7.01333	1.99	-1.81733	Down	C3H	NA	GO:0003723//RNA binding;GO:0046872//metal ion binding	NA	NA	gi|566163712|ref|XP_002303898.2|//1
Maker44276	46.1433	525.367	3.50913	Up	LIM	NA	GO:0046872//metal ion binding	NA	K09377//cysteine and glycine-rich protein	gi|568847402|ref|XP_006477522.1|//1
Maker45658	0.313333	1.97333	2.65486	Up	MYB	GO:0005634//nucleus	GO:0000981//RNA polymerase II transcription factor activity, sequence-specific DNA binding;GO:0003677//DNA binding;GO:0043565//sequence-specific DNA binding;GO:0044212//transcription regulatory region DNA binding;GO:0001135//transcription factor activity, RNA polymerase II transcription factor recruiting	GO:0006357//regulation of transcription from RNA polymerase II promoter;GO:0030154//cell differentiation	K09422//transcription factor MYB, plant	gi|731385093|ref|XP_010648383.1|//1
Maker45658	0.313333	1.97333	2.65486	Up	MYB-related	GO:0005634//nucleus	GO:0000981//RNA polymerase II transcription factor activity, sequence-specific DNA binding;GO:0003677//DNA binding;GO:0043565//sequence-specific DNA binding;GO:0044212//transcription regulatory region DNA binding;GO:0001135//transcription factor activity, RNA polymerase II transcription factor recruiting	GO:0006357//regulation of transcription from RNA polymerase II promoter;GO:0030154//cell differentiation	K09422//transcription factor MYB, plant	gi|731385093|ref|XP_010648383.1|//1
Maker22986	3.51	0.0966667	-5.18231	Down	bHLH	NA	GO:0046983//protein dimerization activity	NA	K04733//interleukin-1 receptor-associated kinase 4 [EC:2.7.11.1];K16189//phytochrome-interacting factor 4;K11253//histone H3;K12126//phytochrome-interacting factor 3	XP_018858222.1//PREDICTED: transcription factor bHLH130-like [Juglans regia];gi|568873844|ref|XP_006490036.1|//1
Maker22986	3.51	0.0966667	-5.18231	Down	bHLH	NA	GO:0046983//protein dimerization activity	NA	K04733//interleukin-1 receptor-associated kinase 4 [EC:2.7.11.1];K16189//phytochrome-interacting factor 4;K11253//histone H3;K12126//phytochrome-interacting factor 3	XP_018858222.1//PREDICTED: transcription factor bHLH130-like [Juglans regia];gi|568873844|ref|XP_006490036.1|//1
Maker19466	2.60667	0.386667	-2.75304	Down	NAC	GO:0005634//nucleus	GO:0003677//DNA binding	GO:0006355//regulation of transcription, DNA-templated;GO:0006351//transcription, DNA-templated	K12862//pleiotropic regulator 1;K03094//S-phase kinase-associated protein 1;K13126//polyadenylate-binding protein;K05941//glutathione gamma-glutamylcysteinyltransferase [EC:2.3.2.15]	OMO63647.1//No apical meristem (NAM) protein [Corchorus olitorius];gi|590613952|ref|XP_007022813.1|//1
Maker19466	2.60667	0.386667	-2.75304	Down	NAC	GO:0005634//nucleus	GO:0003677//DNA binding	GO:0006355//regulation of transcription, DNA-templated;GO:0006351//transcription, DNA-templated	K12862//pleiotropic regulator 1;K03094//S-phase kinase-associated protein 1;K13126//polyadenylate-binding protein;K05941//glutathione gamma-glutamylcysteinyltransferase [EC:2.3.2.15]	OMO63647.1//No apical meristem (NAM) protein [Corchorus olitorius];gi|590613952|ref|XP_007022813.1|//1
Maker03835	1.96667	0.31	-2.66541	Down	NAC	GO:0005634//nucleus	GO:0003677//DNA binding	GO:0006355//regulation of transcription, DNA-templated;GO:0006351//transcription, DNA-templated	K12862//pleiotropic regulator 1;K03094//S-phase kinase-associated protein 1;K13126//polyadenylate-binding protein	gi|590675149|ref|XP_007039366.1|//1
Maker01189	34.2467	16.2633	-1.07434	Down	WRKY	GO:0005634//nucleus	GO:0008270//zinc ion binding;GO:0043565//sequence-specific DNA binding;GO:0003700//DNA binding transcription factor activity	GO:0009863//salicylic acid mediated signaling pathway;GO:0006351//transcription, DNA-templated;GO:0045893//positive regulation of transcription, DNA-templated	K18834//WRKY transcription factor 1	gi|567910863|ref|XP_006447745.1|//1;XP_006447745.1//hypothetical protein CICLE_v10015049mg [Citrus clementina]
Maker01189	34.2467	16.2633	-1.07434	Down	WRKY	GO:0005634//nucleus	GO:0008270//zinc ion binding;GO:0043565//sequence-specific DNA binding;GO:0003700//DNA binding transcription factor activity	GO:0009863//salicylic acid mediated signaling pathway;GO:0006351//transcription, DNA-templated;GO:0045893//positive regulation of transcription, DNA-templated	K18834//WRKY transcription factor 1	gi|567910863|ref|XP_006447745.1|//1;XP_006447745.1//hypothetical protein CICLE_v10015049mg [Citrus clementina]
Maker21526	2.38333	1.06	-1.16892	Down	LOB	NA	NA	NA	K13944//LOB domain-containing protein 16;K13945//LOB domain-containing protein 29;K21994//LOB domain-containing protein 18	gi|566206763|ref|XP_002322187.2|//1;XP_022152200.1//LOB domain-containing protein 25-like [Momordica charantia];OMO77488.1//hypothetical protein CCACVL1_14995 [Corchorus capsularis]
Maker21526	2.38333	1.06	-1.16892	Down	LOB	NA	NA	NA	K13944//LOB domain-containing protein 16;K13945//LOB domain-containing protein 29;K21994//LOB domain-containing protein 18	gi|566206763|ref|XP_002322187.2|//1;XP_022152200.1//LOB domain-containing protein 25-like [Momordica charantia];OMO77488.1//hypothetical protein CCACVL1_14995 [Corchorus capsularis]
BGI_novel_G006886	3.13333	0.01	-8.29155	Down	ABI3VP1	NA	NA	NA	NA	XP_006434884.1//hypothetical protein CICLE_v10001063mg [Citrus clementina]
BGI_novel_G014424	4.49333	2.19667	-1.03247	Down	SBP	NA	NA	NA	K20641//Rho GTPase-activating protein 20;K13415//protein brassinosteroid insensitive 1 [EC:2.7.10.1 2.7.11.1]	GAV61664.1//SBP domain-containing protein [Cephalotus follicularis]
Maker42682	1.09	0.11	-3.30875	Down	AP2-EREBP	GO:0005634//nucleus	GO:0003677//DNA binding;GO:0003700//DNA binding transcription factor activity	GO:0007275//multicellular organism development;GO:0006351//transcription, DNA-templated	K09285//AP2-like factor, ANT lineage	gi|643733862|gb|KDP40705.1|//1
Maker46454	13.4867	2.92333	-2.20585	Down	bHLH	NA	GO:0046983//protein dimerization activity	NA	K16189//phytochrome-interacting factor 4;K10863//aprataxin [EC:3.1.11.7 3.1.11.8 3.1.12.2];K12126//phytochrome-interacting factor 3	gi|590708631|ref|XP_007048332.1|//1
Maker24679	5.96	1.02	-2.54674	Down	GRAS	NA	NA	GO:0006355//regulation of transcription, DNA-templated;GO:0006351//transcription, DNA-templated	K14494//DELLA protein	gi|641845347|gb|KDO64235.1|//1
Maker23502	1.49	13.78	3.20919	Up	MADS	GO:0005634//nucleus	GO:0000977//RNA polymerase II regulatory region sequence-specific DNA binding;GO:0003700//DNA binding transcription factor activity;GO:0046983//protein dimerization activity	GO:0045944//positive regulation of transcription from RNA polymerase II promoter;GO:0006351//transcription, DNA-templated	K09264//MADS-box transcription factor, plant	gi|567892797|ref|XP_006438919.1|//1;XP_006438919.1//hypothetical protein CICLE_v10032519mg [Citrus clementina]
BGI_novel_G001491	15.59	5.55	-1.49006	Down	AP2-EREBP	NA	NA	NA	K09286//EREBP-like factor	XP_006450317.1//hypothetical protein CICLE_v10009593mg [Citrus clementina]
Maker44069	22.33	8.43667	-1.40424	Down	SBP	GO:0005634//nucleus	GO:0046872//metal ion binding;GO:0003677//DNA binding	NA	K20641//Rho GTPase-activating protein 20;K13415//protein brassinosteroid insensitive 1 [EC:2.7.10.1 2.7.11.1]	XP_021899703.1//squamosa promoter-binding-like protein 2 [Carica papaya];ANJ43310.1//squamosa promoter-binding protein 11 [Citrus clementina];gi|641863193|gb|KDO81879.1|//1
Maker44069	22.33	8.43667	-1.40424	Down	SBP	GO:0005634//nucleus	GO:0046872//metal ion binding;GO:0003677//DNA binding	NA	K20641//Rho GTPase-activating protein 20;K13415//protein brassinosteroid insensitive 1 [EC:2.7.10.1 2.7.11.1]	XP_021899703.1//squamosa promoter-binding-like protein 2 [Carica papaya];ANJ43310.1//squamosa promoter-binding protein 11 [Citrus clementina];gi|641863193|gb|KDO81879.1|//1
Maker44069	22.33	8.43667	-1.40424	Down	SBP	GO:0005634//nucleus	GO:0046872//metal ion binding;GO:0003677//DNA binding	NA	K20641//Rho GTPase-activating protein 20;K13415//protein brassinosteroid insensitive 1 [EC:2.7.10.1 2.7.11.1]	XP_021899703.1//squamosa promoter-binding-like protein 2 [Carica papaya];ANJ43310.1//squamosa promoter-binding protein 11 [Citrus clementina];gi|641863193|gb|KDO81879.1|//1
Maker01724	15.72	3.30333	-2.25061	Down	AP2-EREBP	NA	NA	NA	K09284//AP2-like factor, euAP2 lineage;K04706//E3 SUMO-protein ligase PIAS1	XP_019056981.1//PREDICTED: floral homeotic protein APETALA 2 [Tarenaya hassleriana];XP_017973228.1//PREDICTED: E4 SUMO-protein ligase PIAL2 isoform X2 [Theobroma cacao];gi|590678643|ref|XP_007040360.1|//1
Maker01724	15.72	3.30333	-2.25061	Down	AP2-EREBP	NA	NA	NA	K09284//AP2-like factor, euAP2 lineage;K04706//E3 SUMO-protein ligase PIAS1	XP_019056981.1//PREDICTED: floral homeotic protein APETALA 2 [Tarenaya hassleriana];XP_017973228.1//PREDICTED: E4 SUMO-protein ligase PIAL2 isoform X2 [Theobroma cacao];gi|590678643|ref|XP_007040360.1|//1
Maker01724	15.72	3.30333	-2.25061	Down	AP2-EREBP	NA	NA	NA	K09284//AP2-like factor, euAP2 lineage;K04706//E3 SUMO-protein ligase PIAS1	XP_019056981.1//PREDICTED: floral homeotic protein APETALA 2 [Tarenaya hassleriana];XP_017973228.1//PREDICTED: E4 SUMO-protein ligase PIAL2 isoform X2 [Theobroma cacao];gi|590678643|ref|XP_007040360.1|//1
Maker18461	2.23667	0.883333	-1.34032	Down	AP2-EREBP	GO:0005634//nucleus	GO:0003677//DNA binding;GO:0003700//DNA binding transcription factor activity	GO:0006351//transcription, DNA-templated	K09286//EREBP-like factor	gi|568883422|ref|XP_006494469.1|//1
Maker28640	47.9667	17.0233	-1.49452	Down	G2-like	GO:0005634//nucleus	GO:0003677//DNA binding	GO:0006355//regulation of transcription, DNA-templated;GO:0006351//transcription, DNA-templated	K12741//heterogeneous nuclear ribonucleoprotein A1/A3;K06236//collagen, type I, alpha;K14491//two-component response regulator ARR-B family;K15210//snRNA-activating protein complex subunit 3	gi|657951085|ref|XP_008351127.1|//1;ONI09628.1//hypothetical protein PRUPE_4G000800 [Prunus persica]
Maker28640	47.9667	17.0233	-1.49452	Down	MYB	GO:0005634//nucleus	GO:0003677//DNA binding	GO:0006355//regulation of transcription, DNA-templated;GO:0006351//transcription, DNA-templated	K12741//heterogeneous nuclear ribonucleoprotein A1/A3;K06236//collagen, type I, alpha;K14491//two-component response regulator ARR-B family;K15210//snRNA-activating protein complex subunit 3	gi|657951085|ref|XP_008351127.1|//1;ONI09628.1//hypothetical protein PRUPE_4G000800 [Prunus persica]
Maker35577	14.5867	4.11333	-1.82627	Down	C2C2-Dof	GO:0005634//nucleus	GO:0003677//DNA binding	GO:0006355//regulation of transcription, DNA-templated	K16222//Dof zinc finger protein DOF5.5	CBI31212.3//unnamed protein product, partial [Vitis vinifera];gi|296085888|emb|CBI31212.3|//1
Maker35577	14.5867	4.11333	-1.82627	Down	C2C2-Dof	GO:0005634//nucleus	GO:0003677//DNA binding	GO:0006355//regulation of transcription, DNA-templated	K16222//Dof zinc finger protein DOF5.5	CBI31212.3//unnamed protein product, partial [Vitis vinifera];gi|296085888|emb|CBI31212.3|//1
Maker26253	33.5367	11.1033	-1.59475	Down	C2C2-GATA	GO:0005634//nucleus	GO:0008270//zinc ion binding;GO:0043565//sequence-specific DNA binding;GO:0003700//DNA binding transcription factor activity	GO:0006351//transcription, DNA-templated;GO:0045893//positive regulation of transcription, DNA-templated	K17895//GATA-binding protein 3;K21630//GATA-type zinc finger protein 1	gi|645273233|ref|XP_008241780.1|//1
Maker38400	9.37667	2.92333	-1.68146	Down	G2-like	GO:0005634//nucleus	GO:0003677//DNA binding	GO:0006355//regulation of transcription, DNA-templated;GO:0006351//transcription, DNA-templated	K14491//two-component response regulator ARR-B family	gi|568831840|ref|XP_006470159.1|//1
Maker38400	9.37667	2.92333	-1.68146	Down	MYB	GO:0005634//nucleus	GO:0003677//DNA binding	GO:0006355//regulation of transcription, DNA-templated;GO:0006351//transcription, DNA-templated	K14491//two-component response regulator ARR-B family	gi|568831840|ref|XP_006470159.1|//1
Maker00195	10.8067	3.75667	-1.5244	Down	C2C2-Dof	GO:0005634//nucleus	GO:0003677//DNA binding	GO:0006355//regulation of transcription, DNA-templated	K20043//clathrin coat assembly protein AP180;K16222//Dof zinc finger protein DOF5.5	gi|568823350|ref|XP_006466080.1|//1
Maker02537	4.66333	1.4	-1.73593	Down	Sigma70-like	NA	GO:0003677//DNA binding;GO:0016987//sigma factor activity;GO:0003700//DNA binding transcription factor activity;GO:0001053//plastid sigma factor activity	GO:0071482//cellular response to light stimulus;GO:0006352//DNA-templated transcription, initiation	K01872//alanyl-tRNA synthetase [EC:6.1.1.7];K03086//RNA polymerase primary sigma factor	XP_006482924.1//PREDICTED: RNA polymerase sigma factor sigD, chloroplastic [Citrus sinensis];gi|567892875|ref|XP_006438958.1|//1
Maker35939	5.22333	2.09333	-1.31917	Down	OFP	NA	NA	NA	K01870//isoleucyl-tRNA synthetase [EC:6.1.1.5]	gi|641859245|gb|KDO77935.1|//1
Maker17766	27.6533	7.08667	-1.96427	Down	zf-HD	NA	GO:0003677//DNA binding	NA	K15601//lysine-specific demethylase 3 [EC:1.14.11.-]	KDO42061.1//hypothetical protein CISIN_1g048741mg [Citrus sinensis];gi|641822556|gb|KDO42061.1|//1
Maker17766	27.6533	7.08667	-1.96427	Down	zf-HD	NA	GO:0003677//DNA binding	NA	K15601//lysine-specific demethylase 3 [EC:1.14.11.-]	KDO42061.1//hypothetical protein CISIN_1g048741mg [Citrus sinensis];gi|641822556|gb|KDO42061.1|//1
Maker45392	1.50333	0.0266667	-5.81698	Down	NAC	GO:0005634//nucleus	GO:0003677//DNA binding	GO:0006355//regulation of transcription, DNA-templated;GO:0006351//transcription, DNA-templated	K13126//polyadenylate-binding protein;K03094//S-phase kinase-associated protein 1	gi|567859050|ref|XP_006422208.1|//1
Maker08356	1.46	0.556667	-1.39108	Down	MADS	NA	NA	NA	K09260//MADS-box transcription enhancer factor 2A	gi|743802539|ref|XP_011016930.1|//1
Maker10924	10.5267	4.69667	-1.16434	Down	FAR1	NA	GO:0008270//zinc ion binding	GO:0006355//regulation of transcription, DNA-templated	K17604//zinc finger SWIM domain-containing protein 3	XP_006493665.1//PREDICTED: protein FAR1-RELATED SEQUENCE 4 isoform X2 [Citrus sinensis];gi|568881646|ref|XP_006493664.1|//1;XP_006493664.1//PREDICTED: protein FAR1-RELATED SEQUENCE 4 isoform X1 [Citrus sinensis]
Maker10924	10.5267	4.69667	-1.16434	Down	FAR1	NA	GO:0008270//zinc ion binding	GO:0006355//regulation of transcription, DNA-templated	K17604//zinc finger SWIM domain-containing protein 3	XP_006493665.1//PREDICTED: protein FAR1-RELATED SEQUENCE 4 isoform X2 [Citrus sinensis];gi|568881646|ref|XP_006493664.1|//1;XP_006493664.1//PREDICTED: protein FAR1-RELATED SEQUENCE 4 isoform X1 [Citrus sinensis]
Maker10924	10.5267	4.69667	-1.16434	Down	FAR1	NA	GO:0008270//zinc ion binding	GO:0006355//regulation of transcription, DNA-templated	K17604//zinc finger SWIM domain-containing protein 3	XP_006493665.1//PREDICTED: protein FAR1-RELATED SEQUENCE 4 isoform X2 [Citrus sinensis];gi|568881646|ref|XP_006493664.1|//1;XP_006493664.1//PREDICTED: protein FAR1-RELATED SEQUENCE 4 isoform X1 [Citrus sinensis]
Maker10924	10.5267	4.69667	-1.16434	Down	FAR1	NA	GO:0008270//zinc ion binding	GO:0006355//regulation of transcription, DNA-templated	K17604//zinc finger SWIM domain-containing protein 3	XP_006493665.1//PREDICTED: protein FAR1-RELATED SEQUENCE 4 isoform X2 [Citrus sinensis];gi|568881646|ref|XP_006493664.1|//1;XP_006493664.1//PREDICTED: protein FAR1-RELATED SEQUENCE 4 isoform X1 [Citrus sinensis]
Maker10924	10.5267	4.69667	-1.16434	Down	FAR1	NA	GO:0008270//zinc ion binding	GO:0006355//regulation of transcription, DNA-templated	K17604//zinc finger SWIM domain-containing protein 3	XP_006493665.1//PREDICTED: protein FAR1-RELATED SEQUENCE 4 isoform X2 [Citrus sinensis];gi|568881646|ref|XP_006493664.1|//1;XP_006493664.1//PREDICTED: protein FAR1-RELATED SEQUENCE 4 isoform X1 [Citrus sinensis]
Maker34595	7.67	2.90667	-1.39986	Down	FAR1	NA	GO:0004491//methylmalonate-semialdehyde dehydrogenase (acylating) activity	NA	K00140//malonate-semialdehyde dehydrogenase (acetylating) / methylmalonate-semialdehyde dehydrogenase [EC:1.2.1.18 1.2.1.27]	gi|568823885|ref|XP_006466338.1|//1;XP_006466338.1//PREDICTED: methylmalonate-semialdehyde dehydrogenase [acylating], mitochondrial-like [Citrus sinensis]
Maker33694	4.68	1.12333	-2.05872	Down	HSF	GO:0005634//nucleus	GO:0043565//sequence-specific DNA binding;GO:0003700//DNA binding transcription factor activity	NA	K09419//heat shock transcription factor, other eukaryote	gi|823258885|ref|XP_012462142.1|//1;KJB82921.1//hypothetical protein B456_013G220400 [Gossypium raimondii]
Maker33694	4.68	1.12333	-2.05872	Down	HSF	GO:0005634//nucleus	GO:0043565//sequence-specific DNA binding;GO:0003700//DNA binding transcription factor activity	NA	K09419//heat shock transcription factor, other eukaryote	gi|823258885|ref|XP_012462142.1|//1;KJB82921.1//hypothetical protein B456_013G220400 [Gossypium raimondii]
Maker16978	2.3	0.373333	-2.6231	Down	bHLH	NA	GO:0046983//protein dimerization activity	NA	K04733//interleukin-1 receptor-associated kinase 4 [EC:2.7.11.1];K12126//phytochrome-interacting factor 3	gi|641860489|gb|KDO79178.1|//1
Maker38818	4.33	0.873333	-2.30976	Down	GRF	GO:0005634//nucleus	GO:0005524//ATP binding	GO:0032502//developmental process;GO:0006355//regulation of transcription, DNA-templated;GO:0006351//transcription, DNA-templated	K15601//lysine-specific demethylase 3 [EC:1.14.11.-]	EOY15657.1//Growth-regulating factor 1 [Theobroma cacao];gi|590596786|ref|XP_007018432.1|//1
Maker38818	4.33	0.873333	-2.30976	Down	GRF	GO:0005634//nucleus	GO:0005524//ATP binding	GO:0032502//developmental process;GO:0006355//regulation of transcription, DNA-templated;GO:0006351//transcription, DNA-templated	K15601//lysine-specific demethylase 3 [EC:1.14.11.-]	EOY15657.1//Growth-regulating factor 1 [Theobroma cacao];gi|590596786|ref|XP_007018432.1|//1
Maker19052	6.71333	2.93	-1.19613	Down	BBR/BPC	GO:0005634//nucleus	NA	NA	NA	gi|643733533|gb|KDP40429.1|//1
Maker40437	9.29667	2.45333	-1.92197	Down	MYB	NA	GO:0003677//DNA binding	NA	K09422//transcription factor MYB, plant	XP_008239949.1//PREDICTED: myb-related protein 306-like [Prunus mume];gi|645269329|ref|XP_008239949.1|//1
Maker40437	9.29667	2.45333	-1.92197	Down	MYB-related	NA	GO:0003677//DNA binding	NA	K09422//transcription factor MYB, plant	XP_008239949.1//PREDICTED: myb-related protein 306-like [Prunus mume];gi|645269329|ref|XP_008239949.1|//1
Maker40437	9.29667	2.45333	-1.92197	Down	MYB	NA	GO:0003677//DNA binding	NA	K09422//transcription factor MYB, plant	XP_008239949.1//PREDICTED: myb-related protein 306-like [Prunus mume];gi|645269329|ref|XP_008239949.1|//1
Maker40437	9.29667	2.45333	-1.92197	Down	MYB-related	NA	GO:0003677//DNA binding	NA	K09422//transcription factor MYB, plant	XP_008239949.1//PREDICTED: myb-related protein 306-like [Prunus mume];gi|645269329|ref|XP_008239949.1|//1
Maker38251	16.9433	6.17	-1.45738	Down	bHLH	NA	GO:0046983//protein dimerization activity	NA	K07560//D-tyrosyl-tRNA(Tyr) deacylase [EC:3.1.-.-];K03521//electron transfer flavoprotein beta subunit	gi|641840958|gb|KDO59874.1|//1;KDO59874.1//hypothetical protein CISIN_1g026646mg [Citrus sinensis]
Maker38251	16.9433	6.17	-1.45738	Down	bHLH	NA	GO:0046983//protein dimerization activity	NA	K07560//D-tyrosyl-tRNA(Tyr) deacylase [EC:3.1.-.-];K03521//electron transfer flavoprotein beta subunit	gi|641840958|gb|KDO59874.1|//1;KDO59874.1//hypothetical protein CISIN_1g026646mg [Citrus sinensis]
Maker28138	4.16333	2.05333	-1.01977	Down	FAR1	NA	NA	NA	K17604//zinc finger SWIM domain-containing protein 3	gi|734356938|gb|KHN14375.1|//1;CBI36355.3//unnamed protein product, partial [Vitis vinifera]
Maker28138	4.16333	2.05333	-1.01977	Down	FAR1	NA	NA	NA	K17604//zinc finger SWIM domain-containing protein 3	gi|734356938|gb|KHN14375.1|//1;CBI36355.3//unnamed protein product, partial [Vitis vinifera]
Maker06042	20.3667	4.42	-2.20409	Down	MYB	GO:0005634//nucleus	GO:0000981//RNA polymerase II transcription factor activity, sequence-specific DNA binding;GO:0003677//DNA binding;GO:0043565//sequence-specific DNA binding;GO:0044212//transcription regulatory region DNA binding;GO:0001135//transcription factor activity, RNA polymerase II transcription factor recruiting	GO:0006357//regulation of transcription from RNA polymerase II promoter;GO:0030154//cell differentiation	K09422//transcription factor MYB, plant	XP_010258320.1//PREDICTED: transcription factor MYB108-like [Nelumbo nucifera];gi|224101373|ref|XP_002312252.1|//1
Maker06042	20.3667	4.42	-2.20409	Down	MYB-related	GO:0005634//nucleus	GO:0000981//RNA polymerase II transcription factor activity, sequence-specific DNA binding;GO:0003677//DNA binding;GO:0043565//sequence-specific DNA binding;GO:0044212//transcription regulatory region DNA binding;GO:0001135//transcription factor activity, RNA polymerase II transcription factor recruiting	GO:0006357//regulation of transcription from RNA polymerase II promoter;GO:0030154//cell differentiation	K09422//transcription factor MYB, plant	XP_010258320.1//PREDICTED: transcription factor MYB108-like [Nelumbo nucifera];gi|224101373|ref|XP_002312252.1|//1
Maker06042	20.3667	4.42	-2.20409	Down	MYB	GO:0005634//nucleus	GO:0000981//RNA polymerase II transcription factor activity, sequence-specific DNA binding;GO:0003677//DNA binding;GO:0043565//sequence-specific DNA binding;GO:0044212//transcription regulatory region DNA binding;GO:0001135//transcription factor activity, RNA polymerase II transcription factor recruiting	GO:0006357//regulation of transcription from RNA polymerase II promoter;GO:0030154//cell differentiation	K09422//transcription factor MYB, plant	XP_010258320.1//PREDICTED: transcription factor MYB108-like [Nelumbo nucifera];gi|224101373|ref|XP_002312252.1|//1
Maker06042	20.3667	4.42	-2.20409	Down	MYB-related	GO:0005634//nucleus	GO:0000981//RNA polymerase II transcription factor activity, sequence-specific DNA binding;GO:0003677//DNA binding;GO:0043565//sequence-specific DNA binding;GO:0044212//transcription regulatory region DNA binding;GO:0001135//transcription factor activity, RNA polymerase II transcription factor recruiting	GO:0006357//regulation of transcription from RNA polymerase II promoter;GO:0030154//cell differentiation	K09422//transcription factor MYB, plant	XP_010258320.1//PREDICTED: transcription factor MYB108-like [Nelumbo nucifera];gi|224101373|ref|XP_002312252.1|//1
Maker27830	7.94667	3.55	-1.16253	Down	HSF	GO:0005634//nucleus	GO:0043565//sequence-specific DNA binding;GO:0003700//DNA binding transcription factor activity	NA	K09419//heat shock transcription factor, other eukaryote	gi|567884369|ref|XP_006434743.1|//1
Maker27879	10.8233	5.00667	-1.11222	Down	ABI3VP1	GO:0005634//nucleus	GO:0003677//DNA binding	GO:0006355//regulation of transcription, DNA-templated;GO:0006351//transcription, DNA-templated	NA	gi|802592716|ref|XP_012071732.1|//1;GAV79745.1//B3 domain-containing protein [Cephalotus follicularis]
Maker27879	10.8233	5.00667	-1.11222	Down	ABI3VP1	GO:0005634//nucleus	GO:0003677//DNA binding	GO:0006355//regulation of transcription, DNA-templated;GO:0006351//transcription, DNA-templated	NA	gi|802592716|ref|XP_012071732.1|//1;GAV79745.1//B3 domain-containing protein [Cephalotus follicularis]
Maker46208	15.6933	3.84333	-2.02972	Down	GRF	GO:0005634//nucleus;GO:0016021//integral component of membrane	GO:0005524//ATP binding	GO:0032502//developmental process;GO:0006355//regulation of transcription, DNA-templated;GO:0006351//transcription, DNA-templated	K15601//lysine-specific demethylase 3 [EC:1.14.11.-]	gi|568880570|ref|XP_006493185.1|//1;XP_018842782.1//PREDICTED: growth-regulating factor 7-like isoform X1 [Juglans regia]
Maker46208	15.6933	3.84333	-2.02972	Down	GRF	GO:0005634//nucleus;GO:0016021//integral component of membrane	GO:0005524//ATP binding	GO:0032502//developmental process;GO:0006355//regulation of transcription, DNA-templated;GO:0006351//transcription, DNA-templated	K15601//lysine-specific demethylase 3 [EC:1.14.11.-]	gi|568880570|ref|XP_006493185.1|//1;XP_018842782.1//PREDICTED: growth-regulating factor 7-like isoform X1 [Juglans regia]
Maker43677	34.0933	12.37	-1.46264	Down	bZIP	NA	GO:0003677//DNA binding;GO:0003700//DNA binding transcription factor activity	NA	K09060//plant G-box-binding factor;K04450//cyclic AMP-dependent transcription factor ATF-2	PAN04281.1//hypothetical protein PAHAL_A00482 [Panicum hallii];gi|567916202|ref|XP_006450107.1|//1
Maker43677	34.0933	12.37	-1.46264	Down	bZIP	NA	GO:0003677//DNA binding;GO:0003700//DNA binding transcription factor activity	NA	K09060//plant G-box-binding factor;K04450//cyclic AMP-dependent transcription factor ATF-2	PAN04281.1//hypothetical protein PAHAL_A00482 [Panicum hallii];gi|567916202|ref|XP_006450107.1|//1
Maker43677	34.0933	12.37	-1.46264	Down	bZIP	NA	GO:0003677//DNA binding;GO:0003700//DNA binding transcription factor activity	NA	K09060//plant G-box-binding factor;K04450//cyclic AMP-dependent transcription factor ATF-2	PAN04281.1//hypothetical protein PAHAL_A00482 [Panicum hallii];gi|567916202|ref|XP_006450107.1|//1
Maker08046	2.01	0.303333	-2.72822	Down	NAC	GO:0005634//nucleus	GO:0003677//DNA binding	GO:0006355//regulation of transcription, DNA-templated;GO:0006351//transcription, DNA-templated	NA	gi|255543647|ref|XP_002512886.1|//1;EOY02882.1//NAC domain containing protein 83, putative [Theobroma cacao]
Maker08046	2.01	0.303333	-2.72822	Down	NAC	GO:0005634//nucleus	GO:0003677//DNA binding	GO:0006355//regulation of transcription, DNA-templated;GO:0006351//transcription, DNA-templated	NA	gi|255543647|ref|XP_002512886.1|//1;EOY02882.1//NAC domain containing protein 83, putative [Theobroma cacao]
Maker08334	10.2433	4.41	-1.21583	Down	CPP	NA	NA	NA	K21776//protein lin-54	EOY29703.1//Transcription factor, putative isoform 1 [Theobroma cacao];gi|641861069|gb|KDO79757.1|//1;KDO79757.1//hypothetical protein CISIN_1g006081mg [Citrus sinensis]
Maker08334	10.2433	4.41	-1.21583	Down	CPP	NA	NA	NA	K21776//protein lin-54	EOY29703.1//Transcription factor, putative isoform 1 [Theobroma cacao];gi|641861069|gb|KDO79757.1|//1;KDO79757.1//hypothetical protein CISIN_1g006081mg [Citrus sinensis]
Maker08334	10.2433	4.41	-1.21583	Down	CPP	NA	NA	NA	K21776//protein lin-54	EOY29703.1//Transcription factor, putative isoform 1 [Theobroma cacao];gi|641861069|gb|KDO79757.1|//1;KDO79757.1//hypothetical protein CISIN_1g006081mg [Citrus sinensis]
Maker12883	4.90667	1.97667	-1.31167	Down	E2F-DP	GO:0005730//nucleolus;GO:0005667//transcription factor complex	GO:0043565//sequence-specific DNA binding;GO:0046982//protein heterodimerization activity;GO:0044212//transcription regulatory region DNA binding;GO:0003700//DNA binding transcription factor activity	GO:0051782//negative regulation of cell division;GO:0000902//cell morphogenesis;GO:0051301//cell division;GO:0006351//transcription, DNA-templated;GO:0019760//glucosinolate metabolic process;GO:0042023//DNA endoreduplication	K06620//transcription factor E2F3	gi|568839348|ref|XP_006473646.1|//1;XP_006473646.1//PREDICTED: transcription factor E2FC [Citrus sinensis]
Maker12883	4.90667	1.97667	-1.31167	Down	E2F-DP	GO:0005730//nucleolus;GO:0005667//transcription factor complex	GO:0043565//sequence-specific DNA binding;GO:0046982//protein heterodimerization activity;GO:0044212//transcription regulatory region DNA binding;GO:0003700//DNA binding transcription factor activity	GO:0051782//negative regulation of cell division;GO:0000902//cell morphogenesis;GO:0051301//cell division;GO:0006351//transcription, DNA-templated;GO:0019760//glucosinolate metabolic process;GO:0042023//DNA endoreduplication	K06620//transcription factor E2F3	gi|568839348|ref|XP_006473646.1|//1;XP_006473646.1//PREDICTED: transcription factor E2FC [Citrus sinensis]
Maker42291	6.09333	1.21667	-2.3243	Down	MYB	GO:0005634//nucleus	GO:0000981//RNA polymerase II transcription factor activity, sequence-specific DNA binding;GO:0003677//DNA binding;GO:0043565//sequence-specific DNA binding;GO:0044212//transcription regulatory region DNA binding;GO:0001135//transcription factor activity, RNA polymerase II transcription factor recruiting	GO:0006357//regulation of transcription from RNA polymerase II promoter;GO:0030154//cell differentiation	K09422//transcription factor MYB, plant	gi|641836862|gb|KDO55822.1|//1
Maker42291	6.09333	1.21667	-2.3243	Down	MYB-related	GO:0005634//nucleus	GO:0000981//RNA polymerase II transcription factor activity, sequence-specific DNA binding;GO:0003677//DNA binding;GO:0043565//sequence-specific DNA binding;GO:0044212//transcription regulatory region DNA binding;GO:0001135//transcription factor activity, RNA polymerase II transcription factor recruiting	GO:0006357//regulation of transcription from RNA polymerase II promoter;GO:0030154//cell differentiation	K09422//transcription factor MYB, plant	gi|641836862|gb|KDO55822.1|//1
Maker39409	0.01	2.50333	7.96771	Up	AP2-EREBP	GO:0005634//nucleus	GO:0003677//DNA binding;GO:0003700//DNA binding transcription factor activity	GO:0006351//transcription, DNA-templated	K09286//EREBP-like factor	gi|985436397|ref|XP_006469902.2|//1
Maker34437	12.6567	4.64	-1.4477	Down	Sigma70-like	GO:0009507//chloroplast	GO:0003677//DNA binding;GO:0003700//DNA binding transcription factor activity;GO:0001053//plastid sigma factor activity	GO:0006352//DNA-templated transcription, initiation	K01872//alanyl-tRNA synthetase [EC:6.1.1.7];K03086//RNA polymerase primary sigma factor	KDO49412.1//hypothetical protein CISIN_1g007404mg [Citrus sinensis];gi|641830326|gb|KDO49416.1|//1
Maker34437	12.6567	4.64	-1.4477	Down	Sigma70-like	GO:0009507//chloroplast	GO:0003677//DNA binding;GO:0003700//DNA binding transcription factor activity;GO:0001053//plastid sigma factor activity	GO:0006352//DNA-templated transcription, initiation	K01872//alanyl-tRNA synthetase [EC:6.1.1.7];K03086//RNA polymerase primary sigma factor	KDO49412.1//hypothetical protein CISIN_1g007404mg [Citrus sinensis];gi|641830326|gb|KDO49416.1|//1
Maker46750	4.25667	30.0367	2.81893	Up	C2H2	NA	GO:0008270//zinc ion binding;GO:0003676//nucleic acid binding	NA	NA	gi|568873628|ref|XP_006489935.1|//1
Maker46491	21.7167	9.26333	-1.2292	Down	C2C2-GATA	NA	GO:0008270//zinc ion binding;GO:0043565//sequence-specific DNA binding;GO:0003700//DNA binding transcription factor activity	NA	K21630//GATA-type zinc finger protein 1	gi|568846508|ref|XP_006477095.1|//1
Maker00444	14.22	4.15333	-1.77558	Down	C2C2-Dof	GO:0005634//nucleus	GO:0003677//DNA binding	GO:0006355//regulation of transcription, DNA-templated	K20043//clathrin coat assembly protein AP180;K09326//homeobox protein OTX1;K16222//Dof zinc finger protein DOF5.5	gi|1000941103|ref|XP_002532252.2|//1
Maker32226	14.6067	2.45	-2.57577	Down	Trihelix	NA	NA	NA	K05747//Wiskott-Aldrich syndrome protein	XP_020229739.1//trihelix transcription factor GTL1-like [Cajanus cajan];gi|763800090|gb|KJB67045.1|//1
Maker32226	14.6067	2.45	-2.57577	Down	Trihelix	NA	NA	NA	K05747//Wiskott-Aldrich syndrome protein	XP_020229739.1//trihelix transcription factor GTL1-like [Cajanus cajan];gi|763800090|gb|KJB67045.1|//1
Maker32226	14.6067	2.45	-2.57577	Down	Trihelix	NA	NA	NA	K05747//Wiskott-Aldrich syndrome protein	XP_020229739.1//trihelix transcription factor GTL1-like [Cajanus cajan];gi|763800090|gb|KJB67045.1|//1
Maker06203	16.0033	7.92	-1.0148	Down	MYB	NA	GO:0046872//metal ion binding;GO:0003677//DNA binding	NA	K11498//centromeric protein E;K09553//stress-induced-phosphoprotein 1;K11111//telomeric repeat-binding factor 2	XP_006493906.1//PREDICTED: uncharacterized protein LOC102627827 isoform X1 [Citrus sinensis];gi|568882158|ref|XP_006493906.1|//1
Maker06203	16.0033	7.92	-1.0148	Down	MYB-related	NA	GO:0046872//metal ion binding;GO:0003677//DNA binding	NA	K11498//centromeric protein E;K09553//stress-induced-phosphoprotein 1;K11111//telomeric repeat-binding factor 2	XP_006493906.1//PREDICTED: uncharacterized protein LOC102627827 isoform X1 [Citrus sinensis];gi|568882158|ref|XP_006493906.1|//1
Maker06203	16.0033	7.92	-1.0148	Down	MYB	NA	GO:0046872//metal ion binding;GO:0003677//DNA binding	NA	K11498//centromeric protein E;K09553//stress-induced-phosphoprotein 1;K11111//telomeric repeat-binding factor 2	XP_006493906.1//PREDICTED: uncharacterized protein LOC102627827 isoform X1 [Citrus sinensis];gi|568882158|ref|XP_006493906.1|//1
Maker06203	16.0033	7.92	-1.0148	Down	MYB-related	NA	GO:0046872//metal ion binding;GO:0003677//DNA binding	NA	K11498//centromeric protein E;K09553//stress-induced-phosphoprotein 1;K11111//telomeric repeat-binding factor 2	XP_006493906.1//PREDICTED: uncharacterized protein LOC102627827 isoform X1 [Citrus sinensis];gi|568882158|ref|XP_006493906.1|//1
Maker06203	16.0033	7.92	-1.0148	Down	MYB	NA	GO:0046872//metal ion binding;GO:0003677//DNA binding	NA	K11498//centromeric protein E;K09553//stress-induced-phosphoprotein 1;K11111//telomeric repeat-binding factor 2	XP_006493906.1//PREDICTED: uncharacterized protein LOC102627827 isoform X1 [Citrus sinensis];gi|568882158|ref|XP_006493906.1|//1
Maker06203	16.0033	7.92	-1.0148	Down	MYB-related	NA	GO:0046872//metal ion binding;GO:0003677//DNA binding	NA	K11498//centromeric protein E;K09553//stress-induced-phosphoprotein 1;K11111//telomeric repeat-binding factor 2	XP_006493906.1//PREDICTED: uncharacterized protein LOC102627827 isoform X1 [Citrus sinensis];gi|568882158|ref|XP_006493906.1|//1
Maker01688	2.38667	4.94667	1.05146	Up	AP2-EREBP	GO:0005634//nucleus	GO:0003677//DNA binding;GO:0003700//DNA binding transcription factor activity	GO:0006351//transcription, DNA-templated	K13434//pathogenesis-related genes transcriptional activator PTI6	gi|567893838|ref|XP_006439407.1|//1
BGI_novel_G014372	17.5933	7.51333	-1.2275	Down	NAC	NA	NA	NA	NA	XP_007031956.2//PREDICTED: NAC domain-containing protein 83 [Theobroma cacao]
BGI_novel_G009429	6.96333	3.44	-1.01737	Down	GRAS	NA	NA	NA	K14494//DELLA protein	EOY32806.1//Scarecrow-like 3 [Theobroma cacao]
Maker34779	2.57	0.266667	-3.26866	Down	PLATZ	NA	NA	NA	NA	gi|643719328|gb|KDP30198.1|//1
Maker44303	16.5867	6.26667	-1.40425	Down	AP2-EREBP	NA	NA	NA	K04706//E3 SUMO-protein ligase PIAS1	XP_006476486.1//PREDICTED: E4 SUMO-protein ligase PIAL2 isoform X1 [Citrus sinensis];gi|590678643|ref|XP_007040360.1|//1;EOY24861.1//RING/U-box superfamily protein, putative [Theobroma cacao]
Maker44303	16.5867	6.26667	-1.40425	Down	AP2-EREBP	NA	NA	NA	K04706//E3 SUMO-protein ligase PIAS1	XP_006476486.1//PREDICTED: E4 SUMO-protein ligase PIAL2 isoform X1 [Citrus sinensis];gi|590678643|ref|XP_007040360.1|//1;EOY24861.1//RING/U-box superfamily protein, putative [Theobroma cacao]
Maker44303	16.5867	6.26667	-1.40425	Down	AP2-EREBP	NA	NA	NA	K04706//E3 SUMO-protein ligase PIAS1	XP_006476486.1//PREDICTED: E4 SUMO-protein ligase PIAL2 isoform X1 [Citrus sinensis];gi|590678643|ref|XP_007040360.1|//1;EOY24861.1//RING/U-box superfamily protein, putative [Theobroma cacao]
Maker44303	16.5867	6.26667	-1.40425	Down	AP2-EREBP	NA	NA	NA	K04706//E3 SUMO-protein ligase PIAS1	XP_006476486.1//PREDICTED: E4 SUMO-protein ligase PIAL2 isoform X1 [Citrus sinensis];gi|590678643|ref|XP_007040360.1|//1;EOY24861.1//RING/U-box superfamily protein, putative [Theobroma cacao]
Maker23409	13.3233	2.55	-2.38539	Down	ARF	GO:0005634//nucleus	GO:0003677//DNA binding	GO:0006355//regulation of transcription, DNA-templated;GO:0009734//auxin-activated signaling pathway;GO:0006351//transcription, DNA-templated	K14486//auxin response factor	gi|590691532|ref|XP_007043809.1|//1
BGI_novel_G015888	2.17	0.133333	-4.02459	Down	C2H2	NA	NA	NA	K09191//general transcription factor IIIA	XP_017602926.1//PREDICTED: transcription factor IIIA-like isoform X2 [Gossypium arboreum]
Maker06244	7.63	3.42	-1.15769	Down	NAC	GO:0005634//nucleus	GO:0003677//DNA binding	GO:0006355//regulation of transcription, DNA-templated;GO:0006351//transcription, DNA-templated	K12862//pleiotropic regulator 1;K03094//S-phase kinase-associated protein 1;K13126//polyadenylate-binding protein;K05941//glutathione gamma-glutamylcysteinyltransferase [EC:2.3.2.15]	gi|567879063|ref|XP_006432090.1|//1
Maker03422	2.12	0.473333	-2.16314	Down	bHLH	NA	GO:0046983//protein dimerization activity	NA	K13422//transcription factor MYC2	gi|743795561|ref|XP_011002806.1|//1
Maker02524	0.36	7.55667	4.39168	Up	MADS	GO:0005634//nucleus	GO:0000977//RNA polymerase II regulatory region sequence-specific DNA binding;GO:0003700//DNA binding transcription factor activity;GO:0046983//protein dimerization activity	GO:0045944//positive regulation of transcription from RNA polymerase II promoter;GO:0006351//transcription, DNA-templated	K09264//MADS-box transcription factor, plant	gi|567892797|ref|XP_006438919.1|//1;XP_006438919.1//hypothetical protein CICLE_v10032519mg [Citrus clementina]
BGI_novel_G012960	6.69333	0.103333	-6.01735	Down	C3H	NA	NA	NA	K15172//transcription elongation factor SPT5;K07560//D-tyrosyl-tRNA(Tyr) deacylase [EC:3.1.-.-]	KDO42121.1//hypothetical protein CISIN_1g036437mg [Citrus sinensis]
Maker40117	3.75667	0.2	-4.23138	Down	MYB	NA	GO:0003677//DNA binding	NA	K09422//transcription factor MYB, plant	XP_006475135.1//PREDICTED: myb-like protein A [Citrus sinensis];gi|590606633|ref|XP_007020787.1|//1
Maker40117	3.75667	0.2	-4.23138	Down	MYB-related	NA	GO:0003677//DNA binding	NA	K09422//transcription factor MYB, plant	XP_006475135.1//PREDICTED: myb-like protein A [Citrus sinensis];gi|590606633|ref|XP_007020787.1|//1
Maker22401	7.82333	3.33667	-1.22938	Down	mTERF	NA	GO:0003690//double-stranded DNA binding	GO:0006355//regulation of transcription, DNA-templated	K15032//mTERF domain-containing protein, mitochondrial	gi|567874999|ref|XP_006430089.1|//1
Maker46830	9.27	1.77333	-2.38611	Down	MADS	GO:0005634//nucleus	GO:0000977//RNA polymerase II regulatory region sequence-specific DNA binding;GO:0003700//DNA binding transcription factor activity;GO:0046983//protein dimerization activity	GO:0045944//positive regulation of transcription from RNA polymerase II promoter;GO:0006351//transcription, DNA-templated	K09260//MADS-box transcription enhancer factor 2A	XP_021662492.1//MADS-box protein SVP [Hevea brasiliensis];gi|802673847|ref|XP_012081656.1|//1
Maker46830	9.27	1.77333	-2.38611	Down	MADS	GO:0005634//nucleus	GO:0000977//RNA polymerase II regulatory region sequence-specific DNA binding;GO:0003700//DNA binding transcription factor activity;GO:0046983//protein dimerization activity	GO:0045944//positive regulation of transcription from RNA polymerase II promoter;GO:0006351//transcription, DNA-templated	K09260//MADS-box transcription enhancer factor 2A	XP_021662492.1//MADS-box protein SVP [Hevea brasiliensis];gi|802673847|ref|XP_012081656.1|//1
Maker46830	9.27	1.77333	-2.38611	Down	MADS	GO:0005634//nucleus	GO:0000977//RNA polymerase II regulatory region sequence-specific DNA binding;GO:0003700//DNA binding transcription factor activity;GO:0046983//protein dimerization activity	GO:0045944//positive regulation of transcription from RNA polymerase II promoter;GO:0006351//transcription, DNA-templated	K09260//MADS-box transcription enhancer factor 2A	XP_021662492.1//MADS-box protein SVP [Hevea brasiliensis];gi|802673847|ref|XP_012081656.1|//1
BGI_novel_G002761	27.8533	8.79333	-1.66337	Down	Alfin-like	NA	NA	NA	K02603//origin recognition complex subunit 1	XP_006449805.1//hypothetical protein CICLE_v10016559mg [Citrus clementina]
Maker42257	2.81667	0.173333	-4.02237	Down	MYB	NA	GO:0003677//DNA binding	NA	K09422//transcription factor MYB, plant	gi|641836861|gb|KDO55821.1|//1
Maker42257	2.81667	0.173333	-4.02237	Down	MYB-related	NA	GO:0003677//DNA binding	NA	K09422//transcription factor MYB, plant	gi|641836861|gb|KDO55821.1|//1
BGI_novel_G006663	1.16333	0.206667	-2.49289	Down	Trihelix	NA	NA	NA	NA	XP_021624849.1//trihelix transcription factor GTL1 isoform X1 [Manihot esculenta]
Maker30718	5.87667	0.16	-5.19885	Down	MYB	GO:0005634//nucleus	GO:0003677//DNA binding	NA	K09522//DnaJ homolog subfamily C member 2	gi|567861234|ref|XP_006423271.1|//1
Maker30718	5.87667	0.16	-5.19885	Down	MYB-related	GO:0005634//nucleus	GO:0003677//DNA binding	NA	K09522//DnaJ homolog subfamily C member 2	gi|567861234|ref|XP_006423271.1|//1
BGI_novel_G007835	6.06667	1.24667	-2.28283	Down	AP2-EREBP	NA	NA	NA	K09286//EREBP-like factor	XP_011022365.1//PREDICTED: ethylene-responsive transcription factor 2-like [Populus euphratica]
BGI_novel_G005253	9.09333	4.49333	-1.01702	Down	GRAS	NA	NA	NA	K12593//M-phase phosphoprotein 6, animal type	XP_006424857.1//hypothetical protein CICLE_v10027940mg [Citrus clementina]
BGI_novel_G011697	2.47	0.606667	-2.02554	Down	NAC	NA	NA	NA	NA	XP_017430850.1//PREDICTED: protein NTM1-like 9 isoform X1 [Vigna angularis]
Maker32099	2.76333	1.38	-1.00174	Down	Sigma70-like	GO:0009507//chloroplast	GO:0003677//DNA binding;GO:0003700//DNA binding transcription factor activity;GO:0001053//plastid sigma factor activity	GO:0006352//DNA-templated transcription, initiation	K01872//alanyl-tRNA synthetase [EC:6.1.1.7];K03086//RNA polymerase primary sigma factor	KDO49415.1//hypothetical protein CISIN_1g007404mg [Citrus sinensis];KDO49412.1//hypothetical protein CISIN_1g007404mg [Citrus sinensis];gi|641830326|gb|KDO49416.1|//1
Maker32099	2.76333	1.38	-1.00174	Down	Sigma70-like	GO:0009507//chloroplast	GO:0003677//DNA binding;GO:0003700//DNA binding transcription factor activity;GO:0001053//plastid sigma factor activity	GO:0006352//DNA-templated transcription, initiation	K01872//alanyl-tRNA synthetase [EC:6.1.1.7];K03086//RNA polymerase primary sigma factor	KDO49415.1//hypothetical protein CISIN_1g007404mg [Citrus sinensis];KDO49412.1//hypothetical protein CISIN_1g007404mg [Citrus sinensis];gi|641830326|gb|KDO49416.1|//1
Maker43125	14.02	0.593333	-4.5625	Down	MYB	NA	GO:0003677//DNA binding	NA	K09422//transcription factor MYB, plant	gi|568841669|ref|XP_006474780.1|//1
Maker43125	14.02	0.593333	-4.5625	Down	MYB-related	NA	GO:0003677//DNA binding	NA	K09422//transcription factor MYB, plant	gi|568841669|ref|XP_006474780.1|//1
Maker27726	4.7	1.99333	-1.23748	Down	AP2-EREBP	GO:0005634//nucleus	GO:0003677//DNA binding;GO:0003700//DNA binding transcription factor activity	GO:0007275//multicellular organism development;GO:0006351//transcription, DNA-templated	K09285//AP2-like factor, ANT lineage	gi|567857284|ref|XP_006421325.1|//1;XP_006421325.1//hypothetical protein CICLE_v10005012mg [Citrus clementina]
Maker27726	4.7	1.99333	-1.23748	Down	AP2-EREBP	GO:0005634//nucleus	GO:0003677//DNA binding;GO:0003700//DNA binding transcription factor activity	GO:0007275//multicellular organism development;GO:0006351//transcription, DNA-templated	K09285//AP2-like factor, ANT lineage	gi|567857284|ref|XP_006421325.1|//1;XP_006421325.1//hypothetical protein CICLE_v10005012mg [Citrus clementina]
Maker18524	1.99333	0.12	-4.05408	Down	bHLH	NA	GO:0046983//protein dimerization activity	NA	NA	gi|426264530|gb|AFY17139.1|//1;XP_002275711.2//PREDICTED: transcription factor ICE1 [Vitis vinifera]
Maker03518	4.94333	2.07667	-1.25121	Down	HB	GO:0005634//nucleus	GO:0043565//sequence-specific DNA binding	GO:0006355//regulation of transcription, DNA-templated	K16670//homeobox protein Meis2;K15613//homeobox protein Meis1	XP_019153386.1//PREDICTED: homeotic protein knotted-1-like [Ipomoea nil];gi|590596672|ref|XP_007018399.1|//1
Maker33599	10.5133	2.83	-1.89335	Down	MYB	GO:0005634//nucleus	GO:0003677//DNA binding	GO:0006355//regulation of transcription, DNA-templated;GO:0006351//transcription, DNA-templated	K08869//aarF domain-containing kinase;K11407//histone deacetylase 6 [EC:3.5.1.98];K17613//calcineurin-binding protein cabin-1	gi|802797230|ref|XP_012092968.1|//1;XP_006485754.1//PREDICTED: transcription factor DIVARICATA [Citrus sinensis]
Maker33599	10.5133	2.83	-1.89335	Down	MYB-related	GO:0005634//nucleus	GO:0003677//DNA binding	GO:0006355//regulation of transcription, DNA-templated;GO:0006351//transcription, DNA-templated	K08869//aarF domain-containing kinase;K11407//histone deacetylase 6 [EC:3.5.1.98];K17613//calcineurin-binding protein cabin-1	gi|802797230|ref|XP_012092968.1|//1;XP_006485754.1//PREDICTED: transcription factor DIVARICATA [Citrus sinensis]
Maker33599	10.5133	2.83	-1.89335	Down	MYB	GO:0005634//nucleus	GO:0003677//DNA binding	GO:0006355//regulation of transcription, DNA-templated;GO:0006351//transcription, DNA-templated	K08869//aarF domain-containing kinase;K11407//histone deacetylase 6 [EC:3.5.1.98];K17613//calcineurin-binding protein cabin-1	gi|802797230|ref|XP_012092968.1|//1;XP_006485754.1//PREDICTED: transcription factor DIVARICATA [Citrus sinensis]
Maker33599	10.5133	2.83	-1.89335	Down	MYB-related	GO:0005634//nucleus	GO:0003677//DNA binding	GO:0006355//regulation of transcription, DNA-templated;GO:0006351//transcription, DNA-templated	K08869//aarF domain-containing kinase;K11407//histone deacetylase 6 [EC:3.5.1.98];K17613//calcineurin-binding protein cabin-1	gi|802797230|ref|XP_012092968.1|//1;XP_006485754.1//PREDICTED: transcription factor DIVARICATA [Citrus sinensis]
Maker12321	2.76667	22.74	3.03901	Up	MYB	NA	NA	NA	K09422//transcription factor MYB, plant	XP_007016524.2//PREDICTED: transcription factor MYB59 isoform X1 [Theobroma cacao];gi|568870113|ref|XP_006488256.1|//1
Maker12321	2.76667	22.74	3.03901	Up	MYB-related	NA	NA	NA	K09422//transcription factor MYB, plant	XP_007016524.2//PREDICTED: transcription factor MYB59 isoform X1 [Theobroma cacao];gi|568870113|ref|XP_006488256.1|//1
Maker12321	2.76667	22.74	3.03901	Up	MYB	NA	NA	NA	K09422//transcription factor MYB, plant	XP_007016524.2//PREDICTED: transcription factor MYB59 isoform X1 [Theobroma cacao];gi|568870113|ref|XP_006488256.1|//1
Maker12321	2.76667	22.74	3.03901	Up	MYB-related	NA	NA	NA	K09422//transcription factor MYB, plant	XP_007016524.2//PREDICTED: transcription factor MYB59 isoform X1 [Theobroma cacao];gi|568870113|ref|XP_006488256.1|//1
Maker21166	12.89	5.75667	-1.16295	Down	LOB	NA	NA	NA	K13944//LOB domain-containing protein 16;K21994//LOB domain-containing protein 18	gi|702424900|ref|XP_010067553.1|//1
BGI_novel_G003707	1.8	0.836667	-1.10527	Down	WRKY	NA	NA	NA	K13424//WRKY transcription factor 33	XP_018506669.1//PREDICTED: probable WRKY transcription factor 12 isoform X2 [Pyrus x bretschneideri]
Maker04147	4.72	9.94667	1.07543	Up	MADS	GO:0005634//nucleus	GO:0000977//RNA polymerase II regulatory region sequence-specific DNA binding;GO:0003700//DNA binding transcription factor activity;GO:0046983//protein dimerization activity	GO:0048316//seed development;GO:0045944//positive regulation of transcription from RNA polymerase II promoter;GO:0006351//transcription, DNA-templated	K09260//MADS-box transcription enhancer factor 2A	gi|567890173|ref|XP_006437607.1|//1
Maker38815	17.6533	5.29667	-1.73678	Down	AP2-EREBP	GO:0005634//nucleus	GO:0003677//DNA binding;GO:0003700//DNA binding transcription factor activity	GO:0007275//multicellular organism development;GO:0006351//transcription, DNA-templated	K09285//AP2-like factor, ANT lineage	gi|1000986038|ref|XP_002510048.2|//1;XP_021681364.1//AP2-like ethylene-responsive transcription factor ANT isoform X2 [Hevea brasiliensis]
Maker38815	17.6533	5.29667	-1.73678	Down	AP2-EREBP	GO:0005634//nucleus	GO:0003677//DNA binding;GO:0003700//DNA binding transcription factor activity	GO:0007275//multicellular organism development;GO:0006351//transcription, DNA-templated	K09285//AP2-like factor, ANT lineage	gi|1000986038|ref|XP_002510048.2|//1;XP_021681364.1//AP2-like ethylene-responsive transcription factor ANT isoform X2 [Hevea brasiliensis]
BGI_novel_G002677	2.11333	0.84	-1.33106	Down	LOB	NA	NA	NA	NA	XP_021646781.1//LOB domain-containing protein 38-like [Hevea brasiliensis]
Maker17500	68.0467	7.43333	-3.19444	Down	ARF	GO:0005634//nucleus	GO:0003677//DNA binding	GO:0006355//regulation of transcription, DNA-templated;GO:0009734//auxin-activated signaling pathway;GO:0006351//transcription, DNA-templated	K14486//auxin response factor	gi|568839307|ref|XP_006473628.1|//1
Maker24660	1.20333	6.42333	2.41629	Up	NAC	GO:0005634//nucleus	GO:0003677//DNA binding	GO:0006355//regulation of transcription, DNA-templated;GO:0006351//transcription, DNA-templated	K12862//pleiotropic regulator 1;K13126//polyadenylate-binding protein;K05941//glutathione gamma-glutamylcysteinyltransferase [EC:2.3.2.15]	XP_006482627.1//PREDICTED: NAC domain-containing protein 100 [Citrus sinensis];gi|567877223|ref|XP_006431201.1|//1
Maker24660	1.20333	6.42333	2.41629	Up	NAC	GO:0005634//nucleus	GO:0003677//DNA binding	GO:0006355//regulation of transcription, DNA-templated;GO:0006351//transcription, DNA-templated	K12862//pleiotropic regulator 1;K13126//polyadenylate-binding protein;K05941//glutathione gamma-glutamylcysteinyltransferase [EC:2.3.2.15]	XP_006482627.1//PREDICTED: NAC domain-containing protein 100 [Citrus sinensis];gi|567877223|ref|XP_006431201.1|//1
Maker42605	3.5	1.07	-1.70974	Down	ABI3VP1	GO:0005634//nucleus	GO:0003677//DNA binding	GO:0006355//regulation of transcription, DNA-templated;GO:0006351//transcription, DNA-templated	K04733//interleukin-1 receptor-associated kinase 4 [EC:2.7.11.1];K09287//RAV-like factor	gi|590720636|ref|XP_007051384.1|//1;EOX95541.1//AP2/B3-like transcriptional factor family protein, putative [Theobroma cacao]
Maker42605	3.5	1.07	-1.70974	Down	ABI3VP1	GO:0005634//nucleus	GO:0003677//DNA binding	GO:0006355//regulation of transcription, DNA-templated;GO:0006351//transcription, DNA-templated	K04733//interleukin-1 receptor-associated kinase 4 [EC:2.7.11.1];K09287//RAV-like factor	gi|590720636|ref|XP_007051384.1|//1;EOX95541.1//AP2/B3-like transcriptional factor family protein, putative [Theobroma cacao]
Maker42605	3.5	1.07	-1.70974	Down	ABI3VP1	GO:0005634//nucleus	GO:0003677//DNA binding	GO:0006355//regulation of transcription, DNA-templated;GO:0006351//transcription, DNA-templated	K04733//interleukin-1 receptor-associated kinase 4 [EC:2.7.11.1];K09287//RAV-like factor	gi|590720636|ref|XP_007051384.1|//1;EOX95541.1//AP2/B3-like transcriptional factor family protein, putative [Theobroma cacao]
Maker22969	19.4533	7.47	-1.38084	Down	C2H2	NA	GO:0003676//nucleic acid binding	NA	K11276//nucleophosmin 1	gi|568856671|ref|XP_006481904.1|//1;XP_006481904.1//PREDICTED: histone deacetylase HDT1 isoform X2 [Citrus sinensis]
BGI_novel_G013564	6.39667	0.01	-9.32118	Down	LIM	NA	NA	NA	K09377//cysteine and glycine-rich protein	XP_021676890.1//LIM domain-containing protein WLIM2b-like [Hevea brasiliensis]
Maker22419	4.53333	0.946667	-2.25964	Down	OFP	NA	NA	NA	NA	gi|595806483|ref|XP_007202454.1|//1
BGI_novel_G006648	5.18333	15.55	1.58496	Up	C2C2-CO-like	NA	NA	NA	K12135//zinc finger protein CONSTANS	AGS32266.1//CONSTANS-like protein [Litchi chinensis]
Maker41455	0.896667	1.91333	1.09344	Up	C2C2-GATA	GO:0005634//nucleus;GO:0005667//transcription factor complex	GO:0001228//transcriptional activator activity, RNA polymerase II transcription regulatory region sequence-specific DNA binding;GO:0000977//RNA polymerase II regulatory region sequence-specific DNA binding;GO:0003682//chromatin binding;GO:0008270//zinc ion binding;GO:0043565//sequence-specific DNA binding;GO:0001085//RNA polymerase II transcription factor binding;GO:0003700//DNA binding transcrip…	GO:0030154//cell differentiation	K17895//GATA-binding protein 3;K21630//GATA-type zinc finger protein 1	gi|743931697|ref|XP_011010123.1|//1
Maker02372	5.96667	2.89667	-1.04253	Down	MYB	GO:0005634//nucleus	GO:0001158//enhancer sequence-specific DNA binding;GO:0005516//calmodulin binding	GO:0045893//positive regulation of transcription, DNA-templated	K01051//pectinesterase [EC:3.1.1.11]	gi|823196204|ref|XP_012492854.1|//1
Maker02372	5.96667	2.89667	-1.04253	Down	Trihelix	GO:0005634//nucleus	GO:0001158//enhancer sequence-specific DNA binding;GO:0005516//calmodulin binding	GO:0045893//positive regulation of transcription, DNA-templated	K01051//pectinesterase [EC:3.1.1.11]	gi|823196204|ref|XP_012492854.1|//1
Maker41280	5.67667	2.42	-1.23004	Down	Trihelix	NA	NA	NA	NA	XP_012492854.1//PREDICTED: trihelix transcription factor GTL2 isoform X2 [Gossypium raimondii];gi|502117354|ref|XP_004495792.1|//1
BGI_novel_G007540	14.0567	0.793333	-4.14718	Down	MADS	NA	NA	NA	K09260//MADS-box transcription enhancer factor 2A	XP_006430718.1//hypothetical protein CICLE_v10012506mg [Citrus clementina]
BGI_novel_G004704	4.17333	0.586667	-2.83059	Down	C2H2	NA	NA	NA	NA	XP_006431269.1//hypothetical protein CICLE_v10011561mg [Citrus clementina]
BGI_novel_G015138	32.1467	13.4167	-1.26064	Down	CAMTA	NA	NA	NA	K21596//calmodulin-binding transcription activator	XP_006488865.1//PREDICTED: calmodulin-binding transcription activator 5 [Citrus sinensis]
BGI_novel_G012623	5.76667	0.393333	-3.87391	Down	C3H	NA	NA	NA	K07560//D-tyrosyl-tRNA(Tyr) deacylase [EC:3.1.-.-];K15172//transcription elongation factor SPT5;K13126//polyadenylate-binding protein	KDO61256.1//hypothetical protein CISIN_1g004266mg [Citrus sinensis]
Maker18779	11.22	5.20333	-1.10856	Down	ABI3VP1	GO:0005634//nucleus	GO:0003677//DNA binding	GO:0006355//regulation of transcription, DNA-templated;GO:0006351//transcription, DNA-templated	K15891//NAD+-dependent farnesol dehydrogenase [EC:1.1.1.354]	gi|641823026|gb|KDO42476.1|//1;KDO42479.1//hypothetical protein CISIN_1g015271mg [Citrus sinensis]
Maker18779	11.22	5.20333	-1.10856	Down	ABI3VP1	GO:0005634//nucleus	GO:0003677//DNA binding	GO:0006355//regulation of transcription, DNA-templated;GO:0006351//transcription, DNA-templated	K15891//NAD+-dependent farnesol dehydrogenase [EC:1.1.1.354]	gi|641823026|gb|KDO42476.1|//1;KDO42479.1//hypothetical protein CISIN_1g015271mg [Citrus sinensis]
Maker22952	5.75333	0.0833333	-6.10936	Down	MADS	GO:0005634//nucleus	GO:0032440//2-alkenal reductase [NAD(P)] activity;GO:0000977//RNA polymerase II regulatory region sequence-specific DNA binding;GO:0003700//DNA binding transcription factor activity;GO:0046983//protein dimerization activity	GO:0045944//positive regulation of transcription from RNA polymerase II promoter;GO:0006351//transcription, DNA-templated	K09260//MADS-box transcription enhancer factor 2A	NP_001275771.1//SOC1-like protein 2 [Citrus sinensis];gi|572152913|ref|NP_001275771.1|//1
BGI_novel_G001661	4.00667	0.486667	-3.0414	Down	GRAS	NA	NA	NA	K14777//ATP-dependent RNA helicase DDX47/RRP3 [EC:3.6.4.13];K14494//DELLA protein	XP_006452128.1//hypothetical protein CICLE_v10007843mg [Citrus clementina]
BGI_novel_G009383	11.4933	1.77667	-2.69355	Down	AP2-EREBP	NA	NA	NA	K09286//EREBP-like factor	XP_012067539.2//ethylene-responsive transcription factor ERF003 [Jatropha curcas]
Maker44989	1.01667	0.29	-1.80972	Down	G2-like	GO:0005634//nucleus	GO:0003677//DNA binding	GO:0006355//regulation of transcription, DNA-templated;GO:0006351//transcription, DNA-templated	K06236//collagen, type I, alpha;K14491//two-component response regulator ARR-B family	gi|568838829|ref|XP_006473404.1|//1
Maker44989	1.01667	0.29	-1.80972	Down	MYB	GO:0005634//nucleus	GO:0003677//DNA binding	GO:0006355//regulation of transcription, DNA-templated;GO:0006351//transcription, DNA-templated	K06236//collagen, type I, alpha;K14491//two-component response regulator ARR-B family	gi|568838829|ref|XP_006473404.1|//1
BGI_novel_G010505	4.38	1.52333	-1.5237	Down	C3H	NA	NA	NA	K08819//cyclin-dependent kinase 12/13 [EC:2.7.11.22 2.7.11.23];K18626//trichohyalin	XP_006494300.1//PREDICTED: zinc finger CCCH domain-containing protein 5-like isoform X2 [Citrus sinensis]
Maker23538	7.76667	3.38667	-1.19743	Down	zf-HD	NA	GO:0003677//DNA binding	NA	NA	gi|641864237|gb|KDO82923.1|//1
Maker24577	0.896667	1.91333	1.09344	Up	C2C2-GATA	GO:0005634//nucleus;GO:0005667//transcription factor complex	GO:0001228//transcriptional activator activity, RNA polymerase II transcription regulatory region sequence-specific DNA binding;GO:0000977//RNA polymerase II regulatory region sequence-specific DNA binding;GO:0003682//chromatin binding;GO:0008270//zinc ion binding;GO:0043565//sequence-specific DNA binding;GO:0001085//RNA polymerase II transcription factor binding;GO:0003700//DNA binding transcrip…	GO:0030154//cell differentiation	K17895//GATA-binding protein 3;K21630//GATA-type zinc finger protein 1	gi|743931697|ref|XP_011010123.1|//1
BGI_novel_G005538	12.9033	3.07333	-2.06987	Down	OFP	NA	NA	NA	K01870//isoleucyl-tRNA synthetase [EC:6.1.1.5]	EOY30798.1//Ovate family protein 8, putative [Theobroma cacao]
Maker18462	23.6133	7.67	-1.6223	Down	AP2-EREBP	GO:0005634//nucleus	GO:0003677//DNA binding;GO:0003700//DNA binding transcription factor activity	GO:0007275//multicellular organism development;GO:0006351//transcription, DNA-templated	K09284//AP2-like factor, euAP2 lineage	gi|526117878|ref|NP_001267881.1|//1
Maker21527	1.67667	0.11	-3.93002	Down	C2C2-Dof	NA	NA	NA	K20043//clathrin coat assembly protein AP180;K09326//homeobox protein OTX1;K16222//Dof zinc finger protein DOF5.5	gi|1000984751|ref|XP_015579469.1|//1;KYP51545.1//Dof zinc finger protein DOF5.6 [Cajanus cajan]
Maker21527	1.67667	0.11	-3.93002	Down	C2C2-Dof	NA	NA	NA	K20043//clathrin coat assembly protein AP180;K09326//homeobox protein OTX1;K16222//Dof zinc finger protein DOF5.5	gi|1000984751|ref|XP_015579469.1|//1;KYP51545.1//Dof zinc finger protein DOF5.6 [Cajanus cajan]
Maker18038	2.82333	0.683333	-2.04674	Down	zf-HD	NA	GO:0003677//DNA binding	NA	K04733//interleukin-1 receptor-associated kinase 4 [EC:2.7.11.1];K11866//STAM-binding protein [EC:3.4.19.12];K10398//kinesin family member 11;K15601//lysine-specific demethylase 3 [EC:1.14.11.-]	gi|823235076|ref|XP_012450172.1|//1
Maker01339	36.33	17.78	-1.03091	Down	MADS	GO:0005634//nucleus	GO:0000977//RNA polymerase II regulatory region sequence-specific DNA binding;GO:0003700//DNA binding transcription factor activity;GO:0046983//protein dimerization activity	GO:0045944//positive regulation of transcription from RNA polymerase II promoter;GO:0006351//transcription, DNA-templated	K09264//MADS-box transcription factor, plant	XP_021605746.1//floral homeotic protein PMADS 2-like [Manihot esculenta];gi|802637630|ref|XP_012078322.1|//1
Maker01339	36.33	17.78	-1.03091	Down	MADS	GO:0005634//nucleus	GO:0000977//RNA polymerase II regulatory region sequence-specific DNA binding;GO:0003700//DNA binding transcription factor activity;GO:0046983//protein dimerization activity	GO:0045944//positive regulation of transcription from RNA polymerase II promoter;GO:0006351//transcription, DNA-templated	K09264//MADS-box transcription factor, plant	XP_021605746.1//floral homeotic protein PMADS 2-like [Manihot esculenta];gi|802637630|ref|XP_012078322.1|//1
Maker04117	8.37	0.213333	-5.29405	Down	C2C2-YABBY	NA	NA	GO:0007275//multicellular organism development	NA	XP_006483897.1//PREDICTED: axial regulator YABBY 4 [Citrus sinensis];gi|985462837|ref|XP_015388777.1|//1
Maker04117	8.37	0.213333	-5.29405	Down	C2C2-YABBY	NA	NA	GO:0007275//multicellular organism development	NA	XP_006483897.1//PREDICTED: axial regulator YABBY 4 [Citrus sinensis];gi|985462837|ref|XP_015388777.1|//1
Maker11868	1.07	0.52	-1.04103	Down	MYB	GO:0005634//nucleus	GO:0003677//DNA binding	NA	K09522//DnaJ homolog subfamily C member 2	gi|731358682|ref|XP_010690880.1|//1
Maker11868	1.07	0.52	-1.04103	Down	MYB-related	GO:0005634//nucleus	GO:0003677//DNA binding	NA	K09522//DnaJ homolog subfamily C member 2	gi|731358682|ref|XP_010690880.1|//1
Maker27103	11.3033	0.533333	-4.40557	Down	MYB	NA	GO:0003677//DNA binding	NA	K09422//transcription factor MYB, plant	gi|567858076|ref|XP_006421721.1|//1
Maker27103	11.3033	0.533333	-4.40557	Down	MYB-related	NA	GO:0003677//DNA binding	NA	K09422//transcription factor MYB, plant	gi|567858076|ref|XP_006421721.1|//1
Maker19769	11.08	3.93	-1.49536	Down	Trihelix	NA	GO:0003677//DNA binding	NA	NA	gi|567915233|ref|XP_006449930.1|//1
Maker39048	9.12667	2.91667	-1.64577	Down	mTERF	NA	GO:0003690//double-stranded DNA binding;GO:0003727//single-stranded RNA binding;GO:0019843//rRNA binding	GO:0032502//developmental process;GO:0006355//regulation of transcription, DNA-templated;GO:0008380//RNA splicing;GO:0042255//ribosome assembly	NA	XP_006464631.1//PREDICTED: uncharacterized protein LOC102613002 [Citrus sinensis];gi|568820231|ref|XP_006464631.1|//1;XP_006434615.1//hypothetical protein CICLE_v10002467mg [Citrus clementina]
Maker39048	9.12667	2.91667	-1.64577	Down	mTERF	NA	GO:0003690//double-stranded DNA binding;GO:0003727//single-stranded RNA binding;GO:0019843//rRNA binding	GO:0032502//developmental process;GO:0006355//regulation of transcription, DNA-templated;GO:0008380//RNA splicing;GO:0042255//ribosome assembly	NA	XP_006464631.1//PREDICTED: uncharacterized protein LOC102613002 [Citrus sinensis];gi|568820231|ref|XP_006464631.1|//1;XP_006434615.1//hypothetical protein CICLE_v10002467mg [Citrus clementina]
Maker39048	9.12667	2.91667	-1.64577	Down	mTERF	NA	GO:0003690//double-stranded DNA binding;GO:0003727//single-stranded RNA binding;GO:0019843//rRNA binding	GO:0032502//developmental process;GO:0006355//regulation of transcription, DNA-templated;GO:0008380//RNA splicing;GO:0042255//ribosome assembly	NA	XP_006464631.1//PREDICTED: uncharacterized protein LOC102613002 [Citrus sinensis];gi|568820231|ref|XP_006464631.1|//1;XP_006434615.1//hypothetical protein CICLE_v10002467mg [Citrus clementina]
Maker39048	9.12667	2.91667	-1.64577	Down	mTERF	NA	GO:0003690//double-stranded DNA binding;GO:0003727//single-stranded RNA binding;GO:0019843//rRNA binding	GO:0032502//developmental process;GO:0006355//regulation of transcription, DNA-templated;GO:0008380//RNA splicing;GO:0042255//ribosome assembly	NA	XP_006464631.1//PREDICTED: uncharacterized protein LOC102613002 [Citrus sinensis];gi|568820231|ref|XP_006464631.1|//1;XP_006434615.1//hypothetical protein CICLE_v10002467mg [Citrus clementina]
Maker39048	9.12667	2.91667	-1.64577	Down	mTERF	NA	GO:0003690//double-stranded DNA binding;GO:0003727//single-stranded RNA binding;GO:0019843//rRNA binding	GO:0032502//developmental process;GO:0006355//regulation of transcription, DNA-templated;GO:0008380//RNA splicing;GO:0042255//ribosome assembly	NA	XP_006464631.1//PREDICTED: uncharacterized protein LOC102613002 [Citrus sinensis];gi|568820231|ref|XP_006464631.1|//1;XP_006434615.1//hypothetical protein CICLE_v10002467mg [Citrus clementina]
Maker28372	3.53667	0.516667	-2.77508	Down	C2H2	NA	GO:0003676//nucleic acid binding	NA	K14794//ribosomal RNA-processing protein 12;K12309//beta-galactosidase [EC:3.2.1.23]	XP_010672755.1//PREDICTED: zinc finger protein WIP2 [Beta vulgaris subsp. vulgaris];gi|567907557|ref|XP_006446092.1|//1
Maker32104	458.007	199.97	-1.19559	Down	MADS	GO:0005634//nucleus	GO:0000977//RNA polymerase II regulatory region sequence-specific DNA binding;GO:0003700//DNA binding transcription factor activity;GO:0046983//protein dimerization activity	GO:0045944//positive regulation of transcription from RNA polymerase II promoter;GO:0006351//transcription, DNA-templated	K09264//MADS-box transcription factor, plant;K09260//MADS-box transcription enhancer factor 2A	XP_007043947.1//PREDICTED: agamous-like MADS-box protein AGL9 homolog isoform X4 [Theobroma cacao];gi|590692030|ref|XP_007043947.1|//1
BGI_novel_G015082	41.04	8.71	-2.23629	Down	AP2-EREBP	NA	NA	NA	K09286//EREBP-like factor	OMO53603.1//hypothetical protein CCACVL1_28514 [Corchorus capsularis]
Maker38851	17.5533	8.30333	-1.07998	Down	bHLH	NA	GO:0046983//protein dimerization activity	NA	K04733//interleukin-1 receptor-associated kinase 4 [EC:2.7.11.1];K11253//histone H3;K07953//GTP-binding protein SAR1 [EC:3.6.5.-];K12126//phytochrome-interacting factor 3	KDO81441.1//hypothetical protein CISIN_1g014374mg [Citrus sinensis];gi|567882215|ref|XP_006433666.1|//1;XP_006472332.1//PREDICTED: transcription factor bHLH74 [Citrus sinensis]
Maker38851	17.5533	8.30333	-1.07998	Down	bHLH	NA	GO:0046983//protein dimerization activity	NA	K04733//interleukin-1 receptor-associated kinase 4 [EC:2.7.11.1];K11253//histone H3;K07953//GTP-binding protein SAR1 [EC:3.6.5.-];K12126//phytochrome-interacting factor 3	KDO81441.1//hypothetical protein CISIN_1g014374mg [Citrus sinensis];gi|567882215|ref|XP_006433666.1|//1;XP_006472332.1//PREDICTED: transcription factor bHLH74 [Citrus sinensis]
Maker38851	17.5533	8.30333	-1.07998	Down	bHLH	NA	GO:0046983//protein dimerization activity	NA	K04733//interleukin-1 receptor-associated kinase 4 [EC:2.7.11.1];K11253//histone H3;K07953//GTP-binding protein SAR1 [EC:3.6.5.-];K12126//phytochrome-interacting factor 3	KDO81441.1//hypothetical protein CISIN_1g014374mg [Citrus sinensis];gi|567882215|ref|XP_006433666.1|//1;XP_006472332.1//PREDICTED: transcription factor bHLH74 [Citrus sinensis]
BGI_novel_G015892	2.06	0.01	-7.6865	Down	C2H2	NA	NA	NA	K09191//general transcription factor IIIA	XP_017602926.1//PREDICTED: transcription factor IIIA-like isoform X2 [Gossypium arboreum]
Maker14675	1.08667	0.01	-6.76377	Down	MADS	GO:0005634//nucleus	GO:0000977//RNA polymerase II regulatory region sequence-specific DNA binding;GO:0003700//DNA binding transcription factor activity;GO:0046983//protein dimerization activity	GO:0045944//positive regulation of transcription from RNA polymerase II promoter;GO:0006351//transcription, DNA-templated	K09264//MADS-box transcription factor, plant	gi|410610261|gb|AFV74899.1|//1;XP_021605746.1//floral homeotic protein PMADS 2-like [Manihot esculenta]
Maker14675	1.08667	0.01	-6.76377	Down	MADS	GO:0005634//nucleus	GO:0000977//RNA polymerase II regulatory region sequence-specific DNA binding;GO:0003700//DNA binding transcription factor activity;GO:0046983//protein dimerization activity	GO:0045944//positive regulation of transcription from RNA polymerase II promoter;GO:0006351//transcription, DNA-templated	K09264//MADS-box transcription factor, plant	gi|410610261|gb|AFV74899.1|//1;XP_021605746.1//floral homeotic protein PMADS 2-like [Manihot esculenta]
Maker28213	5.61333	1.91	-1.55529	Down	ABI3VP1	GO:0005634//nucleus	GO:0003677//DNA binding;GO:0008270//zinc ion binding	GO:0006355//regulation of transcription, DNA-templated;GO:0006351//transcription, DNA-templated	K09287//RAV-like factor	KDO64091.1//hypothetical protein CISIN_1g002708mg [Citrus sinensis];gi|641845203|gb|KDO64091.1|//1
Maker28213	5.61333	1.91	-1.55529	Down	ABI3VP1	GO:0005634//nucleus	GO:0003677//DNA binding;GO:0008270//zinc ion binding	GO:0006355//regulation of transcription, DNA-templated;GO:0006351//transcription, DNA-templated	K09287//RAV-like factor	KDO64091.1//hypothetical protein CISIN_1g002708mg [Citrus sinensis];gi|641845203|gb|KDO64091.1|//1
BGI_novel_G002667	1.59667	0.37	-2.10947	Down	MYB	NA	NA	NA	NA	KVI06567.1//Homeodomain-like protein, partial [Cynara cardunculus var. scolymus]
BGI_novel_G002667	1.59667	0.37	-2.10947	Down	MYB-related	NA	NA	NA	NA	KVI06567.1//Homeodomain-like protein, partial [Cynara cardunculus var. scolymus]
Maker41351	14.7967	5.59333	-1.40349	Down	CPP	NA	NA	NA	K21776//protein lin-54	XP_006471928.1//PREDICTED: CRC domain-containing protein TSO1 isoform X3 [Citrus sinensis];gi|568835762|ref|XP_006471928.1|//1
Maker41351	14.7967	5.59333	-1.40349	Down	CPP	NA	NA	NA	K21776//protein lin-54	XP_006471928.1//PREDICTED: CRC domain-containing protein TSO1 isoform X3 [Citrus sinensis];gi|568835762|ref|XP_006471928.1|//1
Maker41351	14.7967	5.59333	-1.40349	Down	CPP	NA	NA	NA	K21776//protein lin-54	XP_006471928.1//PREDICTED: CRC domain-containing protein TSO1 isoform X3 [Citrus sinensis];gi|568835762|ref|XP_006471928.1|//1
Maker14900	0.01	1.64333	7.36048	Up	bHLH	NA	GO:0003677//DNA binding;GO:0046983//protein dimerization activity	NA	NA	gi|802752506|ref|XP_012088267.1|//1
BGI_novel_G010002	2.99333	1.25333	-1.25598	Down	BSD	NA	NA	NA	NA	XP_006437850.1//hypothetical protein CICLE_v10032260mg [Citrus clementina]
Maker23558	8.87333	0.0433333	-7.67786	Down	MYB	GO:0005634//nucleus	GO:0000981//RNA polymerase II transcription factor activity, sequence-specific DNA binding;GO:0043565//sequence-specific DNA binding;GO:0044212//transcription regulatory region DNA binding;GO:0001135//transcription factor activity, RNA polymerase II transcription factor recruiting	GO:0006357//regulation of transcription from RNA polymerase II promoter;GO:0030154//cell differentiation	K09422//transcription factor MYB, plant	gi|1000958298|ref|XP_015576776.1|//1;XP_015576776.1//PREDICTED: myb-like protein AA [Ricinus communis]
Maker23558	8.87333	0.0433333	-7.67786	Down	MYB-related	GO:0005634//nucleus	GO:0000981//RNA polymerase II transcription factor activity, sequence-specific DNA binding;GO:0043565//sequence-specific DNA binding;GO:0044212//transcription regulatory region DNA binding;GO:0001135//transcription factor activity, RNA polymerase II transcription factor recruiting	GO:0006357//regulation of transcription from RNA polymerase II promoter;GO:0030154//cell differentiation	K09422//transcription factor MYB, plant	gi|1000958298|ref|XP_015576776.1|//1;XP_015576776.1//PREDICTED: myb-like protein AA [Ricinus communis]
Maker23558	8.87333	0.0433333	-7.67786	Down	MYB	GO:0005634//nucleus	GO:0000981//RNA polymerase II transcription factor activity, sequence-specific DNA binding;GO:0043565//sequence-specific DNA binding;GO:0044212//transcription regulatory region DNA binding;GO:0001135//transcription factor activity, RNA polymerase II transcription factor recruiting	GO:0006357//regulation of transcription from RNA polymerase II promoter;GO:0030154//cell differentiation	K09422//transcription factor MYB, plant	gi|1000958298|ref|XP_015576776.1|//1;XP_015576776.1//PREDICTED: myb-like protein AA [Ricinus communis]
Maker23558	8.87333	0.0433333	-7.67786	Down	MYB-related	GO:0005634//nucleus	GO:0000981//RNA polymerase II transcription factor activity, sequence-specific DNA binding;GO:0043565//sequence-specific DNA binding;GO:0044212//transcription regulatory region DNA binding;GO:0001135//transcription factor activity, RNA polymerase II transcription factor recruiting	GO:0006357//regulation of transcription from RNA polymerase II promoter;GO:0030154//cell differentiation	K09422//transcription factor MYB, plant	gi|1000958298|ref|XP_015576776.1|//1;XP_015576776.1//PREDICTED: myb-like protein AA [Ricinus communis]
Maker17416	20.67	8.46667	-1.28767	Down	BSD	NA	NA	NA	NA	gi|567890659|ref|XP_006437850.1|//1;XP_006484261.1//PREDICTED: uncharacterized protein LOC102626513 isoform X1 [Citrus sinensis]
Maker17416	20.67	8.46667	-1.28767	Down	BSD	NA	NA	NA	NA	gi|567890659|ref|XP_006437850.1|//1;XP_006484261.1//PREDICTED: uncharacterized protein LOC102626513 isoform X1 [Citrus sinensis]
Maker26272	16.04	4.58333	-1.80721	Down	AP2-EREBP	GO:0005634//nucleus	GO:0003677//DNA binding;GO:0003700//DNA binding transcription factor activity	GO:0007275//multicellular organism development;GO:0006351//transcription, DNA-templated	K09285//AP2-like factor, ANT lineage	gi|590581085|ref|XP_007014251.1|//1;XP_006453360.1//hypothetical protein CICLE_v10007849mg [Citrus clementina]
Maker26272	16.04	4.58333	-1.80721	Down	AP2-EREBP	GO:0005634//nucleus	GO:0003677//DNA binding;GO:0003700//DNA binding transcription factor activity	GO:0007275//multicellular organism development;GO:0006351//transcription, DNA-templated	K09285//AP2-like factor, ANT lineage	gi|590581085|ref|XP_007014251.1|//1;XP_006453360.1//hypothetical protein CICLE_v10007849mg [Citrus clementina]
Maker44337	2.75667	1.10667	-1.3167	Down	FAR1	GO:0005634//nucleus	GO:0008270//zinc ion binding;GO:0003700//DNA binding transcription factor activity	GO:0009585//red, far-red light phototransduction;GO:0010018//far-red light signaling pathway;GO:0006355//regulation of transcription, DNA-templated;GO:0042753//positive regulation of circadian rhythm;GO:0045893//positive regulation of transcription, DNA-templated	K13397//(S)-scoulerine 9-O-methyltransferase [EC:2.1.1.117];K17604//zinc finger SWIM domain-containing protein 3	gi|641834674|gb|KDO53664.1|//1;XP_006430508.1//hypothetical protein CICLE_v10010993mg [Citrus clementina]
Maker44337	2.75667	1.10667	-1.3167	Down	FAR1	GO:0005634//nucleus	GO:0008270//zinc ion binding;GO:0003700//DNA binding transcription factor activity	GO:0009585//red, far-red light phototransduction;GO:0010018//far-red light signaling pathway;GO:0006355//regulation of transcription, DNA-templated;GO:0042753//positive regulation of circadian rhythm;GO:0045893//positive regulation of transcription, DNA-templated	K13397//(S)-scoulerine 9-O-methyltransferase [EC:2.1.1.117];K17604//zinc finger SWIM domain-containing protein 3	gi|641834674|gb|KDO53664.1|//1;XP_006430508.1//hypothetical protein CICLE_v10010993mg [Citrus clementina]
Maker44337	2.75667	1.10667	-1.3167	Down	FAR1	GO:0005634//nucleus	GO:0008270//zinc ion binding;GO:0003700//DNA binding transcription factor activity	GO:0009585//red, far-red light phototransduction;GO:0010018//far-red light signaling pathway;GO:0006355//regulation of transcription, DNA-templated;GO:0042753//positive regulation of circadian rhythm;GO:0045893//positive regulation of transcription, DNA-templated	K13397//(S)-scoulerine 9-O-methyltransferase [EC:2.1.1.117];K17604//zinc finger SWIM domain-containing protein 3	gi|641834674|gb|KDO53664.1|//1;XP_006430508.1//hypothetical protein CICLE_v10010993mg [Citrus clementina]
Maker44337	2.75667	1.10667	-1.3167	Down	FAR1	GO:0005634//nucleus	GO:0008270//zinc ion binding;GO:0003700//DNA binding transcription factor activity	GO:0009585//red, far-red light phototransduction;GO:0010018//far-red light signaling pathway;GO:0006355//regulation of transcription, DNA-templated;GO:0042753//positive regulation of circadian rhythm;GO:0045893//positive regulation of transcription, DNA-templated	K13397//(S)-scoulerine 9-O-methyltransferase [EC:2.1.1.117];K17604//zinc finger SWIM domain-containing protein 3	gi|641834674|gb|KDO53664.1|//1;XP_006430508.1//hypothetical protein CICLE_v10010993mg [Citrus clementina]
Maker44337	2.75667	1.10667	-1.3167	Down	FAR1	GO:0005634//nucleus	GO:0008270//zinc ion binding;GO:0003700//DNA binding transcription factor activity	GO:0009585//red, far-red light phototransduction;GO:0010018//far-red light signaling pathway;GO:0006355//regulation of transcription, DNA-templated;GO:0042753//positive regulation of circadian rhythm;GO:0045893//positive regulation of transcription, DNA-templated	K13397//(S)-scoulerine 9-O-methyltransferase [EC:2.1.1.117];K17604//zinc finger SWIM domain-containing protein 3	gi|641834674|gb|KDO53664.1|//1;XP_006430508.1//hypothetical protein CICLE_v10010993mg [Citrus clementina]
Maker33253	3.29	1.53667	-1.09828	Down	C2C2-GATA	GO:0005634//nucleus	GO:0008270//zinc ion binding;GO:0043565//sequence-specific DNA binding;GO:0003700//DNA binding transcription factor activity	GO:0006351//transcription, DNA-templated;GO:0045893//positive regulation of transcription, DNA-templated	K17895//GATA-binding protein 3;K21630//GATA-type zinc finger protein 1	gi|568868120|ref|XP_006487363.1|//1
Maker45225	1.27667	0.0666667	-4.25927	Down	MYB	NA	GO:0003677//DNA binding	NA	NA	gi|568863479|ref|XP_006485172.1|//1
Maker45225	1.27667	0.0666667	-4.25927	Down	Trihelix	NA	GO:0003677//DNA binding	NA	NA	gi|568863479|ref|XP_006485172.1|//1
Maker38053	26.9333	9.30333	-1.53357	Down	C3H	NA	GO:0046872//metal ion binding	NA	NA	XP_006475458.1//PREDICTED: zinc finger CCCH domain-containing protein 64 [Citrus sinensis];gi|641838854|gb|KDO57792.1|//1
Maker38053	26.9333	9.30333	-1.53357	Down	C3H	NA	GO:0046872//metal ion binding	NA	NA	XP_006475458.1//PREDICTED: zinc finger CCCH domain-containing protein 64 [Citrus sinensis];gi|641838854|gb|KDO57792.1|//1
Maker38053	26.9333	9.30333	-1.53357	Down	C3H	NA	GO:0046872//metal ion binding	NA	NA	XP_006475458.1//PREDICTED: zinc finger CCCH domain-containing protein 64 [Citrus sinensis];gi|641838854|gb|KDO57792.1|//1
Maker38053	26.9333	9.30333	-1.53357	Down	C3H	NA	GO:0046872//metal ion binding	NA	NA	XP_006475458.1//PREDICTED: zinc finger CCCH domain-containing protein 64 [Citrus sinensis];gi|641838854|gb|KDO57792.1|//1
Maker38053	26.9333	9.30333	-1.53357	Down	C3H	NA	GO:0046872//metal ion binding	NA	NA	XP_006475458.1//PREDICTED: zinc finger CCCH domain-containing protein 64 [Citrus sinensis];gi|641838854|gb|KDO57792.1|//1
Maker10217	9.10333	1.98333	-2.19847	Down	GRAS	GO:0005634//nucleus	GO:0000989//transcription factor activity, transcription factor binding	GO:0006355//regulation of transcription, DNA-templated;GO:0006351//transcription, DNA-templated	K14494//DELLA protein	gi|590696557|ref|XP_007045197.1|//1;XP_006469195.1//PREDICTED: DELLA protein GAIP-B [Citrus sinensis]
Maker10217	9.10333	1.98333	-2.19847	Down	GRAS	GO:0005634//nucleus	GO:0000989//transcription factor activity, transcription factor binding	GO:0006355//regulation of transcription, DNA-templated;GO:0006351//transcription, DNA-templated	K14494//DELLA protein	gi|590696557|ref|XP_007045197.1|//1;XP_006469195.1//PREDICTED: DELLA protein GAIP-B [Citrus sinensis]
BGI_novel_G009926	20.8467	8.84	-1.2377	Down	C3H	NA	NA	NA	K15172//transcription elongation factor SPT5;K07560//D-tyrosyl-tRNA(Tyr) deacylase [EC:3.1.-.-]	XP_006425080.1//hypothetical protein CICLE_v10027883mg [Citrus clementina]
Maker37663	8.93667	0.64	-3.80359	Down	MADS	GO:0005634//nucleus	GO:0000977//RNA polymerase II regulatory region sequence-specific DNA binding;GO:0003700//DNA binding transcription factor activity;GO:0046983//protein dimerization activity	GO:0045944//positive regulation of transcription from RNA polymerase II promoter;GO:0006351//transcription, DNA-templated	K09264//MADS-box transcription factor, plant	EOX98615.1//AGAMOUS-like 16 [Theobroma cacao];XP_006486772.1//PREDICTED: MADS-box transcription factor 23-like isoform X1 [Citrus sinensis];XP_012074615.2//MADS-box transcription factor 23 [Jatropha curcas];gi|568866874|ref|XP_006486772.1|//1
Maker37663	8.93667	0.64	-3.80359	Down	MADS	GO:0005634//nucleus	GO:0000977//RNA polymerase II regulatory region sequence-specific DNA binding;GO:0003700//DNA binding transcription factor activity;GO:0046983//protein dimerization activity	GO:0045944//positive regulation of transcription from RNA polymerase II promoter;GO:0006351//transcription, DNA-templated	K09264//MADS-box transcription factor, plant	EOX98615.1//AGAMOUS-like 16 [Theobroma cacao];XP_006486772.1//PREDICTED: MADS-box transcription factor 23-like isoform X1 [Citrus sinensis];XP_012074615.2//MADS-box transcription factor 23 [Jatropha curcas];gi|568866874|ref|XP_006486772.1|//1
Maker37663	8.93667	0.64	-3.80359	Down	MADS	GO:0005634//nucleus	GO:0000977//RNA polymerase II regulatory region sequence-specific DNA binding;GO:0003700//DNA binding transcription factor activity;GO:0046983//protein dimerization activity	GO:0045944//positive regulation of transcription from RNA polymerase II promoter;GO:0006351//transcription, DNA-templated	K09264//MADS-box transcription factor, plant	EOX98615.1//AGAMOUS-like 16 [Theobroma cacao];XP_006486772.1//PREDICTED: MADS-box transcription factor 23-like isoform X1 [Citrus sinensis];XP_012074615.2//MADS-box transcription factor 23 [Jatropha curcas];gi|568866874|ref|XP_006486772.1|//1
Maker42697	1.88333	0.663333	-1.50548	Down	Trihelix	GO:0005634//nucleus	GO:0001158//enhancer sequence-specific DNA binding;GO:0005516//calmodulin binding	GO:0045893//positive regulation of transcription, DNA-templated	K01051//pectinesterase [EC:3.1.1.11]	gi|359487898|ref|XP_002272789.2|//1
BGI_novel_G001687	12.68	2.3	-2.46285	Down	MYB	NA	NA	NA	K09422//transcription factor MYB, plant	XP_006445088.1//hypothetical protein CICLE_v10021268mg [Citrus clementina]
BGI_novel_G001687	12.68	2.3	-2.46285	Down	MYB-related	NA	NA	NA	K09422//transcription factor MYB, plant	XP_006445088.1//hypothetical protein CICLE_v10021268mg [Citrus clementina]
Maker11507	132.013	33.77	-1.96687	Down	SBP	GO:0005634//nucleus	GO:0046872//metal ion binding;GO:0003677//DNA binding	NA	K20641//Rho GTPase-activating protein 20;K13415//protein brassinosteroid insensitive 1 [EC:2.7.10.1 2.7.11.1]	XP_006445348.1//hypothetical protein CICLE_v10021106mg [Citrus clementina];gi|802700226|ref|XP_012083646.1|//1;XP_006445347.1//hypothetical protein CICLE_v10021106mg [Citrus clementina]
Maker11507	132.013	33.77	-1.96687	Down	SBP	GO:0005634//nucleus	GO:0046872//metal ion binding;GO:0003677//DNA binding	NA	K20641//Rho GTPase-activating protein 20;K13415//protein brassinosteroid insensitive 1 [EC:2.7.10.1 2.7.11.1]	XP_006445348.1//hypothetical protein CICLE_v10021106mg [Citrus clementina];gi|802700226|ref|XP_012083646.1|//1;XP_006445347.1//hypothetical protein CICLE_v10021106mg [Citrus clementina]
Maker11507	132.013	33.77	-1.96687	Down	SBP	GO:0005634//nucleus	GO:0046872//metal ion binding;GO:0003677//DNA binding	NA	K20641//Rho GTPase-activating protein 20;K13415//protein brassinosteroid insensitive 1 [EC:2.7.10.1 2.7.11.1]	XP_006445348.1//hypothetical protein CICLE_v10021106mg [Citrus clementina];gi|802700226|ref|XP_012083646.1|//1;XP_006445347.1//hypothetical protein CICLE_v10021106mg [Citrus clementina]
Maker11507	132.013	33.77	-1.96687	Down	SBP	GO:0005634//nucleus	GO:0046872//metal ion binding;GO:0003677//DNA binding	NA	K20641//Rho GTPase-activating protein 20;K13415//protein brassinosteroid insensitive 1 [EC:2.7.10.1 2.7.11.1]	XP_006445348.1//hypothetical protein CICLE_v10021106mg [Citrus clementina];gi|802700226|ref|XP_012083646.1|//1;XP_006445347.1//hypothetical protein CICLE_v10021106mg [Citrus clementina]
Maker11507	132.013	33.77	-1.96687	Down	SBP	GO:0005634//nucleus	GO:0046872//metal ion binding;GO:0003677//DNA binding	NA	K20641//Rho GTPase-activating protein 20;K13415//protein brassinosteroid insensitive 1 [EC:2.7.10.1 2.7.11.1]	XP_006445348.1//hypothetical protein CICLE_v10021106mg [Citrus clementina];gi|802700226|ref|XP_012083646.1|//1;XP_006445347.1//hypothetical protein CICLE_v10021106mg [Citrus clementina]
Maker16780	5.45333	2.04333	-1.41621	Down	ARR-B	GO:0005634//nucleus	GO:0003677//DNA binding;GO:0016301//kinase activity;GO:0003700//DNA binding transcription factor activity	GO:0000160//phosphorelay signal transduction system;GO:0006355//regulation of transcription, DNA-templated;GO:0006351//transcription, DNA-templated	K14491//two-component response regulator ARR-B family	gi|802596554|ref|XP_012072315.1|//1
Maker18615	1.46333	0.596667	-1.29426	Down	AP2-EREBP	NA	NA	NA	K09286//EREBP-like factor	gi|755257693|gb|AJK26922.1|//1
BGI_novel_G001612	1.68333	0.01	-7.39518	Down	C2C2-YABBY	NA	NA	NA	NA	XP_006483897.1//PREDICTED: axial regulator YABBY 4 [Citrus sinensis]
Maker30713	4.99667	1.49	-1.74565	Down	bHLH	NA	GO:0046983//protein dimerization activity	NA	K04733//interleukin-1 receptor-associated kinase 4 [EC:2.7.11.1];K11253//histone H3;K07953//GTP-binding protein SAR1 [EC:3.6.5.-]	gi|568829674|ref|XP_006469145.1|//1;XP_006469145.1//PREDICTED: transcription factor bHLH63-like isoform X1 [Citrus sinensis]
Maker30713	4.99667	1.49	-1.74565	Down	bHLH	NA	GO:0046983//protein dimerization activity	NA	K04733//interleukin-1 receptor-associated kinase 4 [EC:2.7.11.1];K11253//histone H3;K07953//GTP-binding protein SAR1 [EC:3.6.5.-]	gi|568829674|ref|XP_006469145.1|//1;XP_006469145.1//PREDICTED: transcription factor bHLH63-like isoform X1 [Citrus sinensis]
BGI_novel_G016165	2.51	0.833333	-1.59072	Down	mTERF	NA	NA	NA	K15032//mTERF domain-containing protein, mitochondrial	XP_018840626.1//PREDICTED: uncharacterized protein LOC109005960 [Juglans regia]
Maker08889	2.04667	0.436667	-2.22867	Down	SRS	NA	NA	NA	NA	gi|590703107|ref|XP_007046785.1|//1
Maker45014	5.57	2.17667	-1.35556	Down	ARF	GO:0005634//nucleus	GO:0003677//DNA binding	GO:0006355//regulation of transcription, DNA-templated;GO:0009734//auxin-activated signaling pathway;GO:0006351//transcription, DNA-templated	K14486//auxin response factor	gi|734665134|gb|AJA30444.1|//1
Maker30733	3.29	1.53667	-1.09828	Down	C2C2-GATA	GO:0005634//nucleus	GO:0008270//zinc ion binding;GO:0043565//sequence-specific DNA binding;GO:0003700//DNA binding transcription factor activity	GO:0006351//transcription, DNA-templated;GO:0045893//positive regulation of transcription, DNA-templated	K17895//GATA-binding protein 3;K21630//GATA-type zinc finger protein 1	gi|568868120|ref|XP_006487363.1|//1
Maker39689	19.1067	39.45	1.04595	Up	MYB	NA	GO:0003677//DNA binding	NA	K09422//transcription factor MYB, plant	ALO81023.1//R2R3-MYB transcription factor [Prunus persica];gi|23476279|gb|AAN28270.1|//1;AAN28270.1//myb-like transcription factor 1 [Gossypium hirsutum]
Maker39689	19.1067	39.45	1.04595	Up	MYB-related	NA	GO:0003677//DNA binding	NA	K09422//transcription factor MYB, plant	ALO81023.1//R2R3-MYB transcription factor [Prunus persica];gi|23476279|gb|AAN28270.1|//1;AAN28270.1//myb-like transcription factor 1 [Gossypium hirsutum]
Maker39689	19.1067	39.45	1.04595	Up	MYB	NA	GO:0003677//DNA binding	NA	K09422//transcription factor MYB, plant	ALO81023.1//R2R3-MYB transcription factor [Prunus persica];gi|23476279|gb|AAN28270.1|//1;AAN28270.1//myb-like transcription factor 1 [Gossypium hirsutum]
Maker39689	19.1067	39.45	1.04595	Up	MYB-related	NA	GO:0003677//DNA binding	NA	K09422//transcription factor MYB, plant	ALO81023.1//R2R3-MYB transcription factor [Prunus persica];gi|23476279|gb|AAN28270.1|//1;AAN28270.1//myb-like transcription factor 1 [Gossypium hirsutum]
Maker39689	19.1067	39.45	1.04595	Up	MYB	NA	GO:0003677//DNA binding	NA	K09422//transcription factor MYB, plant	ALO81023.1//R2R3-MYB transcription factor [Prunus persica];gi|23476279|gb|AAN28270.1|//1;AAN28270.1//myb-like transcription factor 1 [Gossypium hirsutum]
Maker39689	19.1067	39.45	1.04595	Up	MYB-related	NA	GO:0003677//DNA binding	NA	K09422//transcription factor MYB, plant	ALO81023.1//R2R3-MYB transcription factor [Prunus persica];gi|23476279|gb|AAN28270.1|//1;AAN28270.1//myb-like transcription factor 1 [Gossypium hirsutum]
Maker10125	18.1367	7.14	-1.34491	Down	BES1	NA	GO:0016161//beta-amylase activity;GO:0102229//amylopectin maltohydrolase activity	GO:0000272//polysaccharide catabolic process	K01177//beta-amylase [EC:3.2.1.2]	gi|590680567|ref|XP_007040897.1|//1
BGI_novel_G004126	5.92	1.58667	-1.8996	Down	FAR1	NA	NA	NA	K17604//zinc finger SWIM domain-containing protein 3	OMO52911.1//hypothetical protein CCACVL1_29013 [Corchorus capsularis]
Maker42130	0.47	2.4	2.3523	Up	AP2-EREBP	GO:0005634//nucleus	GO:0003677//DNA binding;GO:0003700//DNA binding transcription factor activity	GO:0006351//transcription, DNA-templated	K09286//EREBP-like factor	gi|743824885|ref|XP_011022365.1|//1
Maker40357	10.3967	4.7	-1.14539	Down	MYB	GO:0005634//nucleus	GO:0003677//DNA binding	NA	K11649//SWI/SNF related-matrix-associated actin-dependent regulator of chromatin subfamily C	gi|567888722|ref|XP_006436883.1|//1
Maker40357	10.3967	4.7	-1.14539	Down	MYB-related	GO:0005634//nucleus	GO:0003677//DNA binding	NA	K11649//SWI/SNF related-matrix-associated actin-dependent regulator of chromatin subfamily C	gi|567888722|ref|XP_006436883.1|//1
Maker01929	49.3733	23.64	-1.0625	Down	MYB	GO:0005634//nucleus	GO:0000981//RNA polymerase II transcription factor activity, sequence-specific DNA binding;GO:0003677//DNA binding;GO:0043565//sequence-specific DNA binding;GO:0044212//transcription regulatory region DNA binding;GO:0001135//transcription factor activity, RNA polymerase II transcription factor recruiting	GO:0006357//regulation of transcription from RNA polymerase II promoter;GO:0030154//cell differentiation	K09422//transcription factor MYB, plant	XP_006471261.1//PREDICTED: transcription factor GAMYB [Citrus sinensis];gi|568834256|ref|XP_006471261.1|//1
Maker01929	49.3733	23.64	-1.0625	Down	MYB-related	GO:0005634//nucleus	GO:0000981//RNA polymerase II transcription factor activity, sequence-specific DNA binding;GO:0003677//DNA binding;GO:0043565//sequence-specific DNA binding;GO:0044212//transcription regulatory region DNA binding;GO:0001135//transcription factor activity, RNA polymerase II transcription factor recruiting	GO:0006357//regulation of transcription from RNA polymerase II promoter;GO:0030154//cell differentiation	K09422//transcription factor MYB, plant	XP_006471261.1//PREDICTED: transcription factor GAMYB [Citrus sinensis];gi|568834256|ref|XP_006471261.1|//1
Maker01929	49.3733	23.64	-1.0625	Down	MYB	GO:0005634//nucleus	GO:0000981//RNA polymerase II transcription factor activity, sequence-specific DNA binding;GO:0003677//DNA binding;GO:0043565//sequence-specific DNA binding;GO:0044212//transcription regulatory region DNA binding;GO:0001135//transcription factor activity, RNA polymerase II transcription factor recruiting	GO:0006357//regulation of transcription from RNA polymerase II promoter;GO:0030154//cell differentiation	K09422//transcription factor MYB, plant	XP_006471261.1//PREDICTED: transcription factor GAMYB [Citrus sinensis];gi|568834256|ref|XP_006471261.1|//1
Maker01929	49.3733	23.64	-1.0625	Down	MYB-related	GO:0005634//nucleus	GO:0000981//RNA polymerase II transcription factor activity, sequence-specific DNA binding;GO:0003677//DNA binding;GO:0043565//sequence-specific DNA binding;GO:0044212//transcription regulatory region DNA binding;GO:0001135//transcription factor activity, RNA polymerase II transcription factor recruiting	GO:0006357//regulation of transcription from RNA polymerase II promoter;GO:0030154//cell differentiation	K09422//transcription factor MYB, plant	XP_006471261.1//PREDICTED: transcription factor GAMYB [Citrus sinensis];gi|568834256|ref|XP_006471261.1|//1
Maker01929	49.3733	23.64	-1.0625	Down	MYB	GO:0005634//nucleus	GO:0000981//RNA polymerase II transcription factor activity, sequence-specific DNA binding;GO:0003677//DNA binding;GO:0043565//sequence-specific DNA binding;GO:0044212//transcription regulatory region DNA binding;GO:0001135//transcription factor activity, RNA polymerase II transcription factor recruiting	GO:0006357//regulation of transcription from RNA polymerase II promoter;GO:0030154//cell differentiation	K09422//transcription factor MYB, plant	XP_006471261.1//PREDICTED: transcription factor GAMYB [Citrus sinensis];gi|568834256|ref|XP_006471261.1|//1
Maker01929	49.3733	23.64	-1.0625	Down	MYB-related	GO:0005634//nucleus	GO:0000981//RNA polymerase II transcription factor activity, sequence-specific DNA binding;GO:0003677//DNA binding;GO:0043565//sequence-specific DNA binding;GO:0044212//transcription regulatory region DNA binding;GO:0001135//transcription factor activity, RNA polymerase II transcription factor recruiting	GO:0006357//regulation of transcription from RNA polymerase II promoter;GO:0030154//cell differentiation	K09422//transcription factor MYB, plant	XP_006471261.1//PREDICTED: transcription factor GAMYB [Citrus sinensis];gi|568834256|ref|XP_006471261.1|//1
Maker01929	49.3733	23.64	-1.0625	Down	MYB	GO:0005634//nucleus	GO:0000981//RNA polymerase II transcription factor activity, sequence-specific DNA binding;GO:0003677//DNA binding;GO:0043565//sequence-specific DNA binding;GO:0044212//transcription regulatory region DNA binding;GO:0001135//transcription factor activity, RNA polymerase II transcription factor recruiting	GO:0006357//regulation of transcription from RNA polymerase II promoter;GO:0030154//cell differentiation	K09422//transcription factor MYB, plant	XP_006471261.1//PREDICTED: transcription factor GAMYB [Citrus sinensis];gi|568834256|ref|XP_006471261.1|//1
Maker01929	49.3733	23.64	-1.0625	Down	MYB-related	GO:0005634//nucleus	GO:0000981//RNA polymerase II transcription factor activity, sequence-specific DNA binding;GO:0003677//DNA binding;GO:0043565//sequence-specific DNA binding;GO:0044212//transcription regulatory region DNA binding;GO:0001135//transcription factor activity, RNA polymerase II transcription factor recruiting	GO:0006357//regulation of transcription from RNA polymerase II promoter;GO:0030154//cell differentiation	K09422//transcription factor MYB, plant	XP_006471261.1//PREDICTED: transcription factor GAMYB [Citrus sinensis];gi|568834256|ref|XP_006471261.1|//1
Maker21522	4.10667	0.576667	-2.83216	Down	bHLH	NA	GO:0003677//DNA binding;GO:0046983//protein dimerization activity	NA	NA	gi|1000984734|ref|XP_015579413.1|//1;XP_015579413.1//PREDICTED: uncharacterized protein LOC8289025 [Ricinus communis]
Maker21522	4.10667	0.576667	-2.83216	Down	bHLH	NA	GO:0003677//DNA binding;GO:0046983//protein dimerization activity	NA	NA	gi|1000984734|ref|XP_015579413.1|//1;XP_015579413.1//PREDICTED: uncharacterized protein LOC8289025 [Ricinus communis]
BGI_novel_G003697	6.63	0.236667	-4.80808	Down	TCP	NA	NA	NA	NA	XP_002525139.1//PREDICTED: transcription factor TCP4 [Ricinus communis]
Maker32348	1.77	0.796667	-1.1517	Down	WRKY	GO:0005634//nucleus	GO:0043565//sequence-specific DNA binding;GO:0003700//DNA binding transcription factor activity	GO:0006351//transcription, DNA-templated	K13425//WRKY transcription factor 22	gi|641867630|gb|KDO86314.1|//1;KDO86314.1//hypothetical protein CISIN_1g019126mg [Citrus sinensis]
Maker32348	1.77	0.796667	-1.1517	Down	WRKY	GO:0005634//nucleus	GO:0043565//sequence-specific DNA binding;GO:0003700//DNA binding transcription factor activity	GO:0006351//transcription, DNA-templated	K13425//WRKY transcription factor 22	gi|641867630|gb|KDO86314.1|//1;KDO86314.1//hypothetical protein CISIN_1g019126mg [Citrus sinensis]
Maker10415	31.6633	4.42	-2.84069	Down	NAC	GO:0005634//nucleus	GO:0003677//DNA binding	GO:0006355//regulation of transcription, DNA-templated;GO:0006351//transcription, DNA-templated	K12862//pleiotropic regulator 1;K13126//polyadenylate-binding protein;K05941//glutathione gamma-glutamylcysteinyltransferase [EC:2.3.2.15]	gi|568847298|ref|XP_006477475.1|//1
BGI_novel_G014166	7.96333	1.49	-2.41806	Down	HSF	NA	NA	NA	K09419//heat shock transcription factor, other eukaryote	XP_021274874.1//heat shock factor protein HSF24 [Herrania umbratica]
Maker05855	7.41333	2.44667	-1.5993	Down	C2H2	NA	GO:0046872//metal ion binding;GO:0003676//nucleic acid binding	NA	K14794//ribosomal RNA-processing protein 12;K12309//beta-galactosidase [EC:3.2.1.23]	gi|567902978|ref|XP_006443977.1|//1
BGI_novel_G003294	30.28	9.56667	-1.66228	Down	C3H	NA	NA	NA	K12836//splicing factor U2AF 35 kDa subunit	XP_006430311.1//hypothetical protein CICLE_v10012216mg [Citrus clementina]
Maker26578	2.06667	0.523333	-1.9815	Down	C2C2-CO-like	GO:0005634//nucleus	GO:0008270//zinc ion binding	NA	K12135//zinc finger protein CONSTANS	gi|743943721|ref|XP_011016373.1|//1
Maker10421	15.3367	5.92667	-1.37169	Down	C3H	NA	GO:0046872//metal ion binding	NA	K03260//translation initiation factor 4G;K13832//3-dehydroquinate dehydratase / shikimate dehydrogenase [EC:4.2.1.10 1.1.1.25]	gi|567895042|ref|XP_006440009.1|//1
Maker36538	0.566667	1.8	1.66742	Up	AP2-EREBP	GO:0005634//nucleus	GO:0003677//DNA binding;GO:0003700//DNA binding transcription factor activity	GO:0006351//transcription, DNA-templated	K09286//EREBP-like factor	gi|568820039|ref|XP_006464539.1|//1
Maker31454	29.6467	11.29	-1.39282	Down	C2H2	NA	GO:0003676//nucleic acid binding	NA	K09201//transcription factor YY	gi|568883204|ref|XP_006494375.1|//1;XP_015381559.1//PREDICTED: uncharacterized zinc finger protein At4g06634-like [Citrus sinensis]
Maker31454	29.6467	11.29	-1.39282	Down	C2H2	NA	GO:0003676//nucleic acid binding	NA	K09201//transcription factor YY	gi|568883204|ref|XP_006494375.1|//1;XP_015381559.1//PREDICTED: uncharacterized zinc finger protein At4g06634-like [Citrus sinensis]
BGI_novel_G002676	1.00667	0.403333	-1.31954	Down	LOB	NA	NA	NA	NA	XP_021646781.1//LOB domain-containing protein 38-like [Hevea brasiliensis]
BGI_novel_G015836	4.79333	1.65333	-1.53565	Down	MADS	NA	NA	NA	K09264//MADS-box transcription factor, plant	XP_015579361.1//PREDICTED: truncated transcription factor CAULIFLOWER A [Ricinus communis]
Maker44929	1.79667	0.896667	-1.00268	Down	NAC	GO:0005634//nucleus	GO:0003677//DNA binding	GO:0006355//regulation of transcription, DNA-templated;GO:0006351//transcription, DNA-templated	K12862//pleiotropic regulator 1;K13126//polyadenylate-binding protein	gi|590675149|ref|XP_007039366.1|//1
Maker30700	3.57	0.283333	-3.65535	Down	ABI3VP1	GO:0005634//nucleus	GO:0003677//DNA binding	GO:0006355//regulation of transcription, DNA-templated;GO:0006351//transcription, DNA-templated	NA	gi|568868345|ref|XP_006487467.1|//1
BGI_novel_G006418	2.97667	1.24667	-1.25562	Down	MYB	NA	NA	NA	K21773//protein lin-9	XP_015384035.1//PREDICTED: LOW QUALITY PROTEIN: protein ALWAYS EARLY 2 [Citrus sinensis]
BGI_novel_G006418	2.97667	1.24667	-1.25562	Down	MYB-related	NA	NA	NA	K21773//protein lin-9	XP_015384035.1//PREDICTED: LOW QUALITY PROTEIN: protein ALWAYS EARLY 2 [Citrus sinensis]
Maker24606	6.06	2.57333	-1.23568	Down	NAC	GO:0005634//nucleus;GO:0016021//integral component of membrane	GO:0003677//DNA binding	GO:0006355//regulation of transcription, DNA-templated;GO:0006351//transcription, DNA-templated	K12862//pleiotropic regulator 1;K03094//S-phase kinase-associated protein 1;K13126//polyadenylate-binding protein;K05941//glutathione gamma-glutamylcysteinyltransferase [EC:2.3.2.15]	gi|567888028|ref|XP_006436536.1|//1;XP_006436536.1//hypothetical protein CICLE_v10031147mg [Citrus clementina]
Maker24606	6.06	2.57333	-1.23568	Down	NAC	GO:0005634//nucleus;GO:0016021//integral component of membrane	GO:0003677//DNA binding	GO:0006355//regulation of transcription, DNA-templated;GO:0006351//transcription, DNA-templated	K12862//pleiotropic regulator 1;K03094//S-phase kinase-associated protein 1;K13126//polyadenylate-binding protein;K05941//glutathione gamma-glutamylcysteinyltransferase [EC:2.3.2.15]	gi|567888028|ref|XP_006436536.1|//1;XP_006436536.1//hypothetical protein CICLE_v10031147mg [Citrus clementina]
Maker24606	6.06	2.57333	-1.23568	Down	NAC	GO:0005634//nucleus;GO:0016021//integral component of membrane	GO:0003677//DNA binding	GO:0006355//regulation of transcription, DNA-templated;GO:0006351//transcription, DNA-templated	K12862//pleiotropic regulator 1;K03094//S-phase kinase-associated protein 1;K13126//polyadenylate-binding protein;K05941//glutathione gamma-glutamylcysteinyltransferase [EC:2.3.2.15]	gi|567888028|ref|XP_006436536.1|//1;XP_006436536.1//hypothetical protein CICLE_v10031147mg [Citrus clementina]
BGI_novel_G003446	8.23333	2.57333	-1.67784	Down	Trihelix	NA	NA	NA	NA	XP_006449505.1//hypothetical protein CICLE_v10016016mg [Citrus clementina]
BGI_novel_G006429	8.72333	0.106667	-6.3537	Down	Alfin-like	NA	NA	NA	NA	KDO40585.1//hypothetical protein CISIN_1g040083mg, partial [Citrus sinensis]
Maker21948	12.3167	3.94333	-1.64312	Down	C2C2-Dof	GO:0005634//nucleus	GO:0003677//DNA binding	GO:0006355//regulation of transcription, DNA-templated	K20043//clathrin coat assembly protein AP180;K09326//homeobox protein OTX1;K16222//Dof zinc finger protein DOF5.5	gi|985441578|ref|XP_015384258.1|//1
Maker30622	8.10667	1.88	-2.10838	Down	BBR/BPC	NA	NA	NA	NA	XP_006423509.1//hypothetical protein CICLE_v10028887mg [Citrus clementina];gi|567861710|ref|XP_006423509.1|//1
Maker30622	8.10667	1.88	-2.10838	Down	BBR/BPC	NA	NA	NA	NA	XP_006423509.1//hypothetical protein CICLE_v10028887mg [Citrus clementina];gi|567861710|ref|XP_006423509.1|//1
Maker30622	8.10667	1.88	-2.10838	Down	BBR/BPC	NA	NA	NA	NA	XP_006423509.1//hypothetical protein CICLE_v10028887mg [Citrus clementina];gi|567861710|ref|XP_006423509.1|//1
BGI_novel_G015686	2.41667	0.303333	-2.99404	Down	MADS	NA	NA	NA	K09264//MADS-box transcription factor, plant	EOX99785.1//Flowering locus C, putative isoform 1 [Theobroma cacao]
Maker36967	1.90333	0.59	-1.68974	Down	mTERF	NA	GO:0003690//double-stranded DNA binding	GO:0006355//regulation of transcription, DNA-templated	K15032//mTERF domain-containing protein, mitochondrial	gi|567921036|ref|XP_006452524.1|//1;XP_006474938.1//PREDICTED: uncharacterized protein LOC102620715 [Citrus sinensis]
Maker36967	1.90333	0.59	-1.68974	Down	mTERF	NA	GO:0003690//double-stranded DNA binding	GO:0006355//regulation of transcription, DNA-templated	K15032//mTERF domain-containing protein, mitochondrial	gi|567921036|ref|XP_006452524.1|//1;XP_006474938.1//PREDICTED: uncharacterized protein LOC102620715 [Citrus sinensis]
Maker38763	7.57333	2.08333	-1.86203	Down	HB	GO:0005634//nucleus	GO:0043565//sequence-specific DNA binding	GO:0006355//regulation of transcription, DNA-templated	K16670//homeobox protein Meis2;K15613//homeobox protein Meis1	XP_019153386.1//PREDICTED: homeotic protein knotted-1-like [Ipomoea nil];gi|590596672|ref|XP_007018399.1|//1
Maker42101	0.01	1.85	7.53138	Up	MYB	GO:0005634//nucleus	GO:0003677//DNA binding;GO:0008270//zinc ion binding	GO:0006355//regulation of transcription, DNA-templated;GO:0006351//transcription, DNA-templated	K08869//aarF domain-containing kinase;K17613//calcineurin-binding protein cabin-1	gi|802773616|ref|XP_012090770.1|//1
Maker42101	0.01	1.85	7.53138	Up	MYB-related	GO:0005634//nucleus	GO:0003677//DNA binding;GO:0008270//zinc ion binding	GO:0006355//regulation of transcription, DNA-templated;GO:0006351//transcription, DNA-templated	K08869//aarF domain-containing kinase;K17613//calcineurin-binding protein cabin-1	gi|802773616|ref|XP_012090770.1|//1
BGI_novel_G008252	5.9	2.86333	-1.04302	Down	bHLH	NA	NA	NA	K05765//cofilin;K12126//phytochrome-interacting factor 3	XP_008222500.1//PREDICTED: transcription factor bHLH113 isoform X1 [Prunus mume]
Maker36960	19.97	5.59	-1.83691	Down	C3H	NA	GO:0003723//RNA binding;GO:0046872//metal ion binding	NA	K12741//heterogeneous nuclear ribonucleoprotein A1/A3	gi|641843327|gb|KDO62228.1|//1
Maker34126	12.5067	4.70667	-1.40992	Down	SBP	GO:0005634//nucleus;GO:0016021//integral component of membrane	GO:0046872//metal ion binding;GO:0003677//DNA binding	NA	K20641//Rho GTPase-activating protein 20;K13415//protein brassinosteroid insensitive 1 [EC:2.7.10.1 2.7.11.1]	gi|567904214|ref|XP_006444595.1|//1;KDO86829.1//hypothetical protein CISIN_1g001971mg [Citrus sinensis];KDO86821.1//hypothetical protein CISIN_1g001971mg [Citrus sinensis]
Maker34126	12.5067	4.70667	-1.40992	Down	SBP	GO:0005634//nucleus;GO:0016021//integral component of membrane	GO:0046872//metal ion binding;GO:0003677//DNA binding	NA	K20641//Rho GTPase-activating protein 20;K13415//protein brassinosteroid insensitive 1 [EC:2.7.10.1 2.7.11.1]	gi|567904214|ref|XP_006444595.1|//1;KDO86829.1//hypothetical protein CISIN_1g001971mg [Citrus sinensis];KDO86821.1//hypothetical protein CISIN_1g001971mg [Citrus sinensis]
Maker04469	13.87	6.21667	-1.15775	Down	C2C2-GATA	NA	GO:0008270//zinc ion binding;GO:0043565//sequence-specific DNA binding;GO:0003700//DNA binding transcription factor activity	NA	K21630//GATA-type zinc finger protein 1	gi|568846508|ref|XP_006477095.1|//1
BGI_novel_G007594	3.80667	1.23667	-1.62207	Down	SBP	NA	NA	NA	K20641//Rho GTPase-activating protein 20;K13415//protein brassinosteroid insensitive 1 [EC:2.7.10.1 2.7.11.1]	XP_015380668.1//PREDICTED: LOW QUALITY PROTEIN: squamosa promoter-binding-like protein 1 [Citrus sinensis]
Maker12586	71.93	23.4833	-1.61496	Down	C2C2-CO-like	GO:0016021//integral component of membrane	NA	NA	K13128//zinc finger CCHC domain-containing protein 8;K21371//crocetin glucosyltransferase [EC:2.4.1.271];K12135//zinc finger protein CONSTANS	EOY29267.1//CONSTANS-like 4 [Theobroma cacao];gi|590571627|ref|XP_007011646.1|//1
Maker12586	71.93	23.4833	-1.61496	Down	C2C2-CO-like	GO:0016021//integral component of membrane	NA	NA	K13128//zinc finger CCHC domain-containing protein 8;K21371//crocetin glucosyltransferase [EC:2.4.1.271];K12135//zinc finger protein CONSTANS	EOY29267.1//CONSTANS-like 4 [Theobroma cacao];gi|590571627|ref|XP_007011646.1|//1
BGI_novel_G000162	11.9033	2.44333	-2.28444	Down	MADS	NA	NA	NA	K09264//MADS-box transcription factor, plant	KZV15986.1//transcription factor [Dorcoceras hygrometricum]
Maker07753	5.08667	12.5367	1.30136	Up	BSD	NA	NA	NA	NA	gi|567882201|ref|XP_006433659.1|//1
Maker04325	141.237	30.1667	-2.22709	Down	C2C2-YABBY	NA	NA	GO:0007275//multicellular organism development	NA	OMP02209.1//YABBY protein [Corchorus capsularis];gi|566202892|ref|XP_006375305.1|//1
Maker04325	141.237	30.1667	-2.22709	Down	C2C2-YABBY	NA	NA	GO:0007275//multicellular organism development	NA	OMP02209.1//YABBY protein [Corchorus capsularis];gi|566202892|ref|XP_006375305.1|//1
Maker08872	18.8767	6.00667	-1.65197	Down	ARR-B	GO:0005634//nucleus	GO:0003677//DNA binding;GO:0016301//kinase activity;GO:0003700//DNA binding transcription factor activity	GO:0000160//phosphorelay signal transduction system;GO:0006355//regulation of transcription, DNA-templated;GO:0006351//transcription, DNA-templated	K14491//two-component response regulator ARR-B family	gi|802596554|ref|XP_012072315.1|//1;XP_006448147.1//hypothetical protein CICLE_v10014527mg [Citrus clementina]
Maker08872	18.8767	6.00667	-1.65197	Down	ARR-B	GO:0005634//nucleus	GO:0003677//DNA binding;GO:0016301//kinase activity;GO:0003700//DNA binding transcription factor activity	GO:0000160//phosphorelay signal transduction system;GO:0006355//regulation of transcription, DNA-templated;GO:0006351//transcription, DNA-templated	K14491//two-component response regulator ARR-B family	gi|802596554|ref|XP_012072315.1|//1;XP_006448147.1//hypothetical protein CICLE_v10014527mg [Citrus clementina]
Maker37596	3.44333	0.286667	-3.58636	Down	AP2-EREBP	GO:0005634//nucleus	GO:0003677//DNA binding;GO:0003700//DNA binding transcription factor activity	GO:0006351//transcription, DNA-templated	K09286//EREBP-like factor	gi|590573465|ref|XP_007012129.1|//1
Maker40130	1.15	0.43	-1.41923	Down	mTERF	NA	GO:0003690//double-stranded DNA binding	GO:0006355//regulation of transcription, DNA-templated	K15032//mTERF domain-containing protein, mitochondrial	gi|568841994|ref|XP_006474938.1|//1
Maker07239	20.89	9.97333	-1.06666	Down	MYB	GO:0005634//nucleus	GO:0003677//DNA binding	NA	K11649//SWI/SNF related-matrix-associated actin-dependent regulator of chromatin subfamily C	gi|567885769|ref|XP_006435443.1|//1
Maker07239	20.89	9.97333	-1.06666	Down	MYB-related	GO:0005634//nucleus	GO:0003677//DNA binding	NA	K11649//SWI/SNF related-matrix-associated actin-dependent regulator of chromatin subfamily C	gi|567885769|ref|XP_006435443.1|//1
BGI_novel_G011165	2.18667	0.453333	-2.27009	Down	bHLH	NA	NA	NA	NA	XP_006377370.1//hypothetical protein POPTR_0011s05320g [Populus trichocarpa]
Maker13941	6.01667	1.67667	-1.84337	Down	AP2-EREBP	GO:0005634//nucleus	GO:0003677//DNA binding;GO:0003700//DNA binding transcription factor activity	GO:0006351//transcription, DNA-templated	K09286//EREBP-like factor	gi|568883422|ref|XP_006494469.1|//1
Maker36511	16.7567	2.73667	-2.61424	Down	bHLH	NA	GO:0046983//protein dimerization activity	NA	K16189//phytochrome-interacting factor 4;K10863//aprataxin [EC:3.1.11.7 3.1.11.8 3.1.12.2];K12126//phytochrome-interacting factor 3	gi|590708631|ref|XP_007048332.1|//1
Maker45535	0.773333	5.35333	2.79128	Up	LOB	NA	NA	NA	K13944//LOB domain-containing protein 16;K13945//LOB domain-containing protein 29	gi|255560892|ref|XP_002521459.1|//1;XP_022152200.1//LOB domain-containing protein 25-like [Momordica charantia]
Maker45535	0.773333	5.35333	2.79128	Up	LOB	NA	NA	NA	K13944//LOB domain-containing protein 16;K13945//LOB domain-containing protein 29	gi|255560892|ref|XP_002521459.1|//1;XP_022152200.1//LOB domain-containing protein 25-like [Momordica charantia]
BGI_novel_G001126	0.596667	1.22333	1.03582	Up	C2C2-GATA	NA	NA	NA	K17895//GATA-binding protein 3;K21630//GATA-type zinc finger protein 1	XP_021896249.1//GATA transcription factor 11-like [Carica papaya]
Maker12468	17.4567	5.80667	-1.588	Down	BSD	NA	NA	NA	NA	PAN40576.1//hypothetical protein PAHAL_G02693 [Panicum hallii];gi|567902236|ref|XP_006443606.1|//1
Maker12468	17.4567	5.80667	-1.588	Down	BSD	NA	NA	NA	NA	PAN40576.1//hypothetical protein PAHAL_G02693 [Panicum hallii];gi|567902236|ref|XP_006443606.1|//1
Maker10899	1.25667	0.32	-1.97346	Down	MYB	NA	GO:0003677//DNA binding	NA	K09422//transcription factor MYB, plant	gi|641864711|gb|KDO83397.1|//1
Maker10899	1.25667	0.32	-1.97346	Down	MYB-related	NA	GO:0003677//DNA binding	NA	K09422//transcription factor MYB, plant	gi|641864711|gb|KDO83397.1|//1
Maker46649	2.05667	0.0633333	-5.0212	Down	AP2-EREBP	GO:0005634//nucleus	GO:0003677//DNA binding;GO:0043565//sequence-specific DNA binding;GO:0003700//DNA binding transcription factor activity	GO:0050832//defense response to fungus;GO:0006351//transcription, DNA-templated	K12900//FUS-interacting serine-arginine-rich protein 1;K09286//EREBP-like factor	gi|731427010|ref|XP_010663806.1|//1;XP_016736869.1//PREDICTED: ethylene-responsive transcription factor ERF114-like [Gossypium hirsutum]
Maker46649	2.05667	0.0633333	-5.0212	Down	AP2-EREBP	GO:0005634//nucleus	GO:0003677//DNA binding;GO:0043565//sequence-specific DNA binding;GO:0003700//DNA binding transcription factor activity	GO:0050832//defense response to fungus;GO:0006351//transcription, DNA-templated	K12900//FUS-interacting serine-arginine-rich protein 1;K09286//EREBP-like factor	gi|731427010|ref|XP_010663806.1|//1;XP_016736869.1//PREDICTED: ethylene-responsive transcription factor ERF114-like [Gossypium hirsutum]
BGI_novel_G016135	3.11333	0.566667	-2.45789	Down	LOB	NA	NA	NA	K21994//LOB domain-containing protein 18	AMQ09519.1//lateral organ boundaries domain protein [Boehmeria nivea]
Maker11773	2.2	10.2667	2.22239	Up	TUB	NA	GO:0035091//phosphatidylinositol binding	NA	K19600//tubby-related protein 1	XP_006477755.1//PREDICTED: tubby-like F-box protein 7 isoform X1 [Citrus sinensis];gi|567899992|ref|XP_006442484.1|//1
Maker11773	2.2	10.2667	2.22239	Up	TUB	NA	GO:0035091//phosphatidylinositol binding	NA	K19600//tubby-related protein 1	XP_006477755.1//PREDICTED: tubby-like F-box protein 7 isoform X1 [Citrus sinensis];gi|567899992|ref|XP_006442484.1|//1
BGI_novel_G012909	68.1867	18.2167	-1.90423	Down	MYB	NA	NA	NA	K09422//transcription factor MYB, plant	EOY01440.1//Homeodomain-like superfamily protein [Theobroma cacao]
BGI_novel_G012909	68.1867	18.2167	-1.90423	Down	MYB-related	NA	NA	NA	K09422//transcription factor MYB, plant	EOY01440.1//Homeodomain-like superfamily protein [Theobroma cacao]
Maker46752	7.44333	1.8	-2.04795	Down	C2H2	NA	GO:0003676//nucleic acid binding	NA	K14794//ribosomal RNA-processing protein 12;K12309//beta-galactosidase [EC:3.2.1.23]	XP_022154271.1//zinc finger protein WIP2-like [Momordica charantia];gi|225441744|ref|XP_002277537.1|//1
Maker30652	39.3667	8.82667	-2.15703	Down	ABI3VP1	GO:0005634//nucleus	GO:0003677//DNA binding	GO:0006355//regulation of transcription, DNA-templated;GO:0006351//transcription, DNA-templated	K21554//CREB3 regulatory factor	gi|590686217|ref|XP_007042314.1|//1;OVA10530.1//B3 DNA binding domain [Macleaya cordata]
Maker30652	39.3667	8.82667	-2.15703	Down	ABI3VP1	GO:0005634//nucleus	GO:0003677//DNA binding	GO:0006355//regulation of transcription, DNA-templated;GO:0006351//transcription, DNA-templated	K21554//CREB3 regulatory factor	gi|590686217|ref|XP_007042314.1|//1;OVA10530.1//B3 DNA binding domain [Macleaya cordata]
Maker08946	34.93	14.63	-1.25554	Down	C2H2	NA	GO:0003676//nucleic acid binding	NA	K11276//nucleophosmin 1	gi|568856671|ref|XP_006481904.1|//1;XP_006481904.1//PREDICTED: histone deacetylase HDT1 isoform X2 [Citrus sinensis]
Maker44748	16.7967	4.51	-1.89698	Down	GRAS	NA	NA	GO:0006355//regulation of transcription, DNA-templated;GO:0006351//transcription, DNA-templated	K14494//DELLA protein	gi|568847152|ref|XP_006477403.1|//1
Maker39001	0.916667	6.94333	2.92116	Up	AP2-EREBP	GO:0005634//nucleus	GO:0003677//DNA binding;GO:0003700//DNA binding transcription factor activity	GO:0006351//transcription, DNA-templated	K09286//EREBP-like factor;K14517//ethylene-responsive transcription factor 2	gi|823159584|ref|XP_012479625.1|//1
BGI_novel_G016631	9.11	1.50667	-2.59609	Down	C2C2-Dof	NA	NA	NA	K20043//clathrin coat assembly protein AP180;K09326//homeobox protein OTX1;K16222//Dof zinc finger protein DOF5.5	XP_006426240.1//hypothetical protein CICLE_v10026011mg [Citrus clementina]
Maker03639	38.26	17.0033	-1.17002	Down	Alfin-like	NA	GO:0042393//histone binding;GO:0046872//metal ion binding	GO:0006355//regulation of transcription, DNA-templated	K11446//histone demethylase JARID1 [EC:1.14.11.-];K00521//ferric-chelate reductase [EC:1.16.1.7]	XP_006478074.1//PREDICTED: uncharacterized protein LOC102624984 [Citrus sinensis];gi|566214377|ref|XP_006371893.1|//1
Maker42001	2.74667	0.666667	-2.04264	Down	bZIP	NA	GO:0003700//DNA binding transcription factor activity	NA	K09060//plant G-box-binding factor	KDO86387.1//hypothetical protein CISIN_1g014660mg [Citrus sinensis];gi|567904820|ref|XP_006444898.1|//1
Maker42001	2.74667	0.666667	-2.04264	Down	bZIP	NA	GO:0003700//DNA binding transcription factor activity	NA	K09060//plant G-box-binding factor	KDO86387.1//hypothetical protein CISIN_1g014660mg [Citrus sinensis];gi|567904820|ref|XP_006444898.1|//1
Maker42001	2.74667	0.666667	-2.04264	Down	bZIP	NA	GO:0003700//DNA binding transcription factor activity	NA	K09060//plant G-box-binding factor	KDO86387.1//hypothetical protein CISIN_1g014660mg [Citrus sinensis];gi|567904820|ref|XP_006444898.1|//1
Maker13211	7.62	2.21333	-1.78357	Down	SBP	GO:0005634//nucleus;GO:0016021//integral component of membrane	GO:0046872//metal ion binding;GO:0003677//DNA binding	NA	K17710//pentatricopeptide repeat domain-containing protein 1;K20641//Rho GTPase-activating protein 20;K13415//protein brassinosteroid insensitive 1 [EC:2.7.10.1 2.7.11.1]	XP_006419255.1//hypothetical protein CICLE_v10004227mg [Citrus clementina];gi|567852183|ref|XP_006419255.1|//1
Maker13211	7.62	2.21333	-1.78357	Down	SBP	GO:0005634//nucleus;GO:0016021//integral component of membrane	GO:0046872//metal ion binding;GO:0003677//DNA binding	NA	K17710//pentatricopeptide repeat domain-containing protein 1;K20641//Rho GTPase-activating protein 20;K13415//protein brassinosteroid insensitive 1 [EC:2.7.10.1 2.7.11.1]	XP_006419255.1//hypothetical protein CICLE_v10004227mg [Citrus clementina];gi|567852183|ref|XP_006419255.1|//1
Maker13211	7.62	2.21333	-1.78357	Down	SBP	GO:0005634//nucleus;GO:0016021//integral component of membrane	GO:0046872//metal ion binding;GO:0003677//DNA binding	NA	K17710//pentatricopeptide repeat domain-containing protein 1;K20641//Rho GTPase-activating protein 20;K13415//protein brassinosteroid insensitive 1 [EC:2.7.10.1 2.7.11.1]	XP_006419255.1//hypothetical protein CICLE_v10004227mg [Citrus clementina];gi|567852183|ref|XP_006419255.1|//1
Maker36005	4.84	1.15333	-2.0692	Down	AP2-EREBP	GO:0005634//nucleus	GO:0003677//DNA binding;GO:0003700//DNA binding transcription factor activity	GO:0006351//transcription, DNA-templated	K13434//pathogenesis-related genes transcriptional activator PTI6;K09286//EREBP-like factor	gi|567869289|ref|XP_006427266.1|//1
Maker28909	1.21667	4.27333	1.81243	Up	LOB	NA	NA	NA	K13944//LOB domain-containing protein 16;K21994//LOB domain-containing protein 18	XP_016200951.1//LOB domain-containing protein 25 [Arachis ipaensis];gi|255560892|ref|XP_002521459.1|//1;XP_015879300.1//PREDICTED: LOB domain-containing protein 25 [Ziziphus jujuba]
Maker28909	1.21667	4.27333	1.81243	Up	LOB	NA	NA	NA	K13944//LOB domain-containing protein 16;K21994//LOB domain-containing protein 18	XP_016200951.1//LOB domain-containing protein 25 [Arachis ipaensis];gi|255560892|ref|XP_002521459.1|//1;XP_015879300.1//PREDICTED: LOB domain-containing protein 25 [Ziziphus jujuba]
Maker28909	1.21667	4.27333	1.81243	Up	LOB	NA	NA	NA	K13944//LOB domain-containing protein 16;K21994//LOB domain-containing protein 18	XP_016200951.1//LOB domain-containing protein 25 [Arachis ipaensis];gi|255560892|ref|XP_002521459.1|//1;XP_015879300.1//PREDICTED: LOB domain-containing protein 25 [Ziziphus jujuba]
Maker23383	1.26667	0.01	-6.98489	Down	MYB	GO:0005634//nucleus	GO:0000981//RNA polymerase II transcription factor activity, sequence-specific DNA binding;GO:0003677//DNA binding;GO:0043565//sequence-specific DNA binding;GO:0044212//transcription regulatory region DNA binding;GO:0001135//transcription factor activity, RNA polymerase II transcription factor recruiting	GO:0006357//regulation of transcription from RNA polymerase II promoter;GO:0030154//cell differentiation	K09422//transcription factor MYB, plant	gi|567892429|ref|XP_006438735.1|//1
Maker23383	1.26667	0.01	-6.98489	Down	MYB-related	GO:0005634//nucleus	GO:0000981//RNA polymerase II transcription factor activity, sequence-specific DNA binding;GO:0003677//DNA binding;GO:0043565//sequence-specific DNA binding;GO:0044212//transcription regulatory region DNA binding;GO:0001135//transcription factor activity, RNA polymerase II transcription factor recruiting	GO:0006357//regulation of transcription from RNA polymerase II promoter;GO:0030154//cell differentiation	K09422//transcription factor MYB, plant	gi|567892429|ref|XP_006438735.1|//1
BGI_novel_G000930	8.32	2.67333	-1.63794	Down	AP2-EREBP	NA	NA	NA	K13434//pathogenesis-related genes transcriptional activator PTI6	XP_006439407.1//hypothetical protein CICLE_v10021073mg [Citrus clementina]
Maker04214	11.48	4.20333	-1.44952	Down	FAR1	NA	NA	GO:0006355//regulation of transcription, DNA-templated	K17604//zinc finger SWIM domain-containing protein 3	XP_006447969.1//hypothetical protein CICLE_v10016654mg [Citrus clementina];gi|567911311|ref|XP_006447969.1|//1
Maker04214	11.48	4.20333	-1.44952	Down	FAR1	NA	NA	GO:0006355//regulation of transcription, DNA-templated	K17604//zinc finger SWIM domain-containing protein 3	XP_006447969.1//hypothetical protein CICLE_v10016654mg [Citrus clementina];gi|567911311|ref|XP_006447969.1|//1
BGI_novel_G005859	2.80667	0.786667	-1.83503	Down	MADS	NA	NA	NA	K09264//MADS-box transcription factor, plant	XP_010681125.1//PREDICTED: MADS-box protein CMB1 [Beta vulgaris subsp. vulgaris]
BGI_novel_G014633	7.31667	2.67667	-1.45075	Down	MYB	NA	NA	NA	K09422//transcription factor MYB, plant	XP_021282472.1//transcription factor MYB114-like isoform X1 [Herrania umbratica]
BGI_novel_G014633	7.31667	2.67667	-1.45075	Down	MYB-related	NA	NA	NA	K09422//transcription factor MYB, plant	XP_021282472.1//transcription factor MYB114-like isoform X1 [Herrania umbratica]
BGI_novel_G006927	10.16	0.163333	-5.95894	Down	FAR1	NA	NA	NA	K17604//zinc finger SWIM domain-containing protein 3	KDO39632.1//hypothetical protein CISIN_1g039289mg, partial [Citrus sinensis]
Maker22254	1.08667	0.33	-1.71937	Down	WRKY	GO:0005634//nucleus	GO:0043565//sequence-specific DNA binding;GO:0003700//DNA binding transcription factor activity	GO:0006351//transcription, DNA-templated	K13424//WRKY transcription factor 33;K18834//WRKY transcription factor 1	gi|410111034|gb|AEO31517.2|//1
BGI_novel_G015676	4.16	1.49	-1.48127	Down	mTERF	NA	NA	NA	K15032//mTERF domain-containing protein, mitochondrial	XP_006440790.1//hypothetical protein CICLE_v10020129mg [Citrus clementina]
BGI_novel_G002848	5.96	0.593333	-3.3284	Down	WRKY	NA	NA	NA	K13425//WRKY transcription factor 22	XP_006487782.1//PREDICTED: probable WRKY transcription factor 74 [Citrus sinensis]
Maker46662	78.8467	36.36	-1.1167	Down	ARF	GO:0005634//nucleus	GO:0003677//DNA binding	GO:0006355//regulation of transcription, DNA-templated;GO:0009734//auxin-activated signaling pathway;GO:0006351//transcription, DNA-templated	K14486//auxin response factor	gi|572153084|ref|NP_001275789.1|//1;NP_001275789.1//auxin-response factor [Citrus sinensis]
Maker46662	78.8467	36.36	-1.1167	Down	ARF	GO:0005634//nucleus	GO:0003677//DNA binding	GO:0006355//regulation of transcription, DNA-templated;GO:0009734//auxin-activated signaling pathway;GO:0006351//transcription, DNA-templated	K14486//auxin response factor	gi|572153084|ref|NP_001275789.1|//1;NP_001275789.1//auxin-response factor [Citrus sinensis]
Maker14310	1.38667	0.69	-1.00695	Down	mTERF	GO:0009507//chloroplast	GO:0003690//double-stranded DNA binding;GO:0003727//single-stranded RNA binding;GO:0019843//rRNA binding	GO:0032502//developmental process;GO:0006355//regulation of transcription, DNA-templated;GO:0008380//RNA splicing;GO:0009658//chloroplast organization;GO:0042255//ribosome assembly	K15032//mTERF domain-containing protein, mitochondrial	gi|568867636|ref|XP_006487140.1|//1
BGI_novel_G003459	5.45333	2.21333	-1.30092	Down	LOB	NA	NA	NA	NA	XP_006466482.1//PREDICTED: LOB domain-containing protein 38 [Citrus sinensis]
Maker11618	25.9967	8.72667	-1.57482	Down	NAC	GO:0005634//nucleus	GO:0003677//DNA binding	GO:0006355//regulation of transcription, DNA-templated;GO:0006351//transcription, DNA-templated	NA	XP_018823688.1//PREDICTED: NAC domain-containing protein 8 [Juglans regia];gi|225423879|ref|XP_002281522.1|//1
Maker11618	25.9967	8.72667	-1.57482	Down	NAC	GO:0005634//nucleus	GO:0003677//DNA binding	GO:0006355//regulation of transcription, DNA-templated;GO:0006351//transcription, DNA-templated	NA	XP_018823688.1//PREDICTED: NAC domain-containing protein 8 [Juglans regia];gi|225423879|ref|XP_002281522.1|//1
BGI_novel_G011990	21.4167	9.02333	-1.247	Down	MYB	NA	NA	NA	K12133//MYB-related transcription factor LHY	XP_006422040.1//hypothetical protein CICLE_v10005411mg [Citrus clementina]
BGI_novel_G011990	21.4167	9.02333	-1.247	Down	MYB-related	NA	NA	NA	K12133//MYB-related transcription factor LHY	XP_006422040.1//hypothetical protein CICLE_v10005411mg [Citrus clementina]
Maker36716	13.7067	3.77333	-1.86097	Down	PBF-2-like	GO:0005739//mitochondrion	GO:0003697//single-stranded DNA binding;GO:0003729//mRNA binding	GO:0006281//DNA repair;GO:0006355//regulation of transcription, DNA-templated;GO:0006952//defense response	K14573//nucleolar protein 4	gi|590602209|ref|XP_007019693.1|//1;GAV72013.1//Whirly domain-containing protein [Cephalotus follicularis]
Maker36716	13.7067	3.77333	-1.86097	Down	PBF-2-like	GO:0005739//mitochondrion	GO:0003697//single-stranded DNA binding;GO:0003729//mRNA binding	GO:0006281//DNA repair;GO:0006355//regulation of transcription, DNA-templated;GO:0006952//defense response	K14573//nucleolar protein 4	gi|590602209|ref|XP_007019693.1|//1;GAV72013.1//Whirly domain-containing protein [Cephalotus follicularis]
BGI_novel_G011696	1.41667	0.0466667	-4.92396	Down	NAC	NA	NA	NA	NA	XP_018682263.1//PREDICTED: NAC domain-containing protein 86-like isoform X2 [Musa acuminata subsp. malaccensis]
BGI_novel_G001174	3.31667	1.24333	-1.41552	Down	FAR1	NA	NA	NA	K17604//zinc finger SWIM domain-containing protein 3;K13963//serpin B	XP_006447971.1//hypothetical protein CICLE_v10016721mg [Citrus clementina]
Maker26837	13.2767	5.47	-1.27928	Down	C2H2	NA	GO:0046872//metal ion binding;GO:0003676//nucleic acid binding	NA	K14794//ribosomal RNA-processing protein 12;K12309//beta-galactosidase [EC:3.2.1.23]	XP_021691809.1//protein indeterminate-domain 5, chloroplastic-like [Hevea brasiliensis];gi|743939723|ref|XP_011014313.1|//1
Maker26837	13.2767	5.47	-1.27928	Down	C2H2	NA	GO:0046872//metal ion binding;GO:0003676//nucleic acid binding	NA	K14794//ribosomal RNA-processing protein 12;K12309//beta-galactosidase [EC:3.2.1.23]	XP_021691809.1//protein indeterminate-domain 5, chloroplastic-like [Hevea brasiliensis];gi|743939723|ref|XP_011014313.1|//1
Maker26837	13.2767	5.47	-1.27928	Down	C2H2	NA	GO:0046872//metal ion binding;GO:0003676//nucleic acid binding	NA	K14794//ribosomal RNA-processing protein 12;K12309//beta-galactosidase [EC:3.2.1.23]	XP_021691809.1//protein indeterminate-domain 5, chloroplastic-like [Hevea brasiliensis];gi|743939723|ref|XP_011014313.1|//1
Maker26837	13.2767	5.47	-1.27928	Down	C2H2	NA	GO:0046872//metal ion binding;GO:0003676//nucleic acid binding	NA	K14794//ribosomal RNA-processing protein 12;K12309//beta-galactosidase [EC:3.2.1.23]	XP_021691809.1//protein indeterminate-domain 5, chloroplastic-like [Hevea brasiliensis];gi|743939723|ref|XP_011014313.1|//1
Maker26837	13.2767	5.47	-1.27928	Down	C2H2	NA	GO:0046872//metal ion binding;GO:0003676//nucleic acid binding	NA	K14794//ribosomal RNA-processing protein 12;K12309//beta-galactosidase [EC:3.2.1.23]	XP_021691809.1//protein indeterminate-domain 5, chloroplastic-like [Hevea brasiliensis];gi|743939723|ref|XP_011014313.1|//1
Maker26837	13.2767	5.47	-1.27928	Down	C2H2	NA	GO:0046872//metal ion binding;GO:0003676//nucleic acid binding	NA	K14794//ribosomal RNA-processing protein 12;K12309//beta-galactosidase [EC:3.2.1.23]	XP_021691809.1//protein indeterminate-domain 5, chloroplastic-like [Hevea brasiliensis];gi|743939723|ref|XP_011014313.1|//1
Maker40462	41.35	0.01	-12.0137	Down	MYB	NA	GO:0003677//DNA binding	NA	K09422//transcription factor MYB, plant	gi|567894412|ref|XP_006439694.1|//1;XP_006439694.1//hypothetical protein CICLE_v10023930mg [Citrus clementina]
Maker40462	41.35	0.01	-12.0137	Down	MYB-related	NA	GO:0003677//DNA binding	NA	K09422//transcription factor MYB, plant	gi|567894412|ref|XP_006439694.1|//1;XP_006439694.1//hypothetical protein CICLE_v10023930mg [Citrus clementina]
Maker40462	41.35	0.01	-12.0137	Down	MYB	NA	GO:0003677//DNA binding	NA	K09422//transcription factor MYB, plant	gi|567894412|ref|XP_006439694.1|//1;XP_006439694.1//hypothetical protein CICLE_v10023930mg [Citrus clementina]
Maker40462	41.35	0.01	-12.0137	Down	MYB-related	NA	GO:0003677//DNA binding	NA	K09422//transcription factor MYB, plant	gi|567894412|ref|XP_006439694.1|//1;XP_006439694.1//hypothetical protein CICLE_v10023930mg [Citrus clementina]
Maker02039	57.48	0.01	-12.4888	Down	LOB	NA	NA	NA	K13945//LOB domain-containing protein 29;K21994//LOB domain-containing protein 18	gi|657970578|ref|XP_008377048.1|//1;GAV75976.1//DUF260 domain-containing protein [Cephalotus follicularis]
Maker02039	57.48	0.01	-12.4888	Down	LOB	NA	NA	NA	K13945//LOB domain-containing protein 29;K21994//LOB domain-containing protein 18	gi|657970578|ref|XP_008377048.1|//1;GAV75976.1//DUF260 domain-containing protein [Cephalotus follicularis]
Maker45619	45.3233	9.61	-2.23765	Down	MYB	NA	NA	NA	K09422//transcription factor MYB, plant	XP_012074950.1//transcription factor AS1 [Jatropha curcas]
Maker45619	45.3233	9.61	-2.23765	Down	MYB-related	NA	NA	NA	K09422//transcription factor MYB, plant	XP_012074950.1//transcription factor AS1 [Jatropha curcas]
Maker00276	3.38	0.86	-1.97461	Down	FAR1	GO:0005634//nucleus	GO:0003700//DNA binding transcription factor activity	GO:0009585//red, far-red light phototransduction;GO:0010018//far-red light signaling pathway;GO:0006355//regulation of transcription, DNA-templated;GO:0042753//positive regulation of circadian rhythm;GO:0045893//positive regulation of transcription, DNA-templated	K13963//serpin B;K17604//zinc finger SWIM domain-containing protein 3	gi|731390960|ref|XP_010650574.1|//1;KDO46257.1//hypothetical protein CISIN_1g029989mg [Citrus sinensis];XP_010650574.1//PREDICTED: protein FAR1-RELATED SEQUENCE 5 isoform X2 [Vitis vinifera]
Maker00276	3.38	0.86	-1.97461	Down	FAR1	GO:0005634//nucleus	GO:0003700//DNA binding transcription factor activity	GO:0009585//red, far-red light phototransduction;GO:0010018//far-red light signaling pathway;GO:0006355//regulation of transcription, DNA-templated;GO:0042753//positive regulation of circadian rhythm;GO:0045893//positive regulation of transcription, DNA-templated	K13963//serpin B;K17604//zinc finger SWIM domain-containing protein 3	gi|731390960|ref|XP_010650574.1|//1;KDO46257.1//hypothetical protein CISIN_1g029989mg [Citrus sinensis];XP_010650574.1//PREDICTED: protein FAR1-RELATED SEQUENCE 5 isoform X2 [Vitis vinifera]
Maker00276	3.38	0.86	-1.97461	Down	FAR1	GO:0005634//nucleus	GO:0003700//DNA binding transcription factor activity	GO:0009585//red, far-red light phototransduction;GO:0010018//far-red light signaling pathway;GO:0006355//regulation of transcription, DNA-templated;GO:0042753//positive regulation of circadian rhythm;GO:0045893//positive regulation of transcription, DNA-templated	K13963//serpin B;K17604//zinc finger SWIM domain-containing protein 3	gi|731390960|ref|XP_010650574.1|//1;KDO46257.1//hypothetical protein CISIN_1g029989mg [Citrus sinensis];XP_010650574.1//PREDICTED: protein FAR1-RELATED SEQUENCE 5 isoform X2 [Vitis vinifera]
BGI_novel_G014807	0.163333	1.16	2.82823	Up	AP2-EREBP	NA	NA	NA	K13434//pathogenesis-related genes transcriptional activator PTI6	EOX95789.1//AP2/ERF domain-containing transcription factor, putative [Theobroma cacao]
Maker24618	9.76	4.53333	-1.10631	Down	bHLH	GO:0016021//integral component of membrane	GO:0046983//protein dimerization activity	NA	K04733//interleukin-1 receptor-associated kinase 4 [EC:2.7.11.1];K13422//transcription factor MYC2	gi|641843048|gb|KDO61950.1|//1;XP_021646931.1//transcription factor bHLH35 isoform X2 [Hevea brasiliensis]
Maker24618	9.76	4.53333	-1.10631	Down	bHLH	GO:0016021//integral component of membrane	GO:0046983//protein dimerization activity	NA	K04733//interleukin-1 receptor-associated kinase 4 [EC:2.7.11.1];K13422//transcription factor MYC2	gi|641843048|gb|KDO61950.1|//1;XP_021646931.1//transcription factor bHLH35 isoform X2 [Hevea brasiliensis]
BGI_novel_G003772	3.7	0.9	-2.03953	Down	BSD	NA	NA	NA	NA	XP_006453087.1//hypothetical protein CICLE_v10008615mg [Citrus clementina]
Maker05289	1.39333	104.723	6.2319	Up	WRKY	GO:0005634//nucleus	GO:0043565//sequence-specific DNA binding;GO:0003700//DNA binding transcription factor activity	GO:0006351//transcription, DNA-templated	K18834//WRKY transcription factor 1	gi|568859914|ref|XP_006483475.1|//1
BGI_novel_G004117	2.55	0.01	-7.99435	Down	FAR1	NA	NA	NA	K14509//ethylene receptor [EC:2.7.13.-];K17604//zinc finger SWIM domain-containing protein 3;K13963//serpin B	XP_007033943.1//PREDICTED: protein FAR1-RELATED SEQUENCE 5 [Theobroma cacao]
Maker40446	7.76	3.53	-1.13639	Down	LOB	NA	NA	NA	K21994//LOB domain-containing protein 18	gi|590625901|ref|XP_007026014.1|//1
Maker06595	25.8033	9.66333	-1.41696	Down	WRKY	GO:0005634//nucleus	GO:0043565//sequence-specific DNA binding;GO:0003700//DNA binding transcription factor activity	GO:0006351//transcription, DNA-templated	K13425//WRKY transcription factor 22	XP_007030538.1//PREDICTED: probable WRKY transcription factor 74 isoform X1 [Theobroma cacao];gi|590642513|ref|XP_007030538.1|//1
Maker06595	25.8033	9.66333	-1.41696	Down	WRKY	GO:0005634//nucleus	GO:0043565//sequence-specific DNA binding;GO:0003700//DNA binding transcription factor activity	GO:0006351//transcription, DNA-templated	K13425//WRKY transcription factor 22	XP_007030538.1//PREDICTED: probable WRKY transcription factor 74 isoform X1 [Theobroma cacao];gi|590642513|ref|XP_007030538.1|//1
Maker42569	0.346667	1.44333	2.05778	Up	MYB	NA	GO:0003677//DNA binding	NA	K09422//transcription factor MYB, plant	gi|567904636|ref|XP_006444806.1|//1
Maker42569	0.346667	1.44333	2.05778	Up	MYB-related	NA	GO:0003677//DNA binding	NA	K09422//transcription factor MYB, plant	gi|567904636|ref|XP_006444806.1|//1
Maker33649	5.12333	0.546667	-3.22835	Down	C2H2	NA	GO:0046872//metal ion binding;GO:0003676//nucleic acid binding	NA	K14794//ribosomal RNA-processing protein 12;K00423//L-ascorbate oxidase [EC:1.10.3.3];K12309//beta-galactosidase [EC:3.2.1.23]	gi|567917706|ref|XP_006450859.1|//1;XP_022148086.1//protein indeterminate-domain 7 [Momordica charantia];XP_015884383.1//PREDICTED: protein indeterminate-domain 12-like [Ziziphus jujuba];XP_006475907.1//PREDICTED: protein indeterminate-domain 7 [Citrus sinensis];XP_010097054.1//Zinc finger protein MAGPIE [Morus notabilis]
Maker33649	5.12333	0.546667	-3.22835	Down	C2H2	NA	GO:0046872//metal ion binding;GO:0003676//nucleic acid binding	NA	K14794//ribosomal RNA-processing protein 12;K00423//L-ascorbate oxidase [EC:1.10.3.3];K12309//beta-galactosidase [EC:3.2.1.23]	gi|567917706|ref|XP_006450859.1|//1;XP_022148086.1//protein indeterminate-domain 7 [Momordica charantia];XP_015884383.1//PREDICTED: protein indeterminate-domain 12-like [Ziziphus jujuba];XP_006475907.1//PREDICTED: protein indeterminate-domain 7 [Citrus sinensis];XP_010097054.1//Zinc finger protein MAGPIE [Morus notabilis]
Maker33649	5.12333	0.546667	-3.22835	Down	C2H2	NA	GO:0046872//metal ion binding;GO:0003676//nucleic acid binding	NA	K14794//ribosomal RNA-processing protein 12;K00423//L-ascorbate oxidase [EC:1.10.3.3];K12309//beta-galactosidase [EC:3.2.1.23]	gi|567917706|ref|XP_006450859.1|//1;XP_022148086.1//protein indeterminate-domain 7 [Momordica charantia];XP_015884383.1//PREDICTED: protein indeterminate-domain 12-like [Ziziphus jujuba];XP_006475907.1//PREDICTED: protein indeterminate-domain 7 [Citrus sinensis];XP_010097054.1//Zinc finger protein MAGPIE [Morus notabilis]
Maker28804	4.12667	1.04	-1.98839	Down	NAC	GO:0005634//nucleus	GO:0003677//DNA binding	GO:0006355//regulation of transcription, DNA-templated;GO:0006351//transcription, DNA-templated	NA	gi|567908615|ref|XP_006446621.1|//1
BGI_novel_G013347	6.14	0.106667	-5.84706	Down	bHLH	NA	NA	NA	K10863//aprataxin [EC:3.1.11.7 3.1.11.8 3.1.12.2]	XP_006468467.1//PREDICTED: transcription factor bHLH52 [Citrus sinensis]
BGI_novel_G015889	6.05667	2.02333	-1.58179	Down	C2H2	NA	NA	NA	K09191//general transcription factor IIIA	XP_017602926.1//PREDICTED: transcription factor IIIA-like isoform X2 [Gossypium arboreum]
Maker30062	1.58333	0.773333	-1.0338	Down	ARR-B	GO:0005634//nucleus	GO:0003677//DNA binding;GO:0003700//DNA binding transcription factor activity	GO:0000160//phosphorelay signal transduction system;GO:0006351//transcription, DNA-templated	K14491//two-component response regulator ARR-B family	gi|641840520|gb|KDO59440.1|//1
Maker23514	9.83667	1.84	-2.41846	Down	C2H2	NA	GO:0003676//nucleic acid binding	NA	NA	gi|567892577|ref|XP_006438809.1|//1;KDO83101.1//hypothetical protein CISIN_1g041528mg [Citrus sinensis]
Maker23514	9.83667	1.84	-2.41846	Down	C2H2	NA	GO:0003676//nucleic acid binding	NA	NA	gi|567892577|ref|XP_006438809.1|//1;KDO83101.1//hypothetical protein CISIN_1g041528mg [Citrus sinensis]
Maker23514	9.83667	1.84	-2.41846	Down	C2H2	NA	GO:0003676//nucleic acid binding	NA	NA	gi|567892577|ref|XP_006438809.1|//1;KDO83101.1//hypothetical protein CISIN_1g041528mg [Citrus sinensis]
Maker30671	9.54667	3.8	-1.329	Down	mTERF	GO:0009507//chloroplast	GO:0003690//double-stranded DNA binding;GO:0003727//single-stranded RNA binding;GO:0019843//rRNA binding	GO:0032502//developmental process;GO:0006355//regulation of transcription, DNA-templated;GO:0008380//RNA splicing;GO:0009658//chloroplast organization;GO:0042255//ribosome assembly	K15032//mTERF domain-containing protein, mitochondrial	gi|568867636|ref|XP_006487140.1|//1;XP_006487140.1//PREDICTED: uncharacterized protein LOC102629419 [Citrus sinensis]
Maker30671	9.54667	3.8	-1.329	Down	mTERF	GO:0009507//chloroplast	GO:0003690//double-stranded DNA binding;GO:0003727//single-stranded RNA binding;GO:0019843//rRNA binding	GO:0032502//developmental process;GO:0006355//regulation of transcription, DNA-templated;GO:0008380//RNA splicing;GO:0009658//chloroplast organization;GO:0042255//ribosome assembly	K15032//mTERF domain-containing protein, mitochondrial	gi|568867636|ref|XP_006487140.1|//1;XP_006487140.1//PREDICTED: uncharacterized protein LOC102629419 [Citrus sinensis]
BGI_novel_G002321	4.63667	0.07	-6.04959	Down	C2C2-Dof	NA	NA	NA	NA	XP_009351964.1//PREDICTED: dof zinc finger protein DOF4.6-like [Pyrus x bretschneideri]
Maker43972	1.52667	0.426667	-1.8392	Down	bHLH	NA	GO:0046983//protein dimerization activity	NA	K18485//myogenic factor 6;K20558//transcription factor SPEECHLESS	gi|802589118|ref|XP_012071156.1|//1
Maker44354	10.1833	4.69333	-1.11753	Down	G2-like	GO:0005634//nucleus	GO:0003677//DNA binding	GO:0006355//regulation of transcription, DNA-templated;GO:0006351//transcription, DNA-templated	K14491//two-component response regulator ARR-B family	gi|568856968|ref|XP_006482043.1|//1
Maker44354	10.1833	4.69333	-1.11753	Down	MYB	GO:0005634//nucleus	GO:0003677//DNA binding	GO:0006355//regulation of transcription, DNA-templated;GO:0006351//transcription, DNA-templated	K14491//two-component response regulator ARR-B family	gi|568856968|ref|XP_006482043.1|//1
Maker41421	7.43333	1.56667	-2.24631	Down	NAC	GO:0005634//nucleus	GO:0003677//DNA binding	GO:0006355//regulation of transcription, DNA-templated;GO:0006351//transcription, DNA-templated	K03094//S-phase kinase-associated protein 1;K13126//polyadenylate-binding protein;K05941//glutathione gamma-glutamylcysteinyltransferase [EC:2.3.2.15]	AQP31369.1//NAC transcription factor 13 [Litchi chinensis];gi|567901726|ref|XP_006443351.1|//1
Maker41421	7.43333	1.56667	-2.24631	Down	NAC	GO:0005634//nucleus	GO:0003677//DNA binding	GO:0006355//regulation of transcription, DNA-templated;GO:0006351//transcription, DNA-templated	K03094//S-phase kinase-associated protein 1;K13126//polyadenylate-binding protein;K05941//glutathione gamma-glutamylcysteinyltransferase [EC:2.3.2.15]	AQP31369.1//NAC transcription factor 13 [Litchi chinensis];gi|567901726|ref|XP_006443351.1|//1
Maker02819	26.49	0.0966667	-8.09821	Down	bHLH	NA	NA	NA	K16190//glucuronokinase [EC:2.7.1.43];K13422//transcription factor MYC2	gi|731373016|ref|XP_010651162.1|//1;XP_010651162.1//PREDICTED: transcription factor ABORTED MICROSPORES isoform X2 [Vitis vinifera]
Maker02819	26.49	0.0966667	-8.09821	Down	bHLH	NA	NA	NA	K16190//glucuronokinase [EC:2.7.1.43];K13422//transcription factor MYC2	gi|731373016|ref|XP_010651162.1|//1;XP_010651162.1//PREDICTED: transcription factor ABORTED MICROSPORES isoform X2 [Vitis vinifera]
Maker02819	26.49	0.0966667	-8.09821	Down	bHLH	NA	NA	NA	K16190//glucuronokinase [EC:2.7.1.43];K13422//transcription factor MYC2	gi|731373016|ref|XP_010651162.1|//1;XP_010651162.1//PREDICTED: transcription factor ABORTED MICROSPORES isoform X2 [Vitis vinifera]
Maker28589	1.34	4.27	1.672	Up	MYB	NA	NA	NA	K22184//bromodomain-containing protein 9	gi|567913905|ref|XP_006449266.1|//1
Maker28589	1.34	4.27	1.672	Up	MYB-related	NA	NA	NA	K22184//bromodomain-containing protein 9	gi|567913905|ref|XP_006449266.1|//1
Maker47002	21.4033	9.98	-1.10072	Down	MYB	GO:0005634//nucleus	GO:0003677//DNA binding	NA	K11649//SWI/SNF related-matrix-associated actin-dependent regulator of chromatin subfamily C	XP_006472818.1//PREDICTED: SWI/SNF complex subunit SWI3C [Citrus sinensis];gi|568837614|ref|XP_006472818.1|//1
Maker47002	21.4033	9.98	-1.10072	Down	MYB-related	GO:0005634//nucleus	GO:0003677//DNA binding	NA	K11649//SWI/SNF related-matrix-associated actin-dependent regulator of chromatin subfamily C	XP_006472818.1//PREDICTED: SWI/SNF complex subunit SWI3C [Citrus sinensis];gi|568837614|ref|XP_006472818.1|//1
Maker47002	21.4033	9.98	-1.10072	Down	MYB	GO:0005634//nucleus	GO:0003677//DNA binding	NA	K11649//SWI/SNF related-matrix-associated actin-dependent regulator of chromatin subfamily C	XP_006472818.1//PREDICTED: SWI/SNF complex subunit SWI3C [Citrus sinensis];gi|568837614|ref|XP_006472818.1|//1
Maker47002	21.4033	9.98	-1.10072	Down	MYB-related	GO:0005634//nucleus	GO:0003677//DNA binding	NA	K11649//SWI/SNF related-matrix-associated actin-dependent regulator of chromatin subfamily C	XP_006472818.1//PREDICTED: SWI/SNF complex subunit SWI3C [Citrus sinensis];gi|568837614|ref|XP_006472818.1|//1
BGI_novel_G008046	35.4633	100.51	1.50294	Up	TUB	NA	NA	NA	K19600//tubby-related protein 1	XP_006442484.1//hypothetical protein CICLE_v10020367mg [Citrus clementina]
BGI_novel_G002916	14.2067	0.79	-4.16857	Down	bHLH	NA	NA	NA	K13422//transcription factor MYC2	GAV71837.1//HLH domain-containing protein [Cephalotus follicularis]
BGI_novel_G012448	13.3533	3.36333	-1.98924	Down	bHLH	NA	NA	NA	K18485//myogenic factor 6;K20558//transcription factor SPEECHLESS	KDO86628.1//hypothetical protein CISIN_1g013752mg [Citrus sinensis]
BGI_novel_G001677	13.63	311.103	4.51254	Up	LIM	NA	NA	NA	K09377//cysteine and glycine-rich protein	XP_021686911.1//LIM domain-containing protein PLIM2b-like [Hevea brasiliensis]
Maker34397	3.65	0.573333	-2.67045	Down	MYB	NA	GO:0003677//DNA binding	NA	K09422//transcription factor MYB, plant	gi|590640339|ref|XP_007029927.1|//1
Maker34397	3.65	0.573333	-2.67045	Down	MYB-related	NA	GO:0003677//DNA binding	NA	K09422//transcription factor MYB, plant	gi|590640339|ref|XP_007029927.1|//1
Maker15827	5.47667	1.24	-2.14296	Down	OFP	NA	NA	NA	K01870//isoleucyl-tRNA synthetase [EC:6.1.1.5]	gi|567918280|ref|XP_006451146.1|//1
Maker28747	0.833333	2.32	1.47716	Up	WRKY	GO:0005634//nucleus	GO:0043565//sequence-specific DNA binding;GO:0003700//DNA binding transcription factor activity	GO:0006351//transcription, DNA-templated	K13425//WRKY transcription factor 22	gi|567913007|ref|XP_006448817.1|//1
BGI_novel_G016481	3.74667	0.01	-8.54946	Down	MYB	NA	NA	NA	K09422//transcription factor MYB, plant	XP_017620500.1//PREDICTED: transcriptional activator Myb-like, partial [Gossypium arboreum]
BGI_novel_G016481	3.74667	0.01	-8.54946	Down	MYB-related	NA	NA	NA	K09422//transcription factor MYB, plant	XP_017620500.1//PREDICTED: transcriptional activator Myb-like, partial [Gossypium arboreum]
BGI_novel_G015139	5.42	1.63333	-1.73047	Down	CAMTA	NA	NA	NA	K21596//calmodulin-binding transcription activator	XP_006488865.1//PREDICTED: calmodulin-binding transcription activator 5 [Citrus sinensis]
BGI_novel_G016149	1.67	0.59	-1.50106	Down	SBP	NA	NA	NA	NA	ANJ43314.1//squamosa promoter-binding protein 15 [Citrus clementina]
Maker16373	22.8433	5.77667	-1.98346	Down	ABI3VP1	GO:0005634//nucleus	GO:0003677//DNA binding	GO:0006355//regulation of transcription, DNA-templated;GO:0006351//transcription, DNA-templated	K04733//interleukin-1 receptor-associated kinase 4 [EC:2.7.11.1];K09287//RAV-like factor	gi|743790720|ref|XP_011039544.1|//1;EOX95541.1//AP2/B3-like transcriptional factor family protein, putative [Theobroma cacao]
Maker16373	22.8433	5.77667	-1.98346	Down	ABI3VP1	GO:0005634//nucleus	GO:0003677//DNA binding	GO:0006355//regulation of transcription, DNA-templated;GO:0006351//transcription, DNA-templated	K04733//interleukin-1 receptor-associated kinase 4 [EC:2.7.11.1];K09287//RAV-like factor	gi|743790720|ref|XP_011039544.1|//1;EOX95541.1//AP2/B3-like transcriptional factor family protein, putative [Theobroma cacao]
Maker17785	19.64	8.73667	-1.16864	Down	BSD	NA	NA	NA	NA	XP_006443606.1//hypothetical protein CICLE_v10022517mg [Citrus clementina];gi|567902236|ref|XP_006443606.1|//1
Maker17785	19.64	8.73667	-1.16864	Down	BSD	NA	NA	NA	NA	XP_006443606.1//hypothetical protein CICLE_v10022517mg [Citrus clementina];gi|567902236|ref|XP_006443606.1|//1
BGI_novel_G011671	3.51333	0.01	-8.4567	Down	MYB	NA	NA	NA	K09422//transcription factor MYB, plant	XP_015571465.1//PREDICTED: protein ODORANT1 [Ricinus communis]
BGI_novel_G011671	3.51333	0.01	-8.4567	Down	MYB-related	NA	NA	NA	K09422//transcription factor MYB, plant	XP_015571465.1//PREDICTED: protein ODORANT1 [Ricinus communis]
Maker46903	19.3333	9.08	-1.09033	Down	Trihelix	GO:0005634//nucleus	GO:0003677//DNA binding;GO:0000981//RNA polymerase II transcription factor activity, sequence-specific DNA binding	NA	NA	gi|590680697|ref|XP_007040932.1|//1;XP_011018396.1//PREDICTED: trihelix transcription factor GT-3b-like [Populus euphratica]
Maker28593	7.19	1.64667	-2.12644	Down	MYB	GO:0005634//nucleus	GO:0003677//DNA binding;GO:0003713//transcription coactivator activity;GO:0008270//zinc ion binding	GO:0006357//regulation of transcription from RNA polymerase II promoter;GO:0035065//regulation of histone acetylation;GO:0006351//transcription, DNA-templated	K11314//transcriptional adapter 2-alpha	XP_006467294.1//PREDICTED: transcriptional adapter ADA2b isoform X2 [Citrus sinensis];gi|568825859|ref|XP_006467294.1|//1
Maker28593	7.19	1.64667	-2.12644	Down	MYB-related	GO:0005634//nucleus	GO:0003677//DNA binding;GO:0003713//transcription coactivator activity;GO:0008270//zinc ion binding	GO:0006357//regulation of transcription from RNA polymerase II promoter;GO:0035065//regulation of histone acetylation;GO:0006351//transcription, DNA-templated	K11314//transcriptional adapter 2-alpha	XP_006467294.1//PREDICTED: transcriptional adapter ADA2b isoform X2 [Citrus sinensis];gi|568825859|ref|XP_006467294.1|//1
Maker28593	7.19	1.64667	-2.12644	Down	MYB	GO:0005634//nucleus	GO:0003677//DNA binding;GO:0003713//transcription coactivator activity;GO:0008270//zinc ion binding	GO:0006357//regulation of transcription from RNA polymerase II promoter;GO:0035065//regulation of histone acetylation;GO:0006351//transcription, DNA-templated	K11314//transcriptional adapter 2-alpha	XP_006467294.1//PREDICTED: transcriptional adapter ADA2b isoform X2 [Citrus sinensis];gi|568825859|ref|XP_006467294.1|//1
Maker28593	7.19	1.64667	-2.12644	Down	MYB-related	GO:0005634//nucleus	GO:0003677//DNA binding;GO:0003713//transcription coactivator activity;GO:0008270//zinc ion binding	GO:0006357//regulation of transcription from RNA polymerase II promoter;GO:0035065//regulation of histone acetylation;GO:0006351//transcription, DNA-templated	K11314//transcriptional adapter 2-alpha	XP_006467294.1//PREDICTED: transcriptional adapter ADA2b isoform X2 [Citrus sinensis];gi|568825859|ref|XP_006467294.1|//1
Maker30609	2.86	1.42333	-1.00674	Down	ABI3VP1	NA	NA	NA	K21554//CREB3 regulatory factor	gi|568851424|ref|XP_006479392.1|//1
Maker38177	0.01	4.66	8.86419	Up	C2C2-Dof	GO:0005634//nucleus	GO:0003677//DNA binding	GO:0006355//regulation of transcription, DNA-templated	K20043//clathrin coat assembly protein AP180;K09326//homeobox protein OTX1;K16222//Dof zinc finger protein DOF5.5	gi|590674256|ref|XP_007039117.1|//1
Maker37605	1.90667	0.643333	-1.56741	Down	MYB	NA	GO:0003677//DNA binding	NA	K09422//transcription factor MYB, plant	XP_006596010.1//PREDICTED: transcription factor RAX2 [Glycine max];gi|567917518|ref|XP_006450765.1|//1
Maker37605	1.90667	0.643333	-1.56741	Down	MYB-related	NA	GO:0003677//DNA binding	NA	K09422//transcription factor MYB, plant	XP_006596010.1//PREDICTED: transcription factor RAX2 [Glycine max];gi|567917518|ref|XP_006450765.1|//1
Maker37605	1.90667	0.643333	-1.56741	Down	MYB	NA	GO:0003677//DNA binding	NA	K09422//transcription factor MYB, plant	XP_006596010.1//PREDICTED: transcription factor RAX2 [Glycine max];gi|567917518|ref|XP_006450765.1|//1
Maker37605	1.90667	0.643333	-1.56741	Down	MYB-related	NA	GO:0003677//DNA binding	NA	K09422//transcription factor MYB, plant	XP_006596010.1//PREDICTED: transcription factor RAX2 [Glycine max];gi|567917518|ref|XP_006450765.1|//1
Maker11526	19.7533	8.25667	-1.25846	Down	G2-like	GO:0005634//nucleus	GO:0003677//DNA binding	GO:0006355//regulation of transcription, DNA-templated;GO:0006351//transcription, DNA-templated	K12741//heterogeneous nuclear ribonucleoprotein A1/A3;K06236//collagen, type I, alpha;K14491//two-component response regulator ARR-B family;K01940//argininosuccinate synthase [EC:6.3.4.5]	XP_006488616.1//PREDICTED: uncharacterized protein LOC102622199 [Citrus sinensis];gi|568870866|ref|XP_006488616.1|//1
Maker11526	19.7533	8.25667	-1.25846	Down	MYB	GO:0005634//nucleus	GO:0003677//DNA binding	GO:0006355//regulation of transcription, DNA-templated;GO:0006351//transcription, DNA-templated	K12741//heterogeneous nuclear ribonucleoprotein A1/A3;K06236//collagen, type I, alpha;K14491//two-component response regulator ARR-B family;K01940//argininosuccinate synthase [EC:6.3.4.5]	XP_006488616.1//PREDICTED: uncharacterized protein LOC102622199 [Citrus sinensis];gi|568870866|ref|XP_006488616.1|//1
Maker11526	19.7533	8.25667	-1.25846	Down	G2-like	GO:0005634//nucleus	GO:0003677//DNA binding	GO:0006355//regulation of transcription, DNA-templated;GO:0006351//transcription, DNA-templated	K12741//heterogeneous nuclear ribonucleoprotein A1/A3;K06236//collagen, type I, alpha;K14491//two-component response regulator ARR-B family;K01940//argininosuccinate synthase [EC:6.3.4.5]	XP_006488616.1//PREDICTED: uncharacterized protein LOC102622199 [Citrus sinensis];gi|568870866|ref|XP_006488616.1|//1
Maker11526	19.7533	8.25667	-1.25846	Down	MYB	GO:0005634//nucleus	GO:0003677//DNA binding	GO:0006355//regulation of transcription, DNA-templated;GO:0006351//transcription, DNA-templated	K12741//heterogeneous nuclear ribonucleoprotein A1/A3;K06236//collagen, type I, alpha;K14491//two-component response regulator ARR-B family;K01940//argininosuccinate synthase [EC:6.3.4.5]	XP_006488616.1//PREDICTED: uncharacterized protein LOC102622199 [Citrus sinensis];gi|568870866|ref|XP_006488616.1|//1
BGI_novel_G007053	0.01	1.53667	7.26366	Up	C3H	NA	NA	NA	K14321//nucleoporin-like protein 2	XP_012460466.1//PREDICTED: zinc finger CCCH domain-containing protein 16 isoform X1 [Gossypium raimondii]
BGI_novel_G008276	0.293333	22.35	6.25159	Up	Tify	NA	NA	NA	K13464//jasmonate ZIM domain-containing protein	XP_021294270.1//protein TIFY 5A [Herrania umbratica]
Maker47073	5.29667	1.45	-1.86903	Down	MADS	GO:0005634//nucleus;GO:0016021//integral component of membrane	GO:0000977//RNA polymerase II regulatory region sequence-specific DNA binding;GO:0003700//DNA binding transcription factor activity;GO:0046983//protein dimerization activity	GO:0045944//positive regulation of transcription from RNA polymerase II promoter;GO:0006351//transcription, DNA-templated	K09260//MADS-box transcription enhancer factor 2A	XP_002511767.2//PREDICTED: MADS-box protein SOC1 isoform X1 [Ricinus communis];gi|1000982184|ref|XP_002511767.2|//1
Maker47073	5.29667	1.45	-1.86903	Down	MADS	GO:0005634//nucleus;GO:0016021//integral component of membrane	GO:0000977//RNA polymerase II regulatory region sequence-specific DNA binding;GO:0003700//DNA binding transcription factor activity;GO:0046983//protein dimerization activity	GO:0045944//positive regulation of transcription from RNA polymerase II promoter;GO:0006351//transcription, DNA-templated	K09260//MADS-box transcription enhancer factor 2A	XP_002511767.2//PREDICTED: MADS-box protein SOC1 isoform X1 [Ricinus communis];gi|1000982184|ref|XP_002511767.2|//1
Maker01719	2.08	0.01	-7.70044	Down	WRKY	GO:0005634//nucleus	GO:0043565//sequence-specific DNA binding;GO:0003700//DNA binding transcription factor activity	GO:0006351//transcription, DNA-templated	K13426//WRKY transcription factor 29;K13425//WRKY transcription factor 22	XP_006439465.1//hypothetical protein CICLE_v10024061mg, partial [Citrus clementina];gi|641857597|gb|KDO76342.1|//1
Maker01719	2.08	0.01	-7.70044	Down	WRKY	GO:0005634//nucleus	GO:0043565//sequence-specific DNA binding;GO:0003700//DNA binding transcription factor activity	GO:0006351//transcription, DNA-templated	K13426//WRKY transcription factor 29;K13425//WRKY transcription factor 22	XP_006439465.1//hypothetical protein CICLE_v10024061mg, partial [Citrus clementina];gi|641857597|gb|KDO76342.1|//1
BGI_novel_G005104	4.00333	0.336667	-3.57181	Down	NAC	NA	NA	NA	NA	XP_010663782.1//PREDICTED: NAC domain-containing protein 83 [Vitis vinifera]
BGI_novel_G014179	8.78333	3.15333	-1.47789	Down	ABI3VP1	NA	NA	NA	NA	KDO79249.1//hypothetical protein CISIN_1g010160mg [Citrus sinensis]
Maker10814	2.57667	1.04	-1.30892	Down	C2H2	GO:0005634//nucleus	GO:0003676//nucleic acid binding	NA	NA	gi|567895640|ref|XP_006440308.1|//1
Maker20601	12.89	5.75667	-1.16295	Down	LOB	NA	NA	NA	K13944//LOB domain-containing protein 16;K21994//LOB domain-containing protein 18	gi|702424900|ref|XP_010067553.1|//1
Maker46638	26.2367	6.27667	-2.06351	Down	bHLH	NA	GO:0046983//protein dimerization activity	NA	K16190//glucuronokinase [EC:2.7.1.43];K13422//transcription factor MYC2	AIZ78178.1//inducer of CBF expression 1 [Citrus trifoliata];gi|732666627|gb|AIZ78178.1|//1
Maker46638	26.2367	6.27667	-2.06351	Down	bHLH	NA	GO:0046983//protein dimerization activity	NA	K16190//glucuronokinase [EC:2.7.1.43];K13422//transcription factor MYC2	AIZ78178.1//inducer of CBF expression 1 [Citrus trifoliata];gi|732666627|gb|AIZ78178.1|//1
BGI_novel_G014670	0.35	1.08667	1.63448	Up	MADS	NA	NA	NA	K09264//MADS-box transcription factor, plant	XP_015388294.1//PREDICTED: MADS-box transcription factor 23-like isoform X2 [Citrus sinensis]
Maker31567	25.87	12.2533	-1.07811	Down	BSD	NA	NA	NA	NA	gi|567890659|ref|XP_006437850.1|//1
BGI_novel_G010584	3.79	0.0666667	-5.82909	Down	PLATZ	NA	NA	NA	NA	XP_018835857.1//PREDICTED: uncharacterized protein LOC109002524 [Juglans regia]
Maker15834	9.63	2.60333	-1.88718	Down	CPP	NA	NA	NA	K21776//protein lin-54	gi|567918368|ref|XP_006451190.1|//1;XP_006451190.1//hypothetical protein CICLE_v10007795mg [Citrus clementina]
Maker15834	9.63	2.60333	-1.88718	Down	CPP	NA	NA	NA	K21776//protein lin-54	gi|567918368|ref|XP_006451190.1|//1;XP_006451190.1//hypothetical protein CICLE_v10007795mg [Citrus clementina]
Maker15834	9.63	2.60333	-1.88718	Down	CPP	NA	NA	NA	K21776//protein lin-54	gi|567918368|ref|XP_006451190.1|//1;XP_006451190.1//hypothetical protein CICLE_v10007795mg [Citrus clementina]
Maker30497	1.88667	0.01	-7.5597	Down	bHLH	NA	GO:0046983//protein dimerization activity	NA	K07198//5'-AMP-activated protein kinase, catalytic alpha subunit [EC:2.7.11.11];K04733//interleukin-1 receptor-associated kinase 4 [EC:2.7.11.1];K13422//transcription factor MYC2	ART33342.1//dysfunctional tapetum 1 [Tapiscia sinensis];gi|643703771|gb|KDP20835.1|//1
Maker30497	1.88667	0.01	-7.5597	Down	bHLH	NA	GO:0046983//protein dimerization activity	NA	K07198//5'-AMP-activated protein kinase, catalytic alpha subunit [EC:2.7.11.11];K04733//interleukin-1 receptor-associated kinase 4 [EC:2.7.11.1];K13422//transcription factor MYC2	ART33342.1//dysfunctional tapetum 1 [Tapiscia sinensis];gi|643703771|gb|KDP20835.1|//1
Maker47402	7.72	3.47667	-1.1509	Down	WRKY	GO:0005634//nucleus	GO:0043565//sequence-specific DNA binding;GO:0003700//DNA binding transcription factor activity	GO:0006351//transcription, DNA-templated	K13424//WRKY transcription factor 33;K01892//histidyl-tRNA synthetase [EC:6.1.1.21];K18834//WRKY transcription factor 1	gi|590711366|ref|XP_007049086.1|//1
BGI_novel_G016023	9.65333	1.95333	-2.30509	Down	GRF	NA	NA	NA	NA	EOY24548.1//Growth-regulating factor 2 [Theobroma cacao]
Maker09689	18.7267	1.72333	-3.44182	Down	NAC	NA	NA	NA	NA	gi|985447526|ref|XP_015385449.1|//1
Maker41962	9.64	4.42667	-1.12281	Down	MYB	GO:0005634//nucleus	GO:0003677//DNA binding	GO:0006355//regulation of transcription, DNA-templated;GO:0006351//transcription, DNA-templated	K12133//MYB-related transcription factor LHY	XP_006444958.1//hypothetical protein CICLE_v10020939mg [Citrus clementina];XP_021613697.1//protein REVEILLE 6-like [Manihot esculenta];gi|641867614|gb|KDO86298.1|//1
Maker41962	9.64	4.42667	-1.12281	Down	MYB-related	GO:0005634//nucleus	GO:0003677//DNA binding	GO:0006355//regulation of transcription, DNA-templated;GO:0006351//transcription, DNA-templated	K12133//MYB-related transcription factor LHY	XP_006444958.1//hypothetical protein CICLE_v10020939mg [Citrus clementina];XP_021613697.1//protein REVEILLE 6-like [Manihot esculenta];gi|641867614|gb|KDO86298.1|//1
Maker41962	9.64	4.42667	-1.12281	Down	MYB	GO:0005634//nucleus	GO:0003677//DNA binding	GO:0006355//regulation of transcription, DNA-templated;GO:0006351//transcription, DNA-templated	K12133//MYB-related transcription factor LHY	XP_006444958.1//hypothetical protein CICLE_v10020939mg [Citrus clementina];XP_021613697.1//protein REVEILLE 6-like [Manihot esculenta];gi|641867614|gb|KDO86298.1|//1
Maker41962	9.64	4.42667	-1.12281	Down	MYB-related	GO:0005634//nucleus	GO:0003677//DNA binding	GO:0006355//regulation of transcription, DNA-templated;GO:0006351//transcription, DNA-templated	K12133//MYB-related transcription factor LHY	XP_006444958.1//hypothetical protein CICLE_v10020939mg [Citrus clementina];XP_021613697.1//protein REVEILLE 6-like [Manihot esculenta];gi|641867614|gb|KDO86298.1|//1
Maker41962	9.64	4.42667	-1.12281	Down	MYB	GO:0005634//nucleus	GO:0003677//DNA binding	GO:0006355//regulation of transcription, DNA-templated;GO:0006351//transcription, DNA-templated	K12133//MYB-related transcription factor LHY	XP_006444958.1//hypothetical protein CICLE_v10020939mg [Citrus clementina];XP_021613697.1//protein REVEILLE 6-like [Manihot esculenta];gi|641867614|gb|KDO86298.1|//1
Maker41962	9.64	4.42667	-1.12281	Down	MYB-related	GO:0005634//nucleus	GO:0003677//DNA binding	GO:0006355//regulation of transcription, DNA-templated;GO:0006351//transcription, DNA-templated	K12133//MYB-related transcription factor LHY	XP_006444958.1//hypothetical protein CICLE_v10020939mg [Citrus clementina];XP_021613697.1//protein REVEILLE 6-like [Manihot esculenta];gi|641867614|gb|KDO86298.1|//1
Maker03579	5.01333	1.90333	-1.39724	Down	NAC	GO:0005634//nucleus	GO:0003677//DNA binding	GO:0006355//regulation of transcription, DNA-templated;GO:0006351//transcription, DNA-templated	K12862//pleiotropic regulator 1;K03094//S-phase kinase-associated protein 1;K13126//polyadenylate-binding protein;K05941//glutathione gamma-glutamylcysteinyltransferase [EC:2.3.2.15]	gi|567888452|ref|XP_006436748.1|//1
Maker33088	1.23667	0.283333	-2.12588	Down	NAC	GO:0005634//nucleus	GO:0003677//DNA binding	GO:0006355//regulation of transcription, DNA-templated;GO:0006351//transcription, DNA-templated	K12862//pleiotropic regulator 1;K13126//polyadenylate-binding protein;K05941//glutathione gamma-glutamylcysteinyltransferase [EC:2.3.2.15]	gi|823131440|ref|XP_012458045.1|//1
Maker39572	1.17	0.583333	-1.00412	Down	C2C2-CO-like	GO:0005634//nucleus	GO:0008270//zinc ion binding	NA	K12135//zinc finger protein CONSTANS	gi|568852430|ref|XP_006479879.1|//1
Maker23535	12.6	112.297	3.15582	Up	MADS	GO:0005634//nucleus	GO:0000982//transcription factor activity, RNA polymerase II proximal promoter sequence-specific DNA binding;GO:0000987//proximal promoter sequence-specific DNA binding;GO:0046983//protein dimerization activity	GO:0045944//positive regulation of transcription from RNA polymerase II promoter;GO:0006351//transcription, DNA-templated	K09260//MADS-box transcription enhancer factor 2A;K04454//MADS-box transcription enhancer factor 2C	XP_015387224.1//PREDICTED: agamous-like MADS-box protein AGL30 isoform X1 [Citrus sinensis];XP_006483134.1//PREDICTED: agamous-like MADS-box protein AGL30 isoform X3 [Citrus sinensis];gi|568859209|ref|XP_006483134.1|//1
Maker23535	12.6	112.297	3.15582	Up	MADS	GO:0005634//nucleus	GO:0000982//transcription factor activity, RNA polymerase II proximal promoter sequence-specific DNA binding;GO:0000987//proximal promoter sequence-specific DNA binding;GO:0046983//protein dimerization activity	GO:0045944//positive regulation of transcription from RNA polymerase II promoter;GO:0006351//transcription, DNA-templated	K09260//MADS-box transcription enhancer factor 2A;K04454//MADS-box transcription enhancer factor 2C	XP_015387224.1//PREDICTED: agamous-like MADS-box protein AGL30 isoform X1 [Citrus sinensis];XP_006483134.1//PREDICTED: agamous-like MADS-box protein AGL30 isoform X3 [Citrus sinensis];gi|568859209|ref|XP_006483134.1|//1
Maker23535	12.6	112.297	3.15582	Up	MADS	GO:0005634//nucleus	GO:0000982//transcription factor activity, RNA polymerase II proximal promoter sequence-specific DNA binding;GO:0000987//proximal promoter sequence-specific DNA binding;GO:0046983//protein dimerization activity	GO:0045944//positive regulation of transcription from RNA polymerase II promoter;GO:0006351//transcription, DNA-templated	K09260//MADS-box transcription enhancer factor 2A;K04454//MADS-box transcription enhancer factor 2C	XP_015387224.1//PREDICTED: agamous-like MADS-box protein AGL30 isoform X1 [Citrus sinensis];XP_006483134.1//PREDICTED: agamous-like MADS-box protein AGL30 isoform X3 [Citrus sinensis];gi|568859209|ref|XP_006483134.1|//1
Maker23535	12.6	112.297	3.15582	Up	MADS	GO:0005634//nucleus	GO:0000982//transcription factor activity, RNA polymerase II proximal promoter sequence-specific DNA binding;GO:0000987//proximal promoter sequence-specific DNA binding;GO:0046983//protein dimerization activity	GO:0045944//positive regulation of transcription from RNA polymerase II promoter;GO:0006351//transcription, DNA-templated	K09260//MADS-box transcription enhancer factor 2A;K04454//MADS-box transcription enhancer factor 2C	XP_015387224.1//PREDICTED: agamous-like MADS-box protein AGL30 isoform X1 [Citrus sinensis];XP_006483134.1//PREDICTED: agamous-like MADS-box protein AGL30 isoform X3 [Citrus sinensis];gi|568859209|ref|XP_006483134.1|//1
Maker32936	0.106667	3.79333	5.15228	Up	NAC	GO:0005634//nucleus	GO:0003677//DNA binding	GO:0006355//regulation of transcription, DNA-templated;GO:0006351//transcription, DNA-templated	K13126//polyadenylate-binding protein	gi|590632403|ref|XP_007027830.1|//1;OMO82355.1//No apical meristem (NAM) protein [Corchorus capsularis]
Maker32936	0.106667	3.79333	5.15228	Up	NAC	GO:0005634//nucleus	GO:0003677//DNA binding	GO:0006355//regulation of transcription, DNA-templated;GO:0006351//transcription, DNA-templated	K13126//polyadenylate-binding protein	gi|590632403|ref|XP_007027830.1|//1;OMO82355.1//No apical meristem (NAM) protein [Corchorus capsularis]
Maker32174	7.34333	1.41667	-2.37393	Down	MADS	GO:0005634//nucleus	GO:0000977//RNA polymerase II regulatory region sequence-specific DNA binding;GO:0003700//DNA binding transcription factor activity;GO:0046983//protein dimerization activity	GO:0045944//positive regulation of transcription from RNA polymerase II promoter;GO:0006351//transcription, DNA-templated	K09264//MADS-box transcription factor, plant	gi|590692057|ref|XP_007043954.1|//1;XP_011020777.1//PREDICTED: MADS-box protein FLOWERING LOCUS C-like isoform X2 [Populus euphratica];XP_014630896.1//PREDICTED: agamous-like MADS-box protein AGL8 homolog isoform X3 [Glycine max]
Maker32174	7.34333	1.41667	-2.37393	Down	MADS	GO:0005634//nucleus	GO:0000977//RNA polymerase II regulatory region sequence-specific DNA binding;GO:0003700//DNA binding transcription factor activity;GO:0046983//protein dimerization activity	GO:0045944//positive regulation of transcription from RNA polymerase II promoter;GO:0006351//transcription, DNA-templated	K09264//MADS-box transcription factor, plant	gi|590692057|ref|XP_007043954.1|//1;XP_011020777.1//PREDICTED: MADS-box protein FLOWERING LOCUS C-like isoform X2 [Populus euphratica];XP_014630896.1//PREDICTED: agamous-like MADS-box protein AGL8 homolog isoform X3 [Glycine max]
Maker32174	7.34333	1.41667	-2.37393	Down	MADS	GO:0005634//nucleus	GO:0000977//RNA polymerase II regulatory region sequence-specific DNA binding;GO:0003700//DNA binding transcription factor activity;GO:0046983//protein dimerization activity	GO:0045944//positive regulation of transcription from RNA polymerase II promoter;GO:0006351//transcription, DNA-templated	K09264//MADS-box transcription factor, plant	gi|590692057|ref|XP_007043954.1|//1;XP_011020777.1//PREDICTED: MADS-box protein FLOWERING LOCUS C-like isoform X2 [Populus euphratica];XP_014630896.1//PREDICTED: agamous-like MADS-box protein AGL8 homolog isoform X3 [Glycine max]
BGI_novel_G004705	4.33667	0.95	-2.19059	Down	C2H2	NA	NA	NA	NA	XP_006482785.1//PREDICTED: putative uncharacterized zinc finger protein 814 [Citrus sinensis]
Maker46845	52.45	8.21667	-2.67432	Down	zf-HD	NA	GO:0003677//DNA binding	NA	K15601//lysine-specific demethylase 3 [EC:1.14.11.-]	gi|567867349|ref|XP_006426297.1|//1
BGI_novel_G015129	2.52333	0.99	-1.34983	Down	MYB	NA	NA	NA	K09422//transcription factor MYB, plant	XP_021637058.1//transcription factor MYB111-like isoform X1 [Hevea brasiliensis]
BGI_novel_G015129	2.52333	0.99	-1.34983	Down	MYB-related	NA	NA	NA	K09422//transcription factor MYB, plant	XP_021637058.1//transcription factor MYB111-like isoform X1 [Hevea brasiliensis]
BGI_novel_G003610	5.18333	0.236667	-4.45295	Down	FAR1	NA	NA	NA	K17604//zinc finger SWIM domain-containing protein 3	XP_020417960.1//protein FAR1-RELATED SEQUENCE 6 [Prunus persica]
Maker16702	22.81	9.06667	-1.33102	Down	ABI3VP1	GO:0005634//nucleus	GO:0003677//DNA binding	GO:0006355//regulation of transcription, DNA-templated;GO:0006351//transcription, DNA-templated	K21554//CREB3 regulatory factor	XP_006423107.1//hypothetical protein CICLE_v10028642mg [Citrus clementina];XP_007042310.1//PREDICTED: B3 domain-containing transcription factor VRN1 isoform X1 [Theobroma cacao];gi|703098004|ref|XP_010096266.1|//1
Maker16702	22.81	9.06667	-1.33102	Down	ABI3VP1	GO:0005634//nucleus	GO:0003677//DNA binding	GO:0006355//regulation of transcription, DNA-templated;GO:0006351//transcription, DNA-templated	K21554//CREB3 regulatory factor	XP_006423107.1//hypothetical protein CICLE_v10028642mg [Citrus clementina];XP_007042310.1//PREDICTED: B3 domain-containing transcription factor VRN1 isoform X1 [Theobroma cacao];gi|703098004|ref|XP_010096266.1|//1
Maker16702	22.81	9.06667	-1.33102	Down	ABI3VP1	GO:0005634//nucleus	GO:0003677//DNA binding	GO:0006355//regulation of transcription, DNA-templated;GO:0006351//transcription, DNA-templated	K21554//CREB3 regulatory factor	XP_006423107.1//hypothetical protein CICLE_v10028642mg [Citrus clementina];XP_007042310.1//PREDICTED: B3 domain-containing transcription factor VRN1 isoform X1 [Theobroma cacao];gi|703098004|ref|XP_010096266.1|//1
Maker39509	26.12	9.12	-1.51805	Down	mTERF	GO:0009507//chloroplast	GO:0003690//double-stranded DNA binding;GO:0003727//single-stranded RNA binding;GO:0019843//rRNA binding	GO:0032502//developmental process;GO:0006355//regulation of transcription, DNA-templated;GO:0008380//RNA splicing;GO:0009658//chloroplast organization;GO:0042255//ribosome assembly	K15032//mTERF domain-containing protein, mitochondrial	XP_021804410.1//transcription termination factor MTERF15, mitochondrial-like [Prunus avium];gi|567903538|ref|XP_006444257.1|//1;XP_006444257.1//hypothetical protein CICLE_v10020375mg [Citrus clementina]
Maker39509	26.12	9.12	-1.51805	Down	mTERF	GO:0009507//chloroplast	GO:0003690//double-stranded DNA binding;GO:0003727//single-stranded RNA binding;GO:0019843//rRNA binding	GO:0032502//developmental process;GO:0006355//regulation of transcription, DNA-templated;GO:0008380//RNA splicing;GO:0009658//chloroplast organization;GO:0042255//ribosome assembly	K15032//mTERF domain-containing protein, mitochondrial	XP_021804410.1//transcription termination factor MTERF15, mitochondrial-like [Prunus avium];gi|567903538|ref|XP_006444257.1|//1;XP_006444257.1//hypothetical protein CICLE_v10020375mg [Citrus clementina]
Maker39509	26.12	9.12	-1.51805	Down	mTERF	GO:0009507//chloroplast	GO:0003690//double-stranded DNA binding;GO:0003727//single-stranded RNA binding;GO:0019843//rRNA binding	GO:0032502//developmental process;GO:0006355//regulation of transcription, DNA-templated;GO:0008380//RNA splicing;GO:0009658//chloroplast organization;GO:0042255//ribosome assembly	K15032//mTERF domain-containing protein, mitochondrial	XP_021804410.1//transcription termination factor MTERF15, mitochondrial-like [Prunus avium];gi|567903538|ref|XP_006444257.1|//1;XP_006444257.1//hypothetical protein CICLE_v10020375mg [Citrus clementina]
Maker45432	16.62	6.48333	-1.35811	Down	MYB	GO:0017053//transcriptional repressor complex;GO:0005634//nucleus	GO:0003677//DNA binding	GO:0006351//transcription, DNA-templated;GO:0007049//cell cycle	K21773//protein lin-9	KDO75143.1//hypothetical protein CISIN_1g001099mg [Citrus sinensis];gi|641856363|gb|KDO75143.1|//1
Maker45432	16.62	6.48333	-1.35811	Down	MYB-related	GO:0017053//transcriptional repressor complex;GO:0005634//nucleus	GO:0003677//DNA binding	GO:0006351//transcription, DNA-templated;GO:0007049//cell cycle	K21773//protein lin-9	KDO75143.1//hypothetical protein CISIN_1g001099mg [Citrus sinensis];gi|641856363|gb|KDO75143.1|//1
Maker45432	16.62	6.48333	-1.35811	Down	MYB	GO:0017053//transcriptional repressor complex;GO:0005634//nucleus	GO:0003677//DNA binding	GO:0006351//transcription, DNA-templated;GO:0007049//cell cycle	K21773//protein lin-9	KDO75143.1//hypothetical protein CISIN_1g001099mg [Citrus sinensis];gi|641856363|gb|KDO75143.1|//1
Maker45432	16.62	6.48333	-1.35811	Down	MYB-related	GO:0017053//transcriptional repressor complex;GO:0005634//nucleus	GO:0003677//DNA binding	GO:0006351//transcription, DNA-templated;GO:0007049//cell cycle	K21773//protein lin-9	KDO75143.1//hypothetical protein CISIN_1g001099mg [Citrus sinensis];gi|641856363|gb|KDO75143.1|//1
Maker45432	16.62	6.48333	-1.35811	Down	MYB	GO:0017053//transcriptional repressor complex;GO:0005634//nucleus	GO:0003677//DNA binding	GO:0006351//transcription, DNA-templated;GO:0007049//cell cycle	K21773//protein lin-9	KDO75143.1//hypothetical protein CISIN_1g001099mg [Citrus sinensis];gi|641856363|gb|KDO75143.1|//1
Maker45432	16.62	6.48333	-1.35811	Down	MYB-related	GO:0017053//transcriptional repressor complex;GO:0005634//nucleus	GO:0003677//DNA binding	GO:0006351//transcription, DNA-templated;GO:0007049//cell cycle	K21773//protein lin-9	KDO75143.1//hypothetical protein CISIN_1g001099mg [Citrus sinensis];gi|641856363|gb|KDO75143.1|//1
Maker45432	16.62	6.48333	-1.35811	Down	MYB	GO:0017053//transcriptional repressor complex;GO:0005634//nucleus	GO:0003677//DNA binding	GO:0006351//transcription, DNA-templated;GO:0007049//cell cycle	K21773//protein lin-9	KDO75143.1//hypothetical protein CISIN_1g001099mg [Citrus sinensis];gi|641856363|gb|KDO75143.1|//1
Maker45432	16.62	6.48333	-1.35811	Down	MYB-related	GO:0017053//transcriptional repressor complex;GO:0005634//nucleus	GO:0003677//DNA binding	GO:0006351//transcription, DNA-templated;GO:0007049//cell cycle	K21773//protein lin-9	KDO75143.1//hypothetical protein CISIN_1g001099mg [Citrus sinensis];gi|641856363|gb|KDO75143.1|//1
Maker45432	16.62	6.48333	-1.35811	Down	MYB	GO:0017053//transcriptional repressor complex;GO:0005634//nucleus	GO:0003677//DNA binding	GO:0006351//transcription, DNA-templated;GO:0007049//cell cycle	K21773//protein lin-9	KDO75143.1//hypothetical protein CISIN_1g001099mg [Citrus sinensis];gi|641856363|gb|KDO75143.1|//1
Maker45432	16.62	6.48333	-1.35811	Down	MYB-related	GO:0017053//transcriptional repressor complex;GO:0005634//nucleus	GO:0003677//DNA binding	GO:0006351//transcription, DNA-templated;GO:0007049//cell cycle	K21773//protein lin-9	KDO75143.1//hypothetical protein CISIN_1g001099mg [Citrus sinensis];gi|641856363|gb|KDO75143.1|//1
BGI_novel_G001718	7.06667	1.92333	-1.87742	Down	BES1	NA	NA	NA	K01177//beta-amylase [EC:3.2.1.2]	XP_007051814.1//PREDICTED: beta-amylase 7 [Theobroma cacao]
BGI_novel_G001613	8.89333	0.266667	-5.05961	Down	C2C2-YABBY	NA	NA	NA	NA	XP_006483897.1//PREDICTED: axial regulator YABBY 4 [Citrus sinensis]
BGI_novel_G010186	15.6167	0.07	-7.80152	Down	FAR1	NA	NA	NA	K17604//zinc finger SWIM domain-containing protein 3	XP_006469849.1//PREDICTED: protein FAR1-RELATED SEQUENCE 5-like [Citrus sinensis]
Maker21557	1.04333	0.25	-2.0612	Down	bHLH	GO:0090575//RNA polymerase II transcription factor complex	GO:0003677//DNA binding;GO:0000977//RNA polymerase II regulatory region sequence-specific DNA binding;GO:0046983//protein dimerization activity	GO:0006357//regulation of transcription from RNA polymerase II promoter	NA	gi|223550533|gb|EEF52020.1|//1;XP_015579413.1//PREDICTED: uncharacterized protein LOC8289025 [Ricinus communis]
Maker21557	1.04333	0.25	-2.0612	Down	bHLH	GO:0090575//RNA polymerase II transcription factor complex	GO:0003677//DNA binding;GO:0000977//RNA polymerase II regulatory region sequence-specific DNA binding;GO:0046983//protein dimerization activity	GO:0006357//regulation of transcription from RNA polymerase II promoter	NA	gi|223550533|gb|EEF52020.1|//1;XP_015579413.1//PREDICTED: uncharacterized protein LOC8289025 [Ricinus communis]
Maker04289	4.98333	2.07	-1.26748	Down	MYB	NA	GO:0003677//DNA binding	NA	NA	XP_007037950.2//PREDICTED: ribonuclease J isoform X1 [Theobroma cacao];gi|568846332|ref|XP_006477010.1|//1
Maker04289	4.98333	2.07	-1.26748	Down	Trihelix	NA	GO:0003677//DNA binding	NA	NA	XP_007037950.2//PREDICTED: ribonuclease J isoform X1 [Theobroma cacao];gi|568846332|ref|XP_006477010.1|//1
Maker04289	4.98333	2.07	-1.26748	Down	MYB	NA	GO:0003677//DNA binding	NA	NA	XP_007037950.2//PREDICTED: ribonuclease J isoform X1 [Theobroma cacao];gi|568846332|ref|XP_006477010.1|//1
Maker04289	4.98333	2.07	-1.26748	Down	Trihelix	NA	GO:0003677//DNA binding	NA	NA	XP_007037950.2//PREDICTED: ribonuclease J isoform X1 [Theobroma cacao];gi|568846332|ref|XP_006477010.1|//1
BGI_novel_G011545	2.20667	0.213333	-3.37069	Down	bHLH	NA	NA	NA	K13422//transcription factor MYC2	XP_015388414.1//PREDICTED: transcription factor bHLH131-like [Citrus sinensis]
Maker30553	13.4933	2.9	-2.21812	Down	MYB	NA	GO:0003677//DNA binding	NA	K09422//transcription factor MYB, plant	gi|641831757|gb|KDO50806.1|//1
Maker30553	13.4933	2.9	-2.21812	Down	MYB-related	NA	GO:0003677//DNA binding	NA	K09422//transcription factor MYB, plant	gi|641831757|gb|KDO50806.1|//1
BGI_novel_G015785	3.36	0.143333	-4.55102	Down	bHLH	NA	NA	NA	K18486//heart-and neural crest derivatives-expressed protein 2	XP_010653965.1//PREDICTED: transcription factor ORG2 [Vitis vinifera]
BGI_novel_G014254	1.58	9.09667	2.52541	Up	ABI3VP1	NA	NA	NA	NA	XP_017972194.1//PREDICTED: putative B3 domain-containing protein At5g66980 [Theobroma cacao]
Maker02516	9.23333	3.24667	-1.50789	Down	C2H2	NA	GO:0003676//nucleic acid binding	NA	K14794//ribosomal RNA-processing protein 12;K12309//beta-galactosidase [EC:3.2.1.23]	gi|356542371|ref|XP_003539640.1|//1
Maker10232	13.9633	3.80667	-1.87504	Down	CPP	NA	NA	NA	K21776//protein lin-54	gi|641855710|gb|KDO74490.1|//1;KDO74490.1//hypothetical protein CISIN_1g003968mg [Citrus sinensis]
Maker10232	13.9633	3.80667	-1.87504	Down	CPP	NA	NA	NA	K21776//protein lin-54	gi|641855710|gb|KDO74490.1|//1;KDO74490.1//hypothetical protein CISIN_1g003968mg [Citrus sinensis]
BGI_novel_G005833	10.7567	5.20667	-1.0468	Down	bZIP	NA	NA	NA	K14432//ABA responsive element binding factor	XP_006432283.1//hypothetical protein CICLE_v10002029mg [Citrus clementina]
Maker36404	27.8167	5.00667	-2.47403	Down	C3H	NA	NA	NA	K08819//cyclin-dependent kinase 12/13 [EC:2.7.11.22 2.7.11.23];K12836//splicing factor U2AF 35 kDa subunit	gi|727605641|ref|XP_010475893.1|//1
Maker44324	3.48667	0.97	-1.84579	Down	bHLH	NA	GO:0046983//protein dimerization activity	NA	K13422//transcription factor MYC2	gi|590634203|ref|XP_007028307.1|//1;XP_006482067.1//PREDICTED: transcription factor bHLH106 [Citrus sinensis]
Maker44324	3.48667	0.97	-1.84579	Down	bHLH	NA	GO:0046983//protein dimerization activity	NA	K13422//transcription factor MYC2	gi|590634203|ref|XP_007028307.1|//1;XP_006482067.1//PREDICTED: transcription factor bHLH106 [Citrus sinensis]
Maker23370	1.45667	0.01	-7.18653	Down	NAC	GO:0005634//nucleus	GO:0003677//DNA binding	GO:0006355//regulation of transcription, DNA-templated;GO:0006351//transcription, DNA-templated	K12862//pleiotropic regulator 1;K13126//polyadenylate-binding protein;K03094//S-phase kinase-associated protein 1	XP_002522427.1//PREDICTED: protein FEZ [Ricinus communis];gi|567892319|ref|XP_006438680.1|//1
Maker33608	3.23667	0.27	-3.58348	Down	C2C2-CO-like	GO:0005634//nucleus	GO:0008270//zinc ion binding	NA	K12135//zinc finger protein CONSTANS	gi|566206213|ref|XP_006374368.1|//1
Maker16693	3.57	0.283333	-3.65535	Down	ABI3VP1	GO:0005634//nucleus	GO:0003677//DNA binding	GO:0006355//regulation of transcription, DNA-templated;GO:0006351//transcription, DNA-templated	NA	gi|568868345|ref|XP_006487467.1|//1
Maker21233	68.5433	22.4667	-1.60923	Down	AP2-EREBP	GO:0005634//nucleus	GO:0003677//DNA binding;GO:0003700//DNA binding transcription factor activity	GO:0007275//multicellular organism development;GO:0006351//transcription, DNA-templated	K09285//AP2-like factor, ANT lineage	gi|802646077|ref|XP_012079449.1|//1;XP_021682654.1//AP2-like ethylene-responsive transcription factor ANT [Hevea brasiliensis]
Maker21233	68.5433	22.4667	-1.60923	Down	AP2-EREBP	GO:0005634//nucleus	GO:0003677//DNA binding;GO:0003700//DNA binding transcription factor activity	GO:0007275//multicellular organism development;GO:0006351//transcription, DNA-templated	K09285//AP2-like factor, ANT lineage	gi|802646077|ref|XP_012079449.1|//1;XP_021682654.1//AP2-like ethylene-responsive transcription factor ANT [Hevea brasiliensis]
Maker20389	3.85667	1.02333	-1.91408	Down	G2-like	GO:0005634//nucleus	GO:0003677//DNA binding	GO:0006355//regulation of transcription, DNA-templated;GO:0006351//transcription, DNA-templated	K12741//heterogeneous nuclear ribonucleoprotein A1/A3;K06236//collagen, type I, alpha;K14491//two-component response regulator ARR-B family;K01940//argininosuccinate synthase [EC:6.3.4.5];K15210//snRNA-activating protein complex subunit 3	gi|657951085|ref|XP_008351127.1|//1;EOY29060.1//Myb-like HTH transcriptional regulator family protein [Theobroma cacao]
Maker20389	3.85667	1.02333	-1.91408	Down	MYB	GO:0005634//nucleus	GO:0003677//DNA binding	GO:0006355//regulation of transcription, DNA-templated;GO:0006351//transcription, DNA-templated	K12741//heterogeneous nuclear ribonucleoprotein A1/A3;K06236//collagen, type I, alpha;K14491//two-component response regulator ARR-B family;K01940//argininosuccinate synthase [EC:6.3.4.5];K15210//snRNA-activating protein complex subunit 3	gi|657951085|ref|XP_008351127.1|//1;EOY29060.1//Myb-like HTH transcriptional regulator family protein [Theobroma cacao]
Maker20389	3.85667	1.02333	-1.91408	Down	G2-like	GO:0005634//nucleus	GO:0003677//DNA binding	GO:0006355//regulation of transcription, DNA-templated;GO:0006351//transcription, DNA-templated	K12741//heterogeneous nuclear ribonucleoprotein A1/A3;K06236//collagen, type I, alpha;K14491//two-component response regulator ARR-B family;K01940//argininosuccinate synthase [EC:6.3.4.5];K15210//snRNA-activating protein complex subunit 3	gi|657951085|ref|XP_008351127.1|//1;EOY29060.1//Myb-like HTH transcriptional regulator family protein [Theobroma cacao]
Maker20389	3.85667	1.02333	-1.91408	Down	MYB	GO:0005634//nucleus	GO:0003677//DNA binding	GO:0006355//regulation of transcription, DNA-templated;GO:0006351//transcription, DNA-templated	K12741//heterogeneous nuclear ribonucleoprotein A1/A3;K06236//collagen, type I, alpha;K14491//two-component response regulator ARR-B family;K01940//argininosuccinate synthase [EC:6.3.4.5];K15210//snRNA-activating protein complex subunit 3	gi|657951085|ref|XP_008351127.1|//1;EOY29060.1//Myb-like HTH transcriptional regulator family protein [Theobroma cacao]
Maker20389	3.85667	1.02333	-1.91408	Down	G2-like	GO:0005634//nucleus	GO:0003677//DNA binding	GO:0006355//regulation of transcription, DNA-templated;GO:0006351//transcription, DNA-templated	K12741//heterogeneous nuclear ribonucleoprotein A1/A3;K06236//collagen, type I, alpha;K14491//two-component response regulator ARR-B family;K01940//argininosuccinate synthase [EC:6.3.4.5];K15210//snRNA-activating protein complex subunit 3	gi|657951085|ref|XP_008351127.1|//1;EOY29060.1//Myb-like HTH transcriptional regulator family protein [Theobroma cacao]
Maker20389	3.85667	1.02333	-1.91408	Down	MYB	GO:0005634//nucleus	GO:0003677//DNA binding	GO:0006355//regulation of transcription, DNA-templated;GO:0006351//transcription, DNA-templated	K12741//heterogeneous nuclear ribonucleoprotein A1/A3;K06236//collagen, type I, alpha;K14491//two-component response regulator ARR-B family;K01940//argininosuccinate synthase [EC:6.3.4.5];K15210//snRNA-activating protein complex subunit 3	gi|657951085|ref|XP_008351127.1|//1;EOY29060.1//Myb-like HTH transcriptional regulator family protein [Theobroma cacao]
Maker04190	1.34667	0.1	-3.75132	Down	MADS	GO:0005634//nucleus	GO:0000977//RNA polymerase II regulatory region sequence-specific DNA binding;GO:0046983//protein dimerization activity	GO:0045944//positive regulation of transcription from RNA polymerase II promoter;GO:0006351//transcription, DNA-templated	K09260//MADS-box transcription enhancer factor 2A;K04454//MADS-box transcription enhancer factor 2C	gi|223527842|gb|EEF29938.1|//1
Maker34214	1.23667	0.273333	-2.17772	Down	MYB	NA	GO:0003677//DNA binding	NA	K09422//transcription factor MYB, plant	gi|567904296|ref|XP_006444636.1|//1;XP_021622546.1//transcription factor MYB61-like [Manihot esculenta]
Maker34214	1.23667	0.273333	-2.17772	Down	MYB-related	NA	GO:0003677//DNA binding	NA	K09422//transcription factor MYB, plant	gi|567904296|ref|XP_006444636.1|//1;XP_021622546.1//transcription factor MYB61-like [Manihot esculenta]
Maker34214	1.23667	0.273333	-2.17772	Down	MYB	NA	GO:0003677//DNA binding	NA	K09422//transcription factor MYB, plant	gi|567904296|ref|XP_006444636.1|//1;XP_021622546.1//transcription factor MYB61-like [Manihot esculenta]
Maker34214	1.23667	0.273333	-2.17772	Down	MYB-related	NA	GO:0003677//DNA binding	NA	K09422//transcription factor MYB, plant	gi|567904296|ref|XP_006444636.1|//1;XP_021622546.1//transcription factor MYB61-like [Manihot esculenta]
Maker45235	29.1967	8.47333	-1.7848	Down	bHLH	NA	GO:0046983//protein dimerization activity	NA	K13422//transcription factor MYC2	gi|732666627|gb|AIZ78178.1|//1
Maker11186	16.2067	7.82667	-1.05012	Down	FAR1	NA	NA	NA	K17604//zinc finger SWIM domain-containing protein 3	XP_015386793.1//PREDICTED: protein FAR1-RELATED SEQUENCE 2-like isoform X1 [Citrus sinensis]
Maker11186	16.2067	7.82667	-1.05012	Down	FAR1	NA	NA	NA	K17604//zinc finger SWIM domain-containing protein 3	XP_015386793.1//PREDICTED: protein FAR1-RELATED SEQUENCE 2-like isoform X1 [Citrus sinensis]
BGI_novel_G014854	1.57333	0.57	-1.46479	Down	AP2-EREBP	NA	NA	NA	K09286//EREBP-like factor	XP_021686966.1//ethylene-responsive transcription factor ERF106-like [Hevea brasiliensis]
Maker02303	3.71333	0.47	-2.98198	Down	AP2-EREBP	GO:0005634//nucleus	GO:0003677//DNA binding;GO:0003700//DNA binding transcription factor activity	GO:0007275//multicellular organism development;GO:0006351//transcription, DNA-templated	K09284//AP2-like factor, euAP2 lineage	gi|778714393|ref|XP_011657226.1|//1;EOY18508.1//Ethylene-responsive transcription factor RAP2-7, putative isoform 1 [Theobroma cacao]
Maker02303	3.71333	0.47	-2.98198	Down	AP2-EREBP	GO:0005634//nucleus	GO:0003677//DNA binding;GO:0003700//DNA binding transcription factor activity	GO:0007275//multicellular organism development;GO:0006351//transcription, DNA-templated	K09284//AP2-like factor, euAP2 lineage	gi|778714393|ref|XP_011657226.1|//1;EOY18508.1//Ethylene-responsive transcription factor RAP2-7, putative isoform 1 [Theobroma cacao]
BGI_novel_G015494	1.35667	0.263333	-2.3651	Down	Tify	NA	NA	NA	NA	XP_006476198.1//PREDICTED: protein TIFY 8 isoform X1 [Citrus sinensis]
BGI_novel_G013052	34.55	16.4133	-1.07382	Down	LIM	NA	NA	NA	K09377//cysteine and glycine-rich protein	XP_015900485.1//PREDICTED: LIM domain-containing protein WLIM1-like [Ziziphus jujuba]
BGI_novel_G008972	40.0533	13.7433	-1.54319	Down	C2C2-YABBY	NA	NA	NA	NA	XP_007052113.2//PREDICTED: axial regulator YABBY 1 [Theobroma cacao]
Maker08368	11.8833	5.42667	-1.1308	Down	C2C2-GATA	GO:0005634//nucleus	GO:0008270//zinc ion binding;GO:0043565//sequence-specific DNA binding;GO:0003700//DNA binding transcription factor activity	NA	K17604//zinc finger SWIM domain-containing protein 3;K12129//pseudo-response regulator 7	gi|568836825|ref|XP_006472433.1|//1;XP_006433794.1//hypothetical protein CICLE_v10001533mg [Citrus clementina]
Maker08368	11.8833	5.42667	-1.1308	Down	C2C2-GATA	GO:0005634//nucleus	GO:0008270//zinc ion binding;GO:0043565//sequence-specific DNA binding;GO:0003700//DNA binding transcription factor activity	NA	K17604//zinc finger SWIM domain-containing protein 3;K12129//pseudo-response regulator 7	gi|568836825|ref|XP_006472433.1|//1;XP_006433794.1//hypothetical protein CICLE_v10001533mg [Citrus clementina]
Maker29167	33.34	14.2533	-1.22595	Down	BES1	NA	GO:0003700//DNA binding transcription factor activity	GO:0006351//transcription, DNA-templated;GO:0009742//brassinosteroid mediated signaling pathway	K14503//brassinosteroid resistant 1/2	XP_006449559.1//hypothetical protein CICLE_v10015910mg [Citrus clementina];gi|567914491|ref|XP_006449559.1|//1
Maker29167	33.34	14.2533	-1.22595	Down	BES1	NA	GO:0003700//DNA binding transcription factor activity	GO:0006351//transcription, DNA-templated;GO:0009742//brassinosteroid mediated signaling pathway	K14503//brassinosteroid resistant 1/2	XP_006449559.1//hypothetical protein CICLE_v10015910mg [Citrus clementina];gi|567914491|ref|XP_006449559.1|//1
Maker32700	13.4233	3.50333	-1.93794	Down	WRKY	GO:0005634//nucleus	GO:0043565//sequence-specific DNA binding;GO:0003700//DNA binding transcription factor activity	GO:0006351//transcription, DNA-templated	K13425//WRKY transcription factor 22	XP_006443899.1//hypothetical protein CICLE_v10020867mg [Citrus clementina];gi|567902822|ref|XP_006443899.1|//1
Maker32700	13.4233	3.50333	-1.93794	Down	WRKY	GO:0005634//nucleus	GO:0043565//sequence-specific DNA binding;GO:0003700//DNA binding transcription factor activity	GO:0006351//transcription, DNA-templated	K13425//WRKY transcription factor 22	XP_006443899.1//hypothetical protein CICLE_v10020867mg [Citrus clementina];gi|567902822|ref|XP_006443899.1|//1
Maker43609	2.16	0.206667	-3.38565	Down	MYB	NA	GO:0003677//DNA binding;GO:0003824//catalytic activity	GO:0008152//metabolic process	K09422//transcription factor MYB, plant	gi|567912273|ref|XP_006448450.1|//1
Maker43609	2.16	0.206667	-3.38565	Down	MYB-related	NA	GO:0003677//DNA binding;GO:0003824//catalytic activity	GO:0008152//metabolic process	K09422//transcription factor MYB, plant	gi|567912273|ref|XP_006448450.1|//1
Maker38521	7.79	1.01333	-2.94251	Down	WRKY	GO:0005634//nucleus	GO:0043565//sequence-specific DNA binding;GO:0003700//DNA binding transcription factor activity	GO:0006351//transcription, DNA-templated	K18835//WRKY transcription factor 2	XP_018812962.1//PREDICTED: WRKY transcription factor 44-like [Juglans regia];gi|985452075|ref|XP_015386547.1|//1
Maker38521	7.79	1.01333	-2.94251	Down	WRKY	GO:0005634//nucleus	GO:0043565//sequence-specific DNA binding;GO:0003700//DNA binding transcription factor activity	GO:0006351//transcription, DNA-templated	K18835//WRKY transcription factor 2	XP_018812962.1//PREDICTED: WRKY transcription factor 44-like [Juglans regia];gi|985452075|ref|XP_015386547.1|//1
BGI_novel_G001030	8.97667	0.103333	-6.4408	Down	HSF	NA	NA	NA	K09419//heat shock transcription factor, other eukaryote	OMO91685.1//Heat shock factor (HSF)-type, DNA-binding protein [Corchorus olitorius]
Maker37898	22.61	8.94	-1.33861	Down	bHLH	NA	GO:0046983//protein dimerization activity	NA	K16189//phytochrome-interacting factor 4	gi|568857781|ref|XP_006482443.1|//1;XP_006482443.1//PREDICTED: transcription factor BIM3 [Citrus sinensis];XP_006430966.1//hypothetical protein CICLE_v10012135mg [Citrus clementina]
BGI_novel_G008774	3.66333	1.10333	-1.73129	Down	C2C2-GATA	NA	NA	NA	K21630//GATA-type zinc finger protein 1	XP_012070579.1//GATA transcription factor 18 isoform X1 [Jatropha curcas]
Maker33137	97.7067	0.213333	-8.8392	Down	bHLH	NA	GO:0046983//protein dimerization activity	NA	K04733//interleukin-1 receptor-associated kinase 4 [EC:2.7.11.1];K16190//glucuronokinase [EC:2.7.1.43];K13422//transcription factor MYC2	XP_002263966.2//PREDICTED: transcription factor ABORTED MICROSPORES isoform X1 [Vitis vinifera];gi|731373016|ref|XP_010651162.1|//1
Maker33137	97.7067	0.213333	-8.8392	Down	bHLH	NA	GO:0046983//protein dimerization activity	NA	K04733//interleukin-1 receptor-associated kinase 4 [EC:2.7.11.1];K16190//glucuronokinase [EC:2.7.1.43];K13422//transcription factor MYC2	XP_002263966.2//PREDICTED: transcription factor ABORTED MICROSPORES isoform X1 [Vitis vinifera];gi|731373016|ref|XP_010651162.1|//1
BGI_novel_G002200	4.82	1.87333	-1.36343	Down	C2H2	NA	NA	NA	K20221//importin-4;K14794//ribosomal RNA-processing protein 12;K14412//alpha-1,4-fucosyltransferase [EC:2.4.1.65];K12309//beta-galactosidase [EC:3.2.1.23]	XP_021668442.1//protein SENSITIVE TO PROTON RHIZOTOXICITY 1-like [Hevea brasiliensis]
Maker40438	7.34	1.77667	-2.04661	Down	NAC	NA	NA	NA	K13126//polyadenylate-binding protein	gi|743836745|ref|XP_011025331.1|//1
Maker23426	11.6267	3.58	-1.69941	Down	MYB	NA	GO:0003677//DNA binding	NA	K09422//transcription factor MYB, plant	XP_006483206.1//PREDICTED: myb-related protein A isoform X4 [Citrus sinensis];gi|567892255|ref|XP_006438648.1|//1
Maker23426	11.6267	3.58	-1.69941	Down	MYB-related	NA	GO:0003677//DNA binding	NA	K09422//transcription factor MYB, plant	XP_006483206.1//PREDICTED: myb-related protein A isoform X4 [Citrus sinensis];gi|567892255|ref|XP_006438648.1|//1
Maker23426	11.6267	3.58	-1.69941	Down	MYB	NA	GO:0003677//DNA binding	NA	K09422//transcription factor MYB, plant	XP_006483206.1//PREDICTED: myb-related protein A isoform X4 [Citrus sinensis];gi|567892255|ref|XP_006438648.1|//1
Maker23426	11.6267	3.58	-1.69941	Down	MYB-related	NA	GO:0003677//DNA binding	NA	K09422//transcription factor MYB, plant	XP_006483206.1//PREDICTED: myb-related protein A isoform X4 [Citrus sinensis];gi|567892255|ref|XP_006438648.1|//1
Maker34428	10.4733	3.89333	-1.42764	Down	GRF	GO:0005634//nucleus	GO:0005524//ATP binding	GO:0032502//developmental process;GO:0006355//regulation of transcription, DNA-templated;GO:0006351//transcription, DNA-templated	K15601//lysine-specific demethylase 3 [EC:1.14.11.-]	gi|641828870|gb|KDO48006.1|//1;KDO48006.1//hypothetical protein CISIN_1g020051mg [Citrus sinensis]
Maker34428	10.4733	3.89333	-1.42764	Down	GRF	GO:0005634//nucleus	GO:0005524//ATP binding	GO:0032502//developmental process;GO:0006355//regulation of transcription, DNA-templated;GO:0006351//transcription, DNA-templated	K15601//lysine-specific demethylase 3 [EC:1.14.11.-]	gi|641828870|gb|KDO48006.1|//1;KDO48006.1//hypothetical protein CISIN_1g020051mg [Citrus sinensis]
Maker01764	12.5767	42.5833	1.75954	Up	C2H2	NA	GO:0008270//zinc ion binding;GO:0003676//nucleic acid binding	NA	NA	XP_006489935.1//PREDICTED: zinc finger AN1 and C2H2 domain-containing stress-associated protein 11 [Citrus sinensis];gi|568873628|ref|XP_006489935.1|//1
Maker01764	12.5767	42.5833	1.75954	Up	C2H2	NA	GO:0008270//zinc ion binding;GO:0003676//nucleic acid binding	NA	NA	XP_006489935.1//PREDICTED: zinc finger AN1 and C2H2 domain-containing stress-associated protein 11 [Citrus sinensis];gi|568873628|ref|XP_006489935.1|//1
Maker01244	9.71	2.15667	-2.17067	Down	mTERF	NA	GO:0003690//double-stranded DNA binding	GO:0006355//regulation of transcription, DNA-templated	K15032//mTERF domain-containing protein, mitochondrial	OVA19283.1//Mitochodrial transcription termination factor-related [Macleaya cordata];gi|567916053|ref|XP_006450033.1|//1;XP_006450033.1//hypothetical protein CICLE_v10013933mg [Citrus clementina]
Maker01244	9.71	2.15667	-2.17067	Down	mTERF	NA	GO:0003690//double-stranded DNA binding	GO:0006355//regulation of transcription, DNA-templated	K15032//mTERF domain-containing protein, mitochondrial	OVA19283.1//Mitochodrial transcription termination factor-related [Macleaya cordata];gi|567916053|ref|XP_006450033.1|//1;XP_006450033.1//hypothetical protein CICLE_v10013933mg [Citrus clementina]
Maker01244	9.71	2.15667	-2.17067	Down	mTERF	NA	GO:0003690//double-stranded DNA binding	GO:0006355//regulation of transcription, DNA-templated	K15032//mTERF domain-containing protein, mitochondrial	OVA19283.1//Mitochodrial transcription termination factor-related [Macleaya cordata];gi|567916053|ref|XP_006450033.1|//1;XP_006450033.1//hypothetical protein CICLE_v10013933mg [Citrus clementina]
Maker39608	3.43667	0.583333	-2.55862	Down	NAC	GO:0005634//nucleus	GO:0003677//DNA binding	GO:0006355//regulation of transcription, DNA-templated;GO:0006351//transcription, DNA-templated	K12862//pleiotropic regulator 1;K13126//polyadenylate-binding protein;K03094//S-phase kinase-associated protein 1	gi|255571750|ref|XP_002526818.1|//1;OMO68697.1//No apical meristem (NAM) protein, partial [Corchorus capsularis]
BGI_novel_G011194	8.81333	3.46333	-1.34753	Down	bHLH	NA	NA	NA	K13422//transcription factor MYC2	XP_006449491.1//hypothetical protein CICLE_v10016289mg [Citrus clementina]
Maker42171	2.85333	1.08333	-1.39717	Down	C2H2	NA	GO:0003676//nucleic acid binding	NA	NA	gi|567892577|ref|XP_006438809.1|//1;KDO83101.1//hypothetical protein CISIN_1g041528mg [Citrus sinensis]
Maker42171	2.85333	1.08333	-1.39717	Down	C2H2	NA	GO:0003676//nucleic acid binding	NA	NA	gi|567892577|ref|XP_006438809.1|//1;KDO83101.1//hypothetical protein CISIN_1g041528mg [Citrus sinensis]
Maker05538	33.27	11.6667	-1.51183	Down	FHA	NA	NA	NA	K13108//smad nuclear-interacting protein 1	gi|568882238|ref|XP_006493946.1|//1
BGI_novel_G010357	3.09333	0.0233333	-7.05063	Down	MADS	NA	NA	NA	K00423//L-ascorbate oxidase [EC:1.10.3.3]	XP_022151428.1//uncharacterized protein LOC111019363 [Momordica charantia]
BGI_novel_G008210	14.0967	0.326667	-5.43139	Down	AP2-EREBP	NA	NA	NA	K09285//AP2-like factor, ANT lineage	XP_021276925.1//AP2-like ethylene-responsive transcription factor At1g16060 [Herrania umbratica]
BGI_novel_G012120	3.52667	0.106667	-5.04712	Down	GRAS	NA	NA	NA	K14777//ATP-dependent RNA helicase DDX47/RRP3 [EC:3.6.4.13];K14494//DELLA protein	XP_006452128.1//hypothetical protein CICLE_v10007843mg [Citrus clementina]
BGI_novel_G008763	8.21333	43.2933	2.39811	Up	TUB	NA	NA	NA	K19600//tubby-related protein 1	OMO56942.1//hypothetical protein CCACVL1_26156 [Corchorus capsularis]
BGI_novel_G010600	2.54667	0.27	-3.23758	Down	MYB	NA	NA	NA	K09422//transcription factor MYB, plant	XP_019228680.1//PREDICTED: myb-related protein 308-like [Nicotiana attenuata]
BGI_novel_G010600	2.54667	0.27	-3.23758	Down	MYB-related	NA	NA	NA	K09422//transcription factor MYB, plant	XP_019228680.1//PREDICTED: myb-related protein 308-like [Nicotiana attenuata]
BGI_novel_G011443	0.196667	1.43333	2.86555	Up	ABI3VP1	NA	NA	NA	NA	XP_021283210.1//LOW QUALITY PROTEIN: protein NUCLEAR FUSION DEFECTIVE 4-like [Herrania umbratica]
Maker44743	6.02333	0.996667	-2.59538	Down	bHLH	NA	GO:0046983//protein dimerization activity	NA	K01772//protoporphyrin/coproporphyrin ferrochelatase [EC:4.99.1.1 4.99.1.9];K13422//transcription factor MYC2	APP94124.1//bHLH3 [Litchi chinensis];gi|590678250|ref|XP_007040248.1|//1
Maker44743	6.02333	0.996667	-2.59538	Down	bHLH	NA	GO:0046983//protein dimerization activity	NA	K01772//protoporphyrin/coproporphyrin ferrochelatase [EC:4.99.1.1 4.99.1.9];K13422//transcription factor MYC2	APP94124.1//bHLH3 [Litchi chinensis];gi|590678250|ref|XP_007040248.1|//1
Maker44743	6.02333	0.996667	-2.59538	Down	bHLH	NA	GO:0046983//protein dimerization activity	NA	K01772//protoporphyrin/coproporphyrin ferrochelatase [EC:4.99.1.1 4.99.1.9];K13422//transcription factor MYC2	APP94124.1//bHLH3 [Litchi chinensis];gi|590678250|ref|XP_007040248.1|//1
Maker05359	6.29333	2.22333	-1.5011	Down	mTERF	NA	GO:0003690//double-stranded DNA binding	GO:0006355//regulation of transcription, DNA-templated	K15032//mTERF domain-containing protein, mitochondrial	gi|567859444|ref|XP_006422376.1|//1;XP_006422376.1//hypothetical protein CICLE_v10028825mg [Citrus clementina]
Maker05359	6.29333	2.22333	-1.5011	Down	mTERF	NA	GO:0003690//double-stranded DNA binding	GO:0006355//regulation of transcription, DNA-templated	K15032//mTERF domain-containing protein, mitochondrial	gi|567859444|ref|XP_006422376.1|//1;XP_006422376.1//hypothetical protein CICLE_v10028825mg [Citrus clementina]
Maker39315	6.92	1.09	-2.66644	Down	GRF	GO:0005634//nucleus	GO:0005524//ATP binding	GO:0032502//developmental process;GO:0006355//regulation of transcription, DNA-templated;GO:0006351//transcription, DNA-templated	K15601//lysine-specific demethylase 3 [EC:1.14.11.-]	gi|641860179|gb|KDO78868.1|//1
Maker15438	16.3	3.5	-2.21945	Down	FAR1	NA	GO:0008270//zinc ion binding	GO:0006355//regulation of transcription, DNA-templated	K17604//zinc finger SWIM domain-containing protein 3	XP_021284700.1//protein FAR1-RELATED SEQUENCE 5-like [Herrania umbratica];gi|590672446|ref|XP_007038614.1|//1
Maker15438	16.3	3.5	-2.21945	Down	FAR1	NA	GO:0008270//zinc ion binding	GO:0006355//regulation of transcription, DNA-templated	K17604//zinc finger SWIM domain-containing protein 3	XP_021284700.1//protein FAR1-RELATED SEQUENCE 5-like [Herrania umbratica];gi|590672446|ref|XP_007038614.1|//1
BGI_novel_G008136	4.9	0.89	-2.4609	Down	AP2-EREBP	NA	NA	NA	K13434//pathogenesis-related genes transcriptional activator PTI6;K09286//EREBP-like factor	XP_021806439.1//ethylene-responsive transcription factor WIN1 [Prunus avium]
Maker09060	10.0467	3.03333	-1.72774	Down	MYB	NA	NA	NA	K09422//transcription factor MYB, plant;K03255//protein TIF31	XP_010654465.1//PREDICTED: uncharacterized protein LOC100263481 isoform X6 [Vitis vinifera];gi|731401898|ref|XP_010654465.1|//1
Maker09060	10.0467	3.03333	-1.72774	Down	MYB-related	NA	NA	NA	K09422//transcription factor MYB, plant;K03255//protein TIF31	XP_010654465.1//PREDICTED: uncharacterized protein LOC100263481 isoform X6 [Vitis vinifera];gi|731401898|ref|XP_010654465.1|//1
Maker09060	10.0467	3.03333	-1.72774	Down	MYB	NA	NA	NA	K09422//transcription factor MYB, plant;K03255//protein TIF31	XP_010654465.1//PREDICTED: uncharacterized protein LOC100263481 isoform X6 [Vitis vinifera];gi|731401898|ref|XP_010654465.1|//1
Maker09060	10.0467	3.03333	-1.72774	Down	MYB-related	NA	NA	NA	K09422//transcription factor MYB, plant;K03255//protein TIF31	XP_010654465.1//PREDICTED: uncharacterized protein LOC100263481 isoform X6 [Vitis vinifera];gi|731401898|ref|XP_010654465.1|//1
Maker00628	18.7133	8.35667	-1.16307	Down	bHLH	NA	GO:0046983//protein dimerization activity	NA	K16189//phytochrome-interacting factor 4;K12126//phytochrome-interacting factor 3	XP_006485716.1//PREDICTED: transcription factor BIM1 [Citrus sinensis];gi|802653985|ref|XP_012080442.1|//1;XP_012080442.1//transcription factor BIM1 isoform X2 [Jatropha curcas]
Maker00628	18.7133	8.35667	-1.16307	Down	bHLH	NA	GO:0046983//protein dimerization activity	NA	K16189//phytochrome-interacting factor 4;K12126//phytochrome-interacting factor 3	XP_006485716.1//PREDICTED: transcription factor BIM1 [Citrus sinensis];gi|802653985|ref|XP_012080442.1|//1;XP_012080442.1//transcription factor BIM1 isoform X2 [Jatropha curcas]
Maker00628	18.7133	8.35667	-1.16307	Down	bHLH	NA	GO:0046983//protein dimerization activity	NA	K16189//phytochrome-interacting factor 4;K12126//phytochrome-interacting factor 3	XP_006485716.1//PREDICTED: transcription factor BIM1 [Citrus sinensis];gi|802653985|ref|XP_012080442.1|//1;XP_012080442.1//transcription factor BIM1 isoform X2 [Jatropha curcas]
Maker47181	1.16333	0.206667	-2.49289	Down	AP2-EREBP	GO:0005634//nucleus	GO:0003677//DNA binding;GO:0043565//sequence-specific DNA binding;GO:0044212//transcription regulatory region DNA binding;GO:0003700//DNA binding transcription factor activity	GO:0006351//transcription, DNA-templated;GO:0045893//positive regulation of transcription, DNA-templated	K09286//EREBP-like factor	gi|590636361|ref|XP_007028832.1|//1
Maker29854	17.9333	8.45333	-1.08505	Down	C2H2	NA	GO:0046872//metal ion binding;GO:0003676//nucleic acid binding	NA	K14794//ribosomal RNA-processing protein 12;K15340//DNA cross-link repair 1A protein;K12309//beta-galactosidase [EC:3.2.1.23]	XP_021691809.1//protein indeterminate-domain 5, chloroplastic-like [Hevea brasiliensis];gi|743939723|ref|XP_011014313.1|//1
Maker29854	17.9333	8.45333	-1.08505	Down	C2H2	NA	GO:0046872//metal ion binding;GO:0003676//nucleic acid binding	NA	K14794//ribosomal RNA-processing protein 12;K15340//DNA cross-link repair 1A protein;K12309//beta-galactosidase [EC:3.2.1.23]	XP_021691809.1//protein indeterminate-domain 5, chloroplastic-like [Hevea brasiliensis];gi|743939723|ref|XP_011014313.1|//1
Maker29854	17.9333	8.45333	-1.08505	Down	C2H2	NA	GO:0046872//metal ion binding;GO:0003676//nucleic acid binding	NA	K14794//ribosomal RNA-processing protein 12;K15340//DNA cross-link repair 1A protein;K12309//beta-galactosidase [EC:3.2.1.23]	XP_021691809.1//protein indeterminate-domain 5, chloroplastic-like [Hevea brasiliensis];gi|743939723|ref|XP_011014313.1|//1
Maker40019	23.3667	5.21	-2.1651	Down	SBP	GO:0005634//nucleus	GO:0046872//metal ion binding;GO:0003677//DNA binding	NA	K20641//Rho GTPase-activating protein 20;K13415//protein brassinosteroid insensitive 1 [EC:2.7.10.1 2.7.11.1]	gi|590668922|ref|XP_007037628.1|//1;XP_021286139.1//squamosa promoter-binding-like protein 6 [Herrania umbratica]
Maker40019	23.3667	5.21	-2.1651	Down	SBP	GO:0005634//nucleus	GO:0046872//metal ion binding;GO:0003677//DNA binding	NA	K20641//Rho GTPase-activating protein 20;K13415//protein brassinosteroid insensitive 1 [EC:2.7.10.1 2.7.11.1]	gi|590668922|ref|XP_007037628.1|//1;XP_021286139.1//squamosa promoter-binding-like protein 6 [Herrania umbratica]
Maker40019	23.3667	5.21	-2.1651	Down	SBP	GO:0005634//nucleus	GO:0046872//metal ion binding;GO:0003677//DNA binding	NA	K20641//Rho GTPase-activating protein 20;K13415//protein brassinosteroid insensitive 1 [EC:2.7.10.1 2.7.11.1]	gi|590668922|ref|XP_007037628.1|//1;XP_021286139.1//squamosa promoter-binding-like protein 6 [Herrania umbratica]
Maker40019	23.3667	5.21	-2.1651	Down	SBP	GO:0005634//nucleus	GO:0046872//metal ion binding;GO:0003677//DNA binding	NA	K20641//Rho GTPase-activating protein 20;K13415//protein brassinosteroid insensitive 1 [EC:2.7.10.1 2.7.11.1]	gi|590668922|ref|XP_007037628.1|//1;XP_021286139.1//squamosa promoter-binding-like protein 6 [Herrania umbratica]
BGI_novel_G000582	3.75333	1.35333	-1.47166	Down	PLATZ	NA	NA	NA	NA	XP_002527532.1//PREDICTED: uncharacterized protein LOC8272293 [Ricinus communis]
BGI_novel_G007504	3.91	0.01	-8.61102	Down	MYB	NA	NA	NA	K09422//transcription factor MYB, plant	XP_006383320.1//hypothetical protein POPTR_0005s14480g [Populus trichocarpa]
BGI_novel_G007504	3.91	0.01	-8.61102	Down	MYB-related	NA	NA	NA	K09422//transcription factor MYB, plant	XP_006383320.1//hypothetical protein POPTR_0005s14480g [Populus trichocarpa]
Maker22950	1.41	0.253333	-2.47659	Down	bHLH	NA	GO:0003677//DNA binding;GO:0046983//protein dimerization activity	NA	K13422//transcription factor MYC2	gi|567858222|ref|XP_006421794.1|//1
Maker33685	5.35	0.936667	-2.51393	Down	C3H	NA	GO:0046872//metal ion binding	NA	NA	gi|568843852|ref|XP_006475812.1|//1;XP_006475812.1//PREDICTED: zinc finger CCCH domain-containing protein 34-like [Citrus sinensis]
Maker33685	5.35	0.936667	-2.51393	Down	C3H	NA	GO:0046872//metal ion binding	NA	NA	gi|568843852|ref|XP_006475812.1|//1;XP_006475812.1//PREDICTED: zinc finger CCCH domain-containing protein 34-like [Citrus sinensis]
Maker12892	1.89333	0.236667	-3	Down	LOB	NA	NA	NA	K13944//LOB domain-containing protein 16;K21994//LOB domain-containing protein 18	gi|470144123|ref|XP_004307714.1|//1
Maker44056	8.49	1.48333	-2.51692	Down	TIG	GO:0005634//nucleus	GO:0003677//DNA binding	NA	K21596//calmodulin-binding transcription activator	KDO81859.1//hypothetical protein CISIN_1g044976mg [Citrus sinensis];XP_006484134.1//PREDICTED: calmodulin-binding transcription activator 4 isoform X2 [Citrus sinensis];gi|567890965|ref|XP_006438003.1|//1
Maker44056	8.49	1.48333	-2.51692	Down	CAMTA	GO:0005634//nucleus	GO:0003677//DNA binding	NA	K21596//calmodulin-binding transcription activator	KDO81859.1//hypothetical protein CISIN_1g044976mg [Citrus sinensis];XP_006484134.1//PREDICTED: calmodulin-binding transcription activator 4 isoform X2 [Citrus sinensis];gi|567890965|ref|XP_006438003.1|//1
Maker44056	8.49	1.48333	-2.51692	Down	TIG	GO:0005634//nucleus	GO:0003677//DNA binding	NA	K21596//calmodulin-binding transcription activator	KDO81859.1//hypothetical protein CISIN_1g044976mg [Citrus sinensis];XP_006484134.1//PREDICTED: calmodulin-binding transcription activator 4 isoform X2 [Citrus sinensis];gi|567890965|ref|XP_006438003.1|//1
Maker44056	8.49	1.48333	-2.51692	Down	CAMTA	GO:0005634//nucleus	GO:0003677//DNA binding	NA	K21596//calmodulin-binding transcription activator	KDO81859.1//hypothetical protein CISIN_1g044976mg [Citrus sinensis];XP_006484134.1//PREDICTED: calmodulin-binding transcription activator 4 isoform X2 [Citrus sinensis];gi|567890965|ref|XP_006438003.1|//1
Maker44056	8.49	1.48333	-2.51692	Down	TIG	GO:0005634//nucleus	GO:0003677//DNA binding	NA	K21596//calmodulin-binding transcription activator	KDO81859.1//hypothetical protein CISIN_1g044976mg [Citrus sinensis];XP_006484134.1//PREDICTED: calmodulin-binding transcription activator 4 isoform X2 [Citrus sinensis];gi|567890965|ref|XP_006438003.1|//1
Maker05524	57.4733	26.7933	-1.10102	Down	MADS	GO:0005634//nucleus	GO:0003700//DNA binding transcription factor activity	NA	K09264//MADS-box transcription factor, plant	XP_006478208.1//PREDICTED: agamous-like MADS-box protein AGL11 isoform X3 [Citrus sinensis];gi|567898196|ref|XP_006441586.1|//1
Maker03939	56.3767	7.48	-2.91399	Down	GRF	GO:0005634//nucleus;GO:0016021//integral component of membrane	GO:0005524//ATP binding	GO:0032502//developmental process;GO:0006355//regulation of transcription, DNA-templated;GO:0006351//transcription, DNA-templated	K15601//lysine-specific demethylase 3 [EC:1.14.11.-]	gi|568880570|ref|XP_006493185.1|//1;XP_018842782.1//PREDICTED: growth-regulating factor 7-like isoform X1 [Juglans regia]
Maker03939	56.3767	7.48	-2.91399	Down	GRF	GO:0005634//nucleus;GO:0016021//integral component of membrane	GO:0005524//ATP binding	GO:0032502//developmental process;GO:0006355//regulation of transcription, DNA-templated;GO:0006351//transcription, DNA-templated	K15601//lysine-specific demethylase 3 [EC:1.14.11.-]	gi|568880570|ref|XP_006493185.1|//1;XP_018842782.1//PREDICTED: growth-regulating factor 7-like isoform X1 [Juglans regia]
BGI_novel_G008709	2.45667	0.61	-2.00982	Down	WRKY	NA	NA	NA	K13424//WRKY transcription factor 33	AEO31478.2//WRKY transcription factor 17 [Dimocarpus longan]
Maker40228	4.71667	1.38	-1.7731	Down	FAR1	NA	GO:0008270//zinc ion binding	GO:0006355//regulation of transcription, DNA-templated	K13963//serpin B;K17604//zinc finger SWIM domain-containing protein 3	XP_006486554.1//PREDICTED: protein FAR1-RELATED SEQUENCE 5 [Citrus sinensis];gi|568866421|ref|XP_006486554.1|//1
Maker40228	4.71667	1.38	-1.7731	Down	FAR1	NA	GO:0008270//zinc ion binding	GO:0006355//regulation of transcription, DNA-templated	K13963//serpin B;K17604//zinc finger SWIM domain-containing protein 3	XP_006486554.1//PREDICTED: protein FAR1-RELATED SEQUENCE 5 [Citrus sinensis];gi|568866421|ref|XP_006486554.1|//1
Maker13619	20.8033	1.97333	-3.39811	Down	bHLH	NA	GO:0046983//protein dimerization activity	NA	K04733//interleukin-1 receptor-associated kinase 4 [EC:2.7.11.1];K12126//phytochrome-interacting factor 3	XP_006473302.1//PREDICTED: transcription factor SPATULA-like isoform X2 [Citrus sinensis];gi|568838606|ref|XP_006473301.1|//1
Maker13619	20.8033	1.97333	-3.39811	Down	bHLH	NA	GO:0046983//protein dimerization activity	NA	K04733//interleukin-1 receptor-associated kinase 4 [EC:2.7.11.1];K12126//phytochrome-interacting factor 3	XP_006473302.1//PREDICTED: transcription factor SPATULA-like isoform X2 [Citrus sinensis];gi|568838606|ref|XP_006473301.1|//1
BGI_novel_G012832	4.91333	0.906667	-2.43806	Down	OFP	NA	NA	NA	K01870//isoleucyl-tRNA synthetase [EC:6.1.1.5]	XP_021800480.1//transcription repressor OFP13 [Prunus avium]
Maker10698	0.98	2.33	1.24948	Up	WRKY	GO:0005634//nucleus	GO:0043565//sequence-specific DNA binding;GO:0003700//DNA binding transcription factor activity	GO:0006351//transcription, DNA-templated	K18835//WRKY transcription factor 2	gi|985452075|ref|XP_015386547.1|//1
BGI_novel_G015695	3.02333	0.103333	-4.87076	Down	TCP	NA	NA	NA	K16221//transcription factor TCP21 (protein CCA1 HIKING EXPEDITION)	XP_006484165.1//PREDICTED: transcription factor TCP20-like [Citrus sinensis]
Maker38333	10.1867	25.7333	1.33696	Up	LOB	NA	NA	NA	K13944//LOB domain-containing protein 16;K21994//LOB domain-containing protein 18	gi|590570016|ref|XP_007011230.1|//1
Maker09943	14.1167	4.93667	-1.51579	Down	SBP	GO:0005634//nucleus	GO:0046872//metal ion binding;GO:0003677//DNA binding	NA	K20641//Rho GTPase-activating protein 20;K13415//protein brassinosteroid insensitive 1 [EC:2.7.10.1 2.7.11.1]	gi|764616649|ref|XP_004304380.2|//1;XP_021283494.1//squamosa promoter-binding-like protein 9 [Herrania umbratica]
Maker09943	14.1167	4.93667	-1.51579	Down	SBP	GO:0005634//nucleus	GO:0046872//metal ion binding;GO:0003677//DNA binding	NA	K20641//Rho GTPase-activating protein 20;K13415//protein brassinosteroid insensitive 1 [EC:2.7.10.1 2.7.11.1]	gi|764616649|ref|XP_004304380.2|//1;XP_021283494.1//squamosa promoter-binding-like protein 9 [Herrania umbratica]
BGI_novel_G013260	27.32	10.3833	-1.39569	Down	HB	NA	NA	NA	K16670//homeobox protein Meis2;K15613//homeobox protein Meis1	XP_021294108.1//homeobox protein SBH1 isoform X2 [Herrania umbratica]
BGI_novel_G011178	23.48	3.28	-2.83966	Down	AP2-EREBP	NA	NA	NA	K09286//EREBP-like factor	XP_017978766.1//PREDICTED: ethylene-responsive transcription factor 12 [Theobroma cacao]
Maker36469	13.8767	46.53	1.7455	Up	TAZ	GO:0005634//nucleus;GO:0005737//cytoplasm;GO:0019005//SCF ubiquitin ligase complex	GO:0004402//histone acetyltransferase activity;GO:0031625//ubiquitin protein ligase binding;GO:0008270//zinc ion binding;GO:0003712//transcription cofactor activity	GO:0043161//proteasome-mediated ubiquitin-dependent protein catabolic process;GO:0030162//regulation of proteolysis;GO:0006355//regulation of transcription, DNA-templated;GO:0042787//protein ubiquitination involved in ubiquitin-dependent protein catabolic process	K10523//speckle-type POZ protein;K04498//E1A/CREB-binding protein [EC:2.3.1.48];K02987//small subunit ribosomal protein S4e	gi|567899300|ref|XP_006442138.1|//1;XP_006442138.1//hypothetical protein CICLE_v10020409mg [Citrus clementina]
Maker36469	13.8767	46.53	1.7455	Up	TAZ	GO:0005634//nucleus;GO:0005737//cytoplasm;GO:0019005//SCF ubiquitin ligase complex	GO:0004402//histone acetyltransferase activity;GO:0031625//ubiquitin protein ligase binding;GO:0008270//zinc ion binding;GO:0003712//transcription cofactor activity	GO:0043161//proteasome-mediated ubiquitin-dependent protein catabolic process;GO:0030162//regulation of proteolysis;GO:0006355//regulation of transcription, DNA-templated;GO:0042787//protein ubiquitination involved in ubiquitin-dependent protein catabolic process	K10523//speckle-type POZ protein;K04498//E1A/CREB-binding protein [EC:2.3.1.48];K02987//small subunit ribosomal protein S4e	gi|567899300|ref|XP_006442138.1|//1;XP_006442138.1//hypothetical protein CICLE_v10020409mg [Citrus clementina]
Maker38149	4.28333	0.596667	-2.84374	Down	CPP	NA	NA	NA	K21776//protein lin-54	KDO42236.1//hypothetical protein CISIN_1g007469mg [Citrus sinensis];XP_006451190.1//hypothetical protein CICLE_v10007795mg [Citrus clementina];gi|568843510|ref|XP_006475649.1|//1
Maker38149	4.28333	0.596667	-2.84374	Down	CPP	NA	NA	NA	K21776//protein lin-54	KDO42236.1//hypothetical protein CISIN_1g007469mg [Citrus sinensis];XP_006451190.1//hypothetical protein CICLE_v10007795mg [Citrus clementina];gi|568843510|ref|XP_006475649.1|//1
Maker38149	4.28333	0.596667	-2.84374	Down	CPP	NA	NA	NA	K21776//protein lin-54	KDO42236.1//hypothetical protein CISIN_1g007469mg [Citrus sinensis];XP_006451190.1//hypothetical protein CICLE_v10007795mg [Citrus clementina];gi|568843510|ref|XP_006475649.1|//1
BGI_novel_G000312	4.64	0.696667	-2.73558	Down	HSF	NA	NA	NA	K09419//heat shock transcription factor, other eukaryote	XP_011033345.1//PREDICTED: heat stress transcription factor B-3-like [Populus euphratica]
Maker23694	2.83667	0.636667	-2.15559	Down	OFP	NA	NA	NA	NA	gi|595806483|ref|XP_007202454.1|//1
Maker35865	7.35	17.2267	1.22883	Up	PLATZ	NA	NA	NA	NA	gi|567871689|ref|XP_006428434.1|//1;XP_012477752.1//PREDICTED: uncharacterized protein LOC105793387 [Gossypium raimondii]
Maker35865	7.35	17.2267	1.22883	Up	PLATZ	NA	NA	NA	NA	gi|567871689|ref|XP_006428434.1|//1;XP_012477752.1//PREDICTED: uncharacterized protein LOC105793387 [Gossypium raimondii]
Maker26096	1.5	0.53	-1.5009	Down	Trihelix	GO:0005634//nucleus	GO:0000981//RNA polymerase II transcription factor activity, sequence-specific DNA binding;GO:0043565//sequence-specific DNA binding;GO:0003700//DNA binding transcription factor activity	NA	NA	gi|224087762|ref|XP_002308224.1|//1
Maker28382	92.0733	26.36	-1.80443	Down	C3H	NA	GO:0003723//RNA binding;GO:0046872//metal ion binding	NA	NA	XP_021615462.1//zinc finger CCCH domain-containing protein 22-like isoform X1 [Manihot esculenta];gi|590584263|ref|XP_007015130.1|//1
Maker26122	9.43667	21.8667	1.21238	Up	bHLH	NA	NA	NA	K16189//phytochrome-interacting factor 4;K04733//interleukin-1 receptor-associated kinase 4 [EC:2.7.11.1];K11253//histone H3;K07953//GTP-binding protein SAR1 [EC:3.6.5.-]	gi|590703562|ref|XP_007046908.1|//1;XP_007046905.2//PREDICTED: transcription factor HBI1 isoform X1 [Theobroma cacao];XP_017969936.1//PREDICTED: transcription factor HBI1 isoform X2 [Theobroma cacao]
Maker26122	9.43667	21.8667	1.21238	Up	bHLH	NA	NA	NA	K16189//phytochrome-interacting factor 4;K04733//interleukin-1 receptor-associated kinase 4 [EC:2.7.11.1];K11253//histone H3;K07953//GTP-binding protein SAR1 [EC:3.6.5.-]	gi|590703562|ref|XP_007046908.1|//1;XP_007046905.2//PREDICTED: transcription factor HBI1 isoform X1 [Theobroma cacao];XP_017969936.1//PREDICTED: transcription factor HBI1 isoform X2 [Theobroma cacao]
Maker26122	9.43667	21.8667	1.21238	Up	bHLH	NA	NA	NA	K16189//phytochrome-interacting factor 4;K04733//interleukin-1 receptor-associated kinase 4 [EC:2.7.11.1];K11253//histone H3;K07953//GTP-binding protein SAR1 [EC:3.6.5.-]	gi|590703562|ref|XP_007046908.1|//1;XP_007046905.2//PREDICTED: transcription factor HBI1 isoform X1 [Theobroma cacao];XP_017969936.1//PREDICTED: transcription factor HBI1 isoform X2 [Theobroma cacao]
Maker26122	9.43667	21.8667	1.21238	Up	bHLH	NA	NA	NA	K16189//phytochrome-interacting factor 4;K04733//interleukin-1 receptor-associated kinase 4 [EC:2.7.11.1];K11253//histone H3;K07953//GTP-binding protein SAR1 [EC:3.6.5.-]	gi|590703562|ref|XP_007046908.1|//1;XP_007046905.2//PREDICTED: transcription factor HBI1 isoform X1 [Theobroma cacao];XP_017969936.1//PREDICTED: transcription factor HBI1 isoform X2 [Theobroma cacao]
Maker00209	7.41667	2.96667	-1.32193	Down	MYB	GO:0000126//transcription factor TFIIIB complex	GO:0001026//TFIIIB-type transcription factor activity;GO:0003677//DNA binding	GO:0006383//transcription from RNA polymerase III promoter	K15198//transcription factor TFIIIB component B''	gi|568867853|ref|XP_006487244.1|//1;XP_006423360.1//hypothetical protein CICLE_v10027900mg [Citrus clementina];XP_006423357.1//hypothetical protein CICLE_v10027900mg [Citrus clementina]
Maker00209	7.41667	2.96667	-1.32193	Down	MYB-related	GO:0000126//transcription factor TFIIIB complex	GO:0001026//TFIIIB-type transcription factor activity;GO:0003677//DNA binding	GO:0006383//transcription from RNA polymerase III promoter	K15198//transcription factor TFIIIB component B''	gi|568867853|ref|XP_006487244.1|//1;XP_006423360.1//hypothetical protein CICLE_v10027900mg [Citrus clementina];XP_006423357.1//hypothetical protein CICLE_v10027900mg [Citrus clementina]
Maker00209	7.41667	2.96667	-1.32193	Down	MYB	GO:0000126//transcription factor TFIIIB complex	GO:0001026//TFIIIB-type transcription factor activity;GO:0003677//DNA binding	GO:0006383//transcription from RNA polymerase III promoter	K15198//transcription factor TFIIIB component B''	gi|568867853|ref|XP_006487244.1|//1;XP_006423360.1//hypothetical protein CICLE_v10027900mg [Citrus clementina];XP_006423357.1//hypothetical protein CICLE_v10027900mg [Citrus clementina]
Maker00209	7.41667	2.96667	-1.32193	Down	MYB-related	GO:0000126//transcription factor TFIIIB complex	GO:0001026//TFIIIB-type transcription factor activity;GO:0003677//DNA binding	GO:0006383//transcription from RNA polymerase III promoter	K15198//transcription factor TFIIIB component B''	gi|568867853|ref|XP_006487244.1|//1;XP_006423360.1//hypothetical protein CICLE_v10027900mg [Citrus clementina];XP_006423357.1//hypothetical protein CICLE_v10027900mg [Citrus clementina]
Maker00209	7.41667	2.96667	-1.32193	Down	MYB	GO:0000126//transcription factor TFIIIB complex	GO:0001026//TFIIIB-type transcription factor activity;GO:0003677//DNA binding	GO:0006383//transcription from RNA polymerase III promoter	K15198//transcription factor TFIIIB component B''	gi|568867853|ref|XP_006487244.1|//1;XP_006423360.1//hypothetical protein CICLE_v10027900mg [Citrus clementina];XP_006423357.1//hypothetical protein CICLE_v10027900mg [Citrus clementina]
Maker00209	7.41667	2.96667	-1.32193	Down	MYB-related	GO:0000126//transcription factor TFIIIB complex	GO:0001026//TFIIIB-type transcription factor activity;GO:0003677//DNA binding	GO:0006383//transcription from RNA polymerase III promoter	K15198//transcription factor TFIIIB component B''	gi|568867853|ref|XP_006487244.1|//1;XP_006423360.1//hypothetical protein CICLE_v10027900mg [Citrus clementina];XP_006423357.1//hypothetical protein CICLE_v10027900mg [Citrus clementina]
Maker00209	7.41667	2.96667	-1.32193	Down	MYB	GO:0000126//transcription factor TFIIIB complex	GO:0001026//TFIIIB-type transcription factor activity;GO:0003677//DNA binding	GO:0006383//transcription from RNA polymerase III promoter	K15198//transcription factor TFIIIB component B''	gi|568867853|ref|XP_006487244.1|//1;XP_006423360.1//hypothetical protein CICLE_v10027900mg [Citrus clementina];XP_006423357.1//hypothetical protein CICLE_v10027900mg [Citrus clementina]
[truncated: 628 more rows]

## Sheet: stage2-VS-stage3.NOIseq_Method.
GeneID	stage2-Expression	stage3-Expression	log2FoldChange(stage3/stage2)	Up/Down-Regulation(stage3/stage2)	TF_family	Cellular Component	Molecular Function	Biological Process	Kegg Orthology	Nr Description
[truncated: 331 more rows]

## Sheet: stage3-VS-stage4.NOIseq_Method.
GeneID	stage3-Expression	stage4-Expression	log2FoldChange(stage4/stage3)	Up/Down-Regulation(stage4/stage3)	TF_family	Cellular Component	Molecular Function	Biological Process	Kegg Orthology	Nr Description
[truncated: 1,208 more rows]
