# Supplementary material for: Integrative analysis of transcriptome and proteome revealed nectary and nectar traits in the plant-pollinator interaction of Nitraria tangutorum Bobrov
Source: BMC Plant Biol. 2021 May 22;21:230. doi: 10.1186/s12870-021-03002-9 (PMC8140516; doi:10.1186/s12870-021-03002-9)
Supplement: Supplementary file 8 — Additional file 8: Supplemental Table 3. Floral nectar proteins of N. tangutorum annotated by LC-MS/MS after 1-D gel electrophoresis [file 12870_2021_3002_MOESM8_ESM.xlsx]

## Sheet: sheet1
Supplemental Table 3. Floral nectar proteins of N. tangutorum annotated by LC-MS/MS after 1-D gel electrophoresis.
Band	Protein name	Protein accession numbers	Protein molecular weight (Da)	Hit peptides
Band 1	2,3-bisphosphoglycerate-independent phosphoglycerate mutase OS=Zea mays PE=1 SV=1	P30792	60620.2	GVDAQIASGGGR
				SALEAVK
	Probable phosphoglucomutase, cytoplasmic 2 OS=Arabidopsis thaliana GN=At1g70730 PE=2 SV=1	Q9SGC1	63483.5	LSGTGSEGATIR
				MQEFTGR
	Probable inactive purple acid phosphatase 27 OS=Arabidopsis thaliana GN=PAP27 PE=2 SV=1	Q5MAU8	68898.2	SPAGTLTFTR
				SSPYPGQDSLQR
				VIIFGDMGK
	V-type proton ATPase catalytic subunit A OS=Beta vulgaris PE=2 SV=1	Q39442	68733	LAADTPLLTGQR
				LAEMPADSGYPAYLAAR
				TTLVANTSNMPVAAR
	L-ascorbate oxidase homolog OS=GN=Bp10 PE=2 SV=1	Q00624	62131	KNYNLLDAVSR
				NYNLLDAVSR
Band 2	Glucose-6-phosphate isomerase 1, chloroplastic OS=Arabidopsis thaliana GN=PGI1 PE=1 SV=1	Q8H103	67050.6	IEGWLAR
				IKPPSSPEGR
				QGVAITQENSLLDNTAR
	Glutathione reductase, chloroplastic (Fragment) OS=Nicotiana tabacum GN=GOR PE=1 SV=1	P80461	60036.8	ATISGLPDR
				INLTPVALMEGGALAK
				NLGLETVGVK
				TSVPSIWAVGDVTDR
	Pectinesterase/pectinesterase inhibitor PPE8B OS=Prunus persica PE=2 SV=1	Q43062	57398.2	SATFAVSGR
				SDSDLSVFYR
	Protein disulfide-isomerase OS=Ricinus communis PE=2 SV=1	Q43116	55562	KSEPIPEVNNEPVK
				SEPIPEVNNEPVK
Band 3	Enolase OS=Solanum lycopersicum GN=PGH1 PE=2 SV=1	P26300	47798.9	AAVPSGASTGIYEALELR
				DGGSDYLGK
				ISGDQLKDLYK
				TCNALLLK
				VNQIGSVTESIEAVK
	Calreticulin OS=Nicotiana plumbaginifolia GN=CAL1 PE=2 SV=1	Q40401	47482.8	LLSGDVDQK
				SGTLFDNIVICDDPEYAK
	Monodehydroascorbate reductase OS=Solanum lycopersicum GN=AFRR PE=1 SV=1	Q43497	47036.2	EAVAPYERPALSK
				GQVEEEKGGIK
				LPGFHVCVGSGGER
	Cytosolic isocitrate dehydrogenase [NADP] OS=Arabidopsis thaliana GN=CICDH PE=2 SV=1	Q9SRZ6	45747.8	GGETSTNSIASIFAWTR
				TIEAEAAHGTVTR
				VANPIVEMDGDEMTR
	Glutamate dehydrogenase OS=Zea mays GN=GDH1 PE=1 SV=1	Q43260	44023.1	LLGLDSK
				LLGLDSKLEK
				MGAFTLGVNR
				MNALAATSR
				SLLIPFR
				TAVANIPYGGAK
	Probable fructose-bisphosphate aldolase 1, chloroplastic OS=Arabidopsis thaliana GN=FBA1 PE=1 SV=2	Q9SJU4	42931.5	LASIGLENTEANR
				YTGEGESEEAK
	Glycerate dehydrogenase HPR, peroxisomal OS=Arabidopsis thaliana GN=HPR PE=1 SV=1	Q9C9W5	42248.5	GQTVGVIGAGR
				NAIVVPHIASASK
Band 4	Enolase OS=Solanum lycopersicum GN=PGH1 PE=2 SV=1	P26300	47798.9	ISGDQLKDLYK
				TCNALLLK
				VNQIGSVTESIEAVK
	Probable fructose-bisphosphate aldolase 1, chloroplastic OS=Arabidopsis thaliana GN=FBA1 PE=1 SV=2	Q9SJU4	42931.5	LASIGLENTEANR
				YTGEGESEEAK
	Ferredoxin--NADP reductase, root isozyme, chloroplastic OS=Pisum sativum PE=2 SV=2	Q41014	42312.8	EPYTATIVSVER
				LYSIASTR
				TASLCVR
	Peroxidase 1 OS=Hordeum vulgare PE=2 SV=1	P27337	32976.5	DSVVALGGPSWTVPLGR
				MGASLLR
Band 5	Fructose-bisphosphate aldolase, cytoplasmic isozyme OS=Zea mays PE=2 SV=1	P08440	38605	EGGVLPGIKVDK
				GILAADESTGTIGK
				GILAADESTGTIGKR
				NAAYIGTPGK
				YYEAGAR
	NADH-cytochrome b5 reductase-like protein OS=Arabidopsis thaliana GN=CBR2 PE=1 SV=2	P83291	35989.1	GYFDLLIK
				IFYTVDNPTK
				IFYTVDNPTKNWK
	Glyceraldehyde-3-phosphate dehydrogenase OS=Homarus americanus PE=1 SV=2	P00357	35715.7	GAAQNIIPSSTGAAK
				IGINGFGR
				LTGMAFR
				SSIFDAK
				VIPELDGK
	Aldo-keto reductase family 4 member C9 OS=Arabidopsis thaliana GN=AKR4C9 PE=1 SV=1	Q0PGJ6	35137.4	AIGVSNFSTK
				AMEALYDSGK
	Fructokinase-1 OS=Oryza sativa subsp. indica GN=FRK1 PE=1 SV=1	A2WXV8	34729.7	APGGAPANVAIAVAR
				EAGALLSYDPNLR
				TALAFVTLR
Band 6	Fructose-1,6-bisphosphatase, cytosolic OS=Solanum tuberosum PE=2 SV=1	P46276	37311.6	KLDVLSNEVFIK
				SPIFLGSYDDVEEIK
	Probable fructokinase-1 OS=Arabidopsis thaliana GN=At2g31390 PE=2 SV=1	Q9SID0	35276.8	EAGALLSYDPNLR
				TALAFVTLR
	Cysteine synthase OS=Citrullus lanatus PE=1 SV=1	Q43317	34343.9	AFGAELVLTDPAR
				VVDGCVAR
	Putative lactoylglutathione lyase OS=Brassica oleracea var. gemmifera PE=2 SV=1	Q39366	31646.4	DPDGYTFELIQR
				GGNVTREPGPVK
				GNAYAQIAIGTDDVYK
	14-3-3-like protein C OS=Nicotiana tabacum PE=1 SV=1	P93343	29365.3	EENVYMAK
				IISSIEQKEESR
				KEAAESTLTAYK
				LAEQAERYEEMVEFMEK
				LIPSAASGDSK
				NLLSVAYK
	Proteasome subunit alpha type-6 OS=Glycine max GN=PAA1 PE=2 SV=2	O48551	27392.4	NEAAEFR
				TLVQQAR
				YLGLLATGMTADAR
Band 7	Superoxide dismutase [Mn], mitochondrial OS=Hevea brasiliensis GN=SODA PE=2 SV=1	P35017	25840.3	KLVVETTANQDPLVTK
				LVVETTANQDPLVTK
	Translationally-controlled tumor protein homolog OS=Nicotiana tabacum GN=TCTP PE=2 SV=1	Q9XHL7	18684.2	LQEQPSFDKK
				VVDIVDTFR
	Major allergen Alt a 1 OS=Alternaria alternata GN=ALTA1 PE=1 SV=1	P79085	16980.4	DFVCQGVADAYITLVTLPK
				KPEGTYYNSLGFNIK
				QDTASCPVTTEGDYVWK
				VSDDITYVATATLPNYCR
	60S ribosomal protein L26-1 OS=Arabidopsis thaliana GN=RPL26A PE=2 SV=2	P51414	16944.7	DDEVQIVR
				KDDEVQIVR
	Calmodulin OS=Triticum aestivum PE=1 SV=3	P04464	16847.1	EADVDGDGQINYEEFVK
				ELGTVMR
				VFDKDQDGFISAAELR
	Probable calcium-binding protein CML13 OS=Arabidopsis thaliana GN=CML13 PE=2 SV=1	Q94AZ4	16517.8	IAPSELGILMR
				SLGGNPTQAQLK
	Nucleoside diphosphate kinase (Fragment) OS=Solanum lycopersicum PE=2 SV=1	P47921	15679.6	GDFAIDIGR
				GLVGEIISR
				GLVGEIISRFEK
				NVIHGSDAVESAR
				NVIHGSDAVESARK
Band 8	Rubber elongation factor protein OS=Hevea brasiliensis PE=1 SV=2	P15252	14721.9	DASIQVVSAIR
				SGPLQPGVDIIEGPVK
				SLPPIVK
	Non-specific lipid-transfer protein 1 OS=Arabidopsis thaliana GN=LTP1 PE=2 SV=1	Q42589	11754.9	ACGVNIPYK
				ISTSTNCKTVR
	Sm-like protein LSM7 OS=Arabidopsis thaliana GN=LSM7 PE=1 SV=1	Q9SI54	10773.2	FVDKGVQVK
				KETVLDLAK
				LGLIVCR
Band 9	Alpha-1,4-glucan-protein synthase [UDP-forming] (Fragments) OS=Phoenix dactylifera PE=1 SV=1	P85413	6847.1	TGLPYIWHSK
				VICDHLGLGVK
				YVDAVLTIPK
	Non-specific lipid-transfer protein 1 OS=Arabidopsis thaliana GN=LTP1 PE=2 SV=1	Q42589	11754.9	ACGVNIPYK
				ISTSTNCKTVR
	Non-specific lipid-transfer protein 2 OS=Lens culinaris PE=1 SV=1	A0AT29	11880	CGVNIPYK
				ISTTTNCNTVK
