# Supplementary material for: Integrative analysis of transcriptome and proteome revealed nectary and nectar traits in the plant-pollinator interaction of Nitraria tangutorum Bobrov
Source: BMC Plant Biol. 2021 May 22;21:230. doi: 10.1186/s12870-021-03002-9 (PMC8140516; doi:10.1186/s12870-021-03002-9)
Supplement: Supplementary file 9 — Additional file 9: Supplemental Table 4. Primers used in qRT-PCR [file 12870_2021_3002_MOESM9_ESM.xlsx]

## Sheet: Sheet1
Supplemental Table 4. Primers used in qRT-PCR.
L-ascorbate oxidase (AO)	Maker28036	Forward primer	CGTTTCCCACGTCAACACAC
		Reverse primer	GCGAAGAATGCGAACCCATC
flavonol synthase ( FLS)	Maker34563	Forward primer	AGCGGTCGTGAATAACAGCA
		Reverse primer	AATTCGGACCCTGTCCAAGC
sugars will eventually be exported transporters 9 (SWEET9)	Maker02751	Forward primer	ATGCGTTCGGATGTGCCATA
		Reverse primer	TGACTCGCTTTCGAGGCTTT
sugars will eventually be exported transporters 5 (SWEET5)	Maker35090	Forward primer	TCCTCGTTTTTGCTACGGCT
		Reverse primer	GGAGCGGTGTACATTCCGAT
glucan endo-1,3-beta-glucosidase (β-1,3-GLUs)	BGI_novel_G010639	Forward primer	TGCTTGCAGCAAAGGATTGG
		Reverse primer	AGCGGTAACTTCACCACTCTG
beta-fructofuranosidase ( β-FFase)	Maker22389	Forward primer	GCCTTACCCGCAAACACATC
		Reverse primer	TGCTTTCTCCTGCCACCAAT
CRABS CLAW (CRC)	BGI_novel_G014918	Forward primer	TGTCAACCGAGTTTCAGCCT
		Reverse primer	CAGATGGCAGCCTGTGTTTC
Actin		Forward primer	GGAATCCACGAGACCACCTACA
		Reverse primer	GATTGATCCTCCGATCCAGACA
